# Supplementary material for: A single promoter‐TALE system for tissue‐specific and tuneable expression of multiple genes in rice
Source: Plant Biotechnol J. 2022 Jun 24;20(9):1786–806. doi: 10.1111/pbi.13864 (PMC9398400; doi:10.1111/pbi.13864)
Supplement: Supplementary file 1 — File S1 Gene IDs of upregulated and downregulated genes in individual dTALE1 and dTALE2 transgenic lines. [file PBI-20-1786-s001.xlsx]

## Sheet: dTALE1_line_DE_genes
ZjPCKpro_dTALE1_STAP_1.4_T0_4_T1_2		ZjPCKpro_dTALE1_STAP_1.4_T0_4_T1_5		ZjPCKpro_dTALE1_STAP_1.4_T0_4_T1_6		ZjPCKpro_dTALE1_STAP_1.45_T0_17_T1_3		ZjPCKpro_dTALE1_STAP_1.45_T0_17_T1_5		ZjPCKpro_dTALE1_STAP_1.45_T0_17_T1_9		ZjPCKpro_dTALE1_STAP_1.56_T0_21_T1_3		ZjPCKpro_dTALE1_STAP_1.56_T0_21_T1_5		ZjPCKpro_dTALE1_STAP_1.56_T0_21_T1_8		ZjPCKpro_dTALE1_STAP_1.62_T0_23_T1_1		ZjPCKpro_dTALE1_STAP_1.62_T0_23_T1_3		ZjPCKpro_dTALE1_STAP_1.62_T0_23_T1_8		ZjPCKpro_dTALE1_STAP_1.62_T0_24_T1_3		ZjPCKpro_dTALE1_STAP_1.62_T0_24_T1_6		ZjPCKpro_dTALE1_STAP_1.62_T0_24_T1_8
Upregulated	Downregulated	Upregulated	Downregulated	Upregulated	Downregulated	Upregulated	Downregulated	Upregulated	Downregulated	Upregulated	Downregulated	Upregulated	Downregulated	Upregulated	Downregulated	Upregulated	Downregulated	Upregulated	Downregulated	Upregulated	Downregulated	Upregulated	Downregulated	Upregulated	Downregulated	Upregulated	Downregulated	Upregulated	Downregulated
OsKitaake01g002400	OsKitaake01g000900	OsKitaake01g004900	OsKitaake01g000200	OsKitaake01g004900	OsKitaake01g000200	OsKitaake01g006600	OsKitaake01g000900	OsKitaake01g004900	OsKitaake01g001400	OsKitaake01g004900	OsKitaake01g000200	OsKitaake01g001800	OsKitaake01g001400	OsKitaake01g001800	OsKitaake01g002600	OsKitaake01g001800	OsKitaake01g001400	OsKitaake01g002400	OsKitaake01g000200	OsKitaake01g000500	OsKitaake01g000900	OsKitaake01g000500	OsKitaake01g000600	OsKitaake01g007500	OsKitaake01g005900	OsKitaake01g008908	OsKitaake01g005900	OsKitaake01g004900	OsKitaake01g000200
OsKitaake01g007400	OsKitaake01g002300	OsKitaake01g005800	OsKitaake01g000800	OsKitaake01g007500	OsKitaake01g006700	OsKitaake01g006700	OsKitaake01g001400	OsKitaake01g006600	OsKitaake01g005900	OsKitaake01g006600	OsKitaake01g000900	OsKitaake01g004900	OsKitaake01g005900	OsKitaake01g002400	OsKitaake01g005900	OsKitaake01g004900	OsKitaake01g005900	OsKitaake01g003000	OsKitaake01g002600	OsKitaake01g001700	OsKitaake01g001300	OsKitaake01g001700	OsKitaake01g000900	OsKitaake01g007808	OsKitaake01g006600	OsKitaake01g009800	OsKitaake01g006700	OsKitaake01g007400	OsKitaake01g002500
OsKitaake01g007500	OsKitaake01g005200	OsKitaake01g007500	OsKitaake01g002500	OsKitaake01g007808	OsKitaake01g016400	OsKitaake01g007500	OsKitaake01g002500	OsKitaake01g006700	OsKitaake01g007600	OsKitaake01g006700	OsKitaake01g002500	OsKitaake01g006600	OsKitaake01g007600	OsKitaake01g002700	OsKitaake01g007600	OsKitaake01g006600	OsKitaake01g007600	OsKitaake01g006600	OsKitaake01g005900	OsKitaake01g007500	OsKitaake01g001400	OsKitaake01g002700	OsKitaake01g001300	OsKitaake01g008908	OsKitaake01g006700	OsKitaake01g011600	OsKitaake01g013200	OsKitaake01g007500	OsKitaake01g006808
OsKitaake01g007808	OsKitaake01g006600	OsKitaake01g008916	OsKitaake01g005200	OsKitaake01g008908	OsKitaake01g021000	OsKitaake01g007808	OsKitaake01g005900	OsKitaake01g007400	OsKitaake01g007800	OsKitaake01g007400	OsKitaake01g005200	OsKitaake01g006700	OsKitaake01g007800	OsKitaake01g004900	OsKitaake01g007800	OsKitaake01g006700	OsKitaake01g007800	OsKitaake01g006700	OsKitaake01g006400	OsKitaake01g007808	OsKitaake01g005400	OsKitaake01g005000	OsKitaake01g001400	OsKitaake01g008916	OsKitaake01g009908	OsKitaake01g023500	OsKitaake01g016100	OsKitaake01g007808	OsKitaake01g007600
OsKitaake01g008908	OsKitaake01g006700	OsKitaake01g011300	OsKitaake01g006700	OsKitaake01g008916	OsKitaake01g026300	OsKitaake01g008100	OsKitaake01g006808	OsKitaake01g007500	OsKitaake01g008300	OsKitaake01g007500	OsKitaake01g006808	OsKitaake01g007500	OsKitaake01g009908	OsKitaake01g006600	OsKitaake01g008300	OsKitaake01g007500	OsKitaake01g008300	OsKitaake01g007400	OsKitaake01g006808	OsKitaake01g008100	OsKitaake01g005900	OsKitaake01g005100	OsKitaake01g002100	OsKitaake01g009800	OsKitaake01g012308	OsKitaake01g024300	OsKitaake01g016300	OsKitaake01g008100	OsKitaake01g007800
OsKitaake01g008916	OsKitaake01g006808	OsKitaake01g013000	OsKitaake01g007600	OsKitaake01g011800	OsKitaake01g026800	OsKitaake01g008908	OsKitaake01g007600	OsKitaake01g007808	OsKitaake01g009908	OsKitaake01g007808	OsKitaake01g007600	OsKitaake01g007808	OsKitaake01g010908	OsKitaake01g006700	OsKitaake01g012308	OsKitaake01g007808	OsKitaake01g009908	OsKitaake01g007500	OsKitaake01g007600	OsKitaake01g008908	OsKitaake01g006700	OsKitaake01g007500	OsKitaake01g005400	OsKitaake01g014700	OsKitaake01g016100	OsKitaake01g024400	OsKitaake01g016400	OsKitaake01g008908	OsKitaake01g008200
OsKitaake01g010100	OsKitaake01g007600	OsKitaake01g014700	OsKitaake01g007800	OsKitaake01g023500	OsKitaake01g035400	OsKitaake01g008916	OsKitaake01g007800	OsKitaake01g008100	OsKitaake01g010908	OsKitaake01g008100	OsKitaake01g007800	OsKitaake01g008100	OsKitaake01g012308	OsKitaake01g007400	OsKitaake01g018400	OsKitaake01g008100	OsKitaake01g019100	OsKitaake01g007808	OsKitaake01g007800	OsKitaake01g008916	OsKitaake01g007600	OsKitaake01g007808	OsKitaake01g005700	OsKitaake01g019900	OsKitaake01g016300	OsKitaake01g024500	OsKitaake01g017200	OsKitaake01g008916	OsKitaake01g010908
OsKitaake01g012800	OsKitaake01g007800	OsKitaake01g016500	OsKitaake01g008300	OsKitaake01g024300	OsKitaake01g054700	OsKitaake01g009500	OsKitaake01g010908	OsKitaake01g008908	OsKitaake01g019100	OsKitaake01g008908	OsKitaake01g008300	OsKitaake01g008908	OsKitaake01g026300	OsKitaake01g007500	OsKitaake01g019100	OsKitaake01g008908	OsKitaake01g026300	OsKitaake01g008100	OsKitaake01g008200	OsKitaake01g009500	OsKitaake01g007800	OsKitaake01g008100	OsKitaake01g005900	OsKitaake01g023900	OsKitaake01g016400	OsKitaake01g026200	OsKitaake01g019300	OsKitaake01g009800	OsKitaake01g012308
OsKitaake01g013000	OsKitaake01g008200	OsKitaake01g016700	OsKitaake01g009300	OsKitaake01g024400	OsKitaake01g058300	OsKitaake01g009700	OsKitaake01g019100	OsKitaake01g008916	OsKitaake01g027000	OsKitaake01g008916	OsKitaake01g012308	OsKitaake01g008916	OsKitaake01g027000	OsKitaake01g007808	OsKitaake01g021000	OsKitaake01g008916	OsKitaake01g027000	OsKitaake01g008908	OsKitaake01g008300	OsKitaake01g009600	OsKitaake01g008300	OsKitaake01g008908	OsKitaake01g006700	OsKitaake01g024300	OsKitaake01g020500	OsKitaake01g027300	OsKitaake01g021000	OsKitaake01g011300	OsKitaake01g016400
OsKitaake01g013200	OsKitaake01g008300	OsKitaake01g017200	OsKitaake01g009908	OsKitaake01g024500	OsKitaake01g059100	OsKitaake01g009800	OsKitaake01g026700	OsKitaake01g009700	OsKitaake01g028700	OsKitaake01g009700	OsKitaake01g012400	OsKitaake01g011600	OsKitaake01g028700	OsKitaake01g008100	OsKitaake01g023300	OsKitaake01g011800	OsKitaake01g028700	OsKitaake01g008916	OsKitaake01g009300	OsKitaake01g009800	OsKitaake01g015300	OsKitaake01g008916	OsKitaake01g007600	OsKitaake01g024400	OsKitaake01g021000	OsKitaake01g036000	OsKitaake01g021700	OsKitaake01g011600	OsKitaake01g021000
OsKitaake01g014700	OsKitaake01g008900	OsKitaake01g019400	OsKitaake01g012308	OsKitaake01g027900	OsKitaake01g072800	OsKitaake01g010100	OsKitaake01g027000	OsKitaake01g010100	OsKitaake01g030400	OsKitaake01g011300	OsKitaake01g015300	OsKitaake01g011700	OsKitaake01g037616	OsKitaake01g008908	OsKitaake01g026300	OsKitaake01g012800	OsKitaake01g031300	OsKitaake01g009500	OsKitaake01g010908	OsKitaake01g010100	OsKitaake01g016100	OsKitaake01g009500	OsKitaake01g007800	OsKitaake01g024500	OsKitaake01g021700	OsKitaake01g042400	OsKitaake01g034800	OsKitaake01g011700	OsKitaake01g025700
OsKitaake01g021000	OsKitaake01g009300	OsKitaake01g019900	OsKitaake01g016400	OsKitaake01g047000	OsKitaake01g102700	OsKitaake01g011800	OsKitaake01g028700	OsKitaake01g012800	OsKitaake01g034800	OsKitaake01g012800	OsKitaake01g019100	OsKitaake01g011800	OsKitaake01g054300	OsKitaake01g008916	OsKitaake01g026700	OsKitaake01g013200	OsKitaake01g032800	OsKitaake01g009600	OsKitaake01g015300	OsKitaake01g010700	OsKitaake01g016300	OsKitaake01g009600	OsKitaake01g008300	OsKitaake01g026200	OsKitaake01g026700	OsKitaake01g046008	OsKitaake01g054700	OsKitaake01g011800	OsKitaake01g026700
OsKitaake01g021100	OsKitaake01g009600	OsKitaake01g023500	OsKitaake01g026700	OsKitaake01g054900	OsKitaake01g117800	OsKitaake01g012800	OsKitaake01g034800	OsKitaake01g013000	OsKitaake01g037616	OsKitaake01g014700	OsKitaake01g021000	OsKitaake01g012800	OsKitaake01g054700	OsKitaake01g009500	OsKitaake01g027000	OsKitaake01g014700	OsKitaake01g034800	OsKitaake01g009700	OsKitaake01g018400	OsKitaake01g011600	OsKitaake01g016400	OsKitaake01g010700	OsKitaake01g009300	OsKitaake01g046008	OsKitaake01g037616	OsKitaake01g046100	OsKitaake01g073000	OsKitaake01g014700	OsKitaake01g031300
OsKitaake01g023500	OsKitaake01g009908	OsKitaake01g023900	OsKitaake01g026800	OsKitaake01g060500	OsKitaake01g151000	OsKitaake01g014700	OsKitaake01g037616	OsKitaake01g014700	OsKitaake01g038100	OsKitaake01g016100	OsKitaake01g025700	OsKitaake01g013200	OsKitaake01g065700	OsKitaake01g009600	OsKitaake01g028700	OsKitaake01g016300	OsKitaake01g064800	OsKitaake01g009800	OsKitaake01g021000	OsKitaake01g011700	OsKitaake01g018500	OsKitaake01g011300	OsKitaake01g010000	OsKitaake01g046100	OsKitaake01g039200	OsKitaake01g060500	OsKitaake01g074000	OsKitaake01g016500	OsKitaake01g037608
OsKitaake01g023900	OsKitaake01g010300	OsKitaake01g024300	OsKitaake01g034108	OsKitaake01g060800	OsKitaake01g154800	OsKitaake01g016300	OsKitaake01g038100	OsKitaake01g016300	OsKitaake01g042900	OsKitaake01g016300	OsKitaake01g026700	OsKitaake01g014700	OsKitaake01g066300	OsKitaake01g009800	OsKitaake01g030400	OsKitaake01g016400	OsKitaake01g065700	OsKitaake01g010100	OsKitaake01g023300	OsKitaake01g011800	OsKitaake01g019100	OsKitaake01g011800	OsKitaake01g012308	OsKitaake01g052400	OsKitaake01g042900	OsKitaake01g060600	OsKitaake01g079400	OsKitaake01g019400	OsKitaake01g037616
OsKitaake01g024000	OsKitaake01g010908	OsKitaake01g024400	OsKitaake01g037608	OsKitaake01g080500	OsKitaake01g155200	OsKitaake01g016400	OsKitaake01g046100	OsKitaake01g016400	OsKitaake01g045600	OsKitaake01g016400	OsKitaake01g027000	OsKitaake01g016400	OsKitaake01g066900	OsKitaake01g010700	OsKitaake01g031300	OsKitaake01g016500	OsKitaake01g066300	OsKitaake01g010700	OsKitaake01g026700	OsKitaake01g012800	OsKitaake01g019300	OsKitaake01g012800	OsKitaake01g012400	OsKitaake01g060500	OsKitaake01g051600	OsKitaake01g060800	OsKitaake01g117800	OsKitaake01g019900	OsKitaake01g054200
OsKitaake01g024300	OsKitaake01g011600	OsKitaake01g024500	OsKitaake01g037616	OsKitaake01g082800	OsKitaake01g157300	OsKitaake01g016500	OsKitaake01g054700	OsKitaake01g016500	OsKitaake01g054700	OsKitaake01g016500	OsKitaake01g028700	OsKitaake01g016500	OsKitaake01g068500	OsKitaake01g011600	OsKitaake01g032800	OsKitaake01g016600	OsKitaake01g066900	OsKitaake01g011300	OsKitaake01g027000	OsKitaake01g013000	OsKitaake01g026800	OsKitaake01g013000	OsKitaake01g015300	OsKitaake01g060600	OsKitaake01g053500	OsKitaake01g062800	OsKitaake01g117900	OsKitaake01g023500	OsKitaake01g054700
OsKitaake01g024400	OsKitaake01g012308	OsKitaake01g026200	OsKitaake01g042900	OsKitaake01g087900	OsKitaake01g159150	OsKitaake01g016600	OsKitaake01g061900	OsKitaake01g016600	OsKitaake01g064800	OsKitaake01g016600	OsKitaake01g030400	OsKitaake01g019300	OsKitaake01g073400	OsKitaake01g011700	OsKitaake01g037608	OsKitaake01g016700	OsKitaake01g073400	OsKitaake01g011600	OsKitaake01g028700	OsKitaake01g013200	OsKitaake01g027000	OsKitaake01g014000	OsKitaake01g016100	OsKitaake01g060800	OsKitaake01g053600	OsKitaake01g063000	OsKitaake01g134400	OsKitaake01g023900	OsKitaake01g058300
OsKitaake01g024500	OsKitaake01g016300	OsKitaake01g027900	OsKitaake01g054700	OsKitaake01g102100	OsKitaake01g162700	OsKitaake01g016700	OsKitaake01g064800	OsKitaake01g016700	OsKitaake01g065300	OsKitaake01g016700	OsKitaake01g031300	OsKitaake01g019400	OsKitaake01g085900	OsKitaake01g012800	OsKitaake01g037616	OsKitaake01g017000	OsKitaake01g074000	OsKitaake01g012800	OsKitaake01g031000	OsKitaake01g014700	OsKitaake01g028700	OsKitaake01g014700	OsKitaake01g016300	OsKitaake01g062400	OsKitaake01g054000	OsKitaake01g070600	OsKitaake01g134500	OsKitaake01g024300	OsKitaake01g059100
OsKitaake01g024600	OsKitaake01g016400	OsKitaake01g030200	OsKitaake01g063900	OsKitaake01g107500	OsKitaake01g168450	OsKitaake01g017000	OsKitaake01g065700	OsKitaake01g017000	OsKitaake01g065700	OsKitaake01g017000	OsKitaake01g032800	OsKitaake01g019700	OsKitaake01g086200	OsKitaake01g013000	OsKitaake01g038100	OsKitaake01g017200	OsKitaake01g076500	OsKitaake01g013000	OsKitaake01g031300	OsKitaake01g016500	OsKitaake01g031300	OsKitaake01g016500	OsKitaake01g016400	OsKitaake01g063000	OsKitaake01g054700	OsKitaake01g071700	OsKitaake01g138300	OsKitaake01g024400	OsKitaake01g064800
OsKitaake01g025900	OsKitaake01g016500	OsKitaake01g030600	OsKitaake01g070900	OsKitaake01g109400	OsKitaake01g176100	OsKitaake01g017200	OsKitaake01g066300	OsKitaake01g017200	OsKitaake01g066300	OsKitaake01g017200	OsKitaake01g034800	OsKitaake01g021700	OsKitaake01g089800	OsKitaake01g014700	OsKitaake01g040900	OsKitaake01g019300	OsKitaake01g078200	OsKitaake01g014700	OsKitaake01g037608	OsKitaake01g017000	OsKitaake01g032800	OsKitaake01g016600	OsKitaake01g016700	OsKitaake01g066140	OsKitaake01g059800	OsKitaake01g079900	OsKitaake01g146500	OsKitaake01g024500	OsKitaake01g068100
OsKitaake01g030200	OsKitaake01g019300	OsKitaake01g039000	OsKitaake01g073100	OsKitaake01g112300	OsKitaake01g178800	OsKitaake01g019300	OsKitaake01g066900	OsKitaake01g019300	OsKitaake01g066900	OsKitaake01g019300	OsKitaake01g037608	OsKitaake01g023500	OsKitaake01g094800	OsKitaake01g016100	OsKitaake01g042900	OsKitaake01g019400	OsKitaake01g085900	OsKitaake01g016100	OsKitaake01g037616	OsKitaake01g018100	OsKitaake01g034800	OsKitaake01g017200	OsKitaake01g018500	OsKitaake01g066900	OsKitaake01g064800	OsKitaake01g080600	OsKitaake01g154500	OsKitaake01g026200	OsKitaake01g068500
OsKitaake01g033000	OsKitaake01g021700	OsKitaake01g047000	OsKitaake01g073400	OsKitaake01g115300	OsKitaake01g183200	OsKitaake01g019400	OsKitaake01g068500	OsKitaake01g019400	OsKitaake01g068500	OsKitaake01g019400	OsKitaake01g037616	OsKitaake01g024300	OsKitaake01g098200	OsKitaake01g016300	OsKitaake01g049900	OsKitaake01g019700	OsKitaake01g098200	OsKitaake01g016300	OsKitaake01g042900	OsKitaake01g019400	OsKitaake01g035700	OsKitaake01g018100	OsKitaake01g019100	OsKitaake01g070600	OsKitaake01g073000	OsKitaake01g087300	OsKitaake01g154800	OsKitaake01g027300	OsKitaake01g072700
OsKitaake01g035500	OsKitaake01g025000	OsKitaake01g051700	OsKitaake01g078100	OsKitaake01g119000	OsKitaake01g192100	OsKitaake01g019500	OsKitaake01g074000	OsKitaake01g019500	OsKitaake01g070900	OsKitaake01g019500	OsKitaake01g038100	OsKitaake01g024400	OsKitaake01g115700	OsKitaake01g016400	OsKitaake01g053300	OsKitaake01g019800	OsKitaake01g102700	OsKitaake01g016400	OsKitaake01g049100	OsKitaake01g019500	OsKitaake01g040900	OsKitaake01g019400	OsKitaake01g019300	OsKitaake01g071400	OsKitaake01g073100	OsKitaake01g102400	OsKitaake01g155100	OsKitaake01g037000	OsKitaake01g078100
OsKitaake01g041700	OsKitaake01g025700	OsKitaake01g051800	OsKitaake01g080000	OsKitaake01g119600	OsKitaake01g212300	OsKitaake01g019900	OsKitaake01g075500	OsKitaake01g019700	OsKitaake01g075500	OsKitaake01g019700	OsKitaake01g042900	OsKitaake01g024500	OsKitaake01g117800	OsKitaake01g016500	OsKitaake01g054700	OsKitaake01g021700	OsKitaake01g110600	OsKitaake01g016500	OsKitaake01g049900	OsKitaake01g019700	OsKitaake01g045100	OsKitaake01g019500	OsKitaake01g020200	OsKitaake01g071700	OsKitaake01g078100	OsKitaake01g102700	OsKitaake01g157300	OsKitaake01g039000	OsKitaake01g080000
OsKitaake01g042800	OsKitaake01g034108	OsKitaake01g053200	OsKitaake01g086716	OsKitaake01g122700	OsKitaake01g244200	OsKitaake01g020100	OsKitaake01g076500	OsKitaake01g019800	OsKitaake01g076500	OsKitaake01g019900	OsKitaake01g043000	OsKitaake01g025500	OsKitaake01g120300	OsKitaake01g016600	OsKitaake01g057400	OsKitaake01g023500	OsKitaake01g115700	OsKitaake01g016600	OsKitaake01g051600	OsKitaake01g019800	OsKitaake01g045600	OsKitaake01g019800	OsKitaake01g026800	OsKitaake01g076500	OsKitaake01g084700	OsKitaake01g107500	OsKitaake01g170100	OsKitaake01g040500	OsKitaake01g086716
OsKitaake01g045500	OsKitaake01g037608	OsKitaake01g053900	OsKitaake01g094500	OsKitaake01g133600	OsKitaake01g245300	OsKitaake01g020900	OsKitaake01g078100	OsKitaake01g019900	OsKitaake01g078100	OsKitaake01g021100	OsKitaake01g043200	OsKitaake01g026200	OsKitaake01g141550	OsKitaake01g016700	OsKitaake01g059100	OsKitaake01g023900	OsKitaake01g117800	OsKitaake01g016700	OsKitaake01g052900	OsKitaake01g019900	OsKitaake01g047200	OsKitaake01g019900	OsKitaake01g026900	OsKitaake01g079900	OsKitaake01g117800	OsKitaake01g112300	OsKitaake01g175250	OsKitaake01g042800	OsKitaake01g116600
OsKitaake01g050100	OsKitaake01g037616	OsKitaake01g054900	OsKitaake01g102500	OsKitaake01g139400	OsKitaake01g254600	OsKitaake01g021100	OsKitaake01g086900	OsKitaake01g021100	OsKitaake01g081300	OsKitaake01g021700	OsKitaake01g045600	OsKitaake01g027300	OsKitaake01g148400	OsKitaake01g017000	OsKitaake01g065700	OsKitaake01g024300	OsKitaake01g141550	OsKitaake01g017000	OsKitaake01g054200	OsKitaake01g021600	OsKitaake01g049400	OsKitaake01g020100	OsKitaake01g027000	OsKitaake01g080500	OsKitaake01g117900	OsKitaake01g113400	OsKitaake01g212300	OsKitaake01g046008	OsKitaake01g117800
OsKitaake01g053200	OsKitaake01g042400	OsKitaake01g056700	OsKitaake01g109900	OsKitaake01g139800	OsKitaake01g261800	OsKitaake01g021700	OsKitaake01g096300	OsKitaake01g021700	OsKitaake01g085400	OsKitaake01g023500	OsKitaake01g053300	OsKitaake01g036000	OsKitaake01g154800	OsKitaake01g017200	OsKitaake01g066900	OsKitaake01g024400	OsKitaake01g154800	OsKitaake01g017200	OsKitaake01g054700	OsKitaake01g021700	OsKitaake01g050200	OsKitaake01g020800	OsKitaake01g028700	OsKitaake01g080600	OsKitaake01g119900	OsKitaake01g119000	OsKitaake01g292200	OsKitaake01g046100	OsKitaake01g117900
OsKitaake01g054900	OsKitaake01g042900	OsKitaake01g060500	OsKitaake01g116600	OsKitaake01g144500	OsKitaake01g266100	OsKitaake01g021800	OsKitaake01g098200	OsKitaake01g021800	OsKitaake01g086716	OsKitaake01g023900	OsKitaake01g053400	OsKitaake01g041700	OsKitaake01g157300	OsKitaake01g019300	OsKitaake01g068500	OsKitaake01g024500	OsKitaake01g157300	OsKitaake01g019300	OsKitaake01g057000	OsKitaake01g022700	OsKitaake01g051200	OsKitaake01g021500	OsKitaake01g030400	OsKitaake01g087300	OsKitaake01g123300	OsKitaake01g133600	OsKitaake01g308800	OsKitaake01g050100	OsKitaake01g118800
OsKitaake01g056200	OsKitaake01g043000	OsKitaake01g060600	OsKitaake01g117800	OsKitaake01g151400	OsKitaake01g266500	OsKitaake01g023500	OsKitaake01g102700	OsKitaake01g023500	OsKitaake01g094800	OsKitaake01g024400	OsKitaake01g054700	OsKitaake01g042200	OsKitaake01g159150	OsKitaake01g019400	OsKitaake01g070300	OsKitaake01g026200	OsKitaake01g162650	OsKitaake01g019400	OsKitaake01g057400	OsKitaake01g023500	OsKitaake01g051600	OsKitaake01g021700	OsKitaake01g030700	OsKitaake01g092500	OsKitaake01g134500	OsKitaake01g139400	OsKitaake01g314800	OsKitaake01g053200	OsKitaake01g124100
OsKitaake01g060100	OsKitaake01g043200	OsKitaake01g060800	OsKitaake01g138400	OsKitaake01g153900	OsKitaake01g268850	OsKitaake01g023900	OsKitaake01g114000	OsKitaake01g023900	OsKitaake01g096300	OsKitaake01g024500	OsKitaake01g059100	OsKitaake01g042400	OsKitaake01g162650	OsKitaake01g019500	OsKitaake01g070700	OsKitaake01g027300	OsKitaake01g169100	OsKitaake01g019500	OsKitaake01g057600	OsKitaake01g023608	OsKitaake01g053700	OsKitaake01g022700	OsKitaake01g031300	OsKitaake01g102600	OsKitaake01g138300	OsKitaake01g139800	OsKitaake01g320900	OsKitaake01g053900	OsKitaake01g131400
OsKitaake01g060500	OsKitaake01g043500	OsKitaake01g062000	OsKitaake01g141400	OsKitaake01g165600	OsKitaake01g303600	OsKitaake01g024300	OsKitaake01g117800	OsKitaake01g024300	OsKitaake01g098200	OsKitaake01g024600	OsKitaake01g064800	OsKitaake01g042800	OsKitaake01g168600	OsKitaake01g019700	OsKitaake01g071800	OsKitaake01g031600	OsKitaake01g169500	OsKitaake01g019700	OsKitaake01g064800	OsKitaake01g023900	OsKitaake01g054300	OsKitaake01g023500	OsKitaake01g032500	OsKitaake01g102700	OsKitaake01g138333	OsKitaake01g144500	OsKitaake01g347500	OsKitaake01g054900	OsKitaake01g136700
OsKitaake01g060800	OsKitaake01g046100	OsKitaake01g062400	OsKitaake01g143100	OsKitaake01g169100	OsKitaake01g303700	OsKitaake01g024400	OsKitaake01g118800	OsKitaake01g024400	OsKitaake01g102700	OsKitaake01g026200	OsKitaake01g065700	OsKitaake01g043600	OsKitaake01g169500	OsKitaake01g019800	OsKitaake01g073300	OsKitaake01g036000	OsKitaake01g175250	OsKitaake01g019800	OsKitaake01g065700	OsKitaake01g024000	OsKitaake01g054700	OsKitaake01g023608	OsKitaake01g032800	OsKitaake01g105400	OsKitaake01g140800	OsKitaake01g170500	OsKitaake01g393200	OsKitaake01g055100	OsKitaake01g138300
OsKitaake01g061400	OsKitaake01g054200	OsKitaake01g062800	OsKitaake01g143550	OsKitaake01g170500	OsKitaake01g307800	OsKitaake01g024500	OsKitaake01g126600	OsKitaake01g024500	OsKitaake01g114000	OsKitaake01g027300	OsKitaake01g066300	OsKitaake01g048100	OsKitaake01g175250	OsKitaake01g019900	OsKitaake01g074000	OsKitaake01g037000	OsKitaake01g176100	OsKitaake01g019900	OsKitaake01g066900	OsKitaake01g024300	OsKitaake01g055500	OsKitaake01g023900	OsKitaake01g034600	OsKitaake01g106800	OsKitaake01g141700	OsKitaake01g171300	OsKitaake01g404200	OsKitaake01g056200	OsKitaake01g141400
OsKitaake01g062000	OsKitaake01g056100	OsKitaake01g063000	OsKitaake01g144000	OsKitaake01g171300	OsKitaake01g314800	OsKitaake01g025800	OsKitaake01g141400	OsKitaake01g026200	OsKitaake01g117800	OsKitaake01g027900	OsKitaake01g066900	OsKitaake01g053600	OsKitaake01g176100	OsKitaake01g020500	OsKitaake01g075500	OsKitaake01g039000	OsKitaake01g184000	OsKitaake01g021100	OsKitaake01g068500	OsKitaake01g024400	OsKitaake01g057600	OsKitaake01g024000	OsKitaake01g034800	OsKitaake01g107500	OsKitaake01g157300	OsKitaake01g175000	OsKitaake01g430700	OsKitaake01g060500	OsKitaake01g141700
OsKitaake01g062400	OsKitaake01g059500	OsKitaake01g063700	OsKitaake01g151000	OsKitaake01g204300	OsKitaake01g340700	OsKitaake01g026200	OsKitaake01g141700	OsKitaake01g027300	OsKitaake01g118800	OsKitaake01g031600	OsKitaake01g068500	OsKitaake01g053900	OsKitaake01g182000	OsKitaake01g021100	OsKitaake01g078100	OsKitaake01g041700	OsKitaake01g187300	OsKitaake01g021700	OsKitaake01g070300	OsKitaake01g024500	OsKitaake01g064900	OsKitaake01g024300	OsKitaake01g035700	OsKitaake01g108700	OsKitaake01g165100	OsKitaake01g175200	OsKitaake01g445200	OsKitaake01g060600	OsKitaake01g144800
OsKitaake01g062500	OsKitaake01g064800	OsKitaake01g065200	OsKitaake01g152000	OsKitaake01g208400	OsKitaake01g345400	OsKitaake01g027300	OsKitaake01g144000	OsKitaake01g027900	OsKitaake01g120300	OsKitaake01g033000	OsKitaake01g070700	OsKitaake01g056200	OsKitaake01g184000	OsKitaake01g021700	OsKitaake01g078200	OsKitaake01g042200	OsKitaake01g192100	OsKitaake01g023500	OsKitaake01g070900	OsKitaake01g025400	OsKitaake01g065200	OsKitaake01g024400	OsKitaake01g037608	OsKitaake01g112300	OsKitaake01g170100	OsKitaake01g194600	OsKitaake01g470700	OsKitaake01g060800	OsKitaake01g147000
OsKitaake01g063700	OsKitaake01g071800	OsKitaake01g066000	OsKitaake01g154800	OsKitaake01g216500	OsKitaake01g372000	OsKitaake01g027400	OsKitaake01g144300	OsKitaake01g029000	OsKitaake01g126600	OsKitaake01g037000	OsKitaake01g070900	OsKitaake01g060500	OsKitaake01g195300	OsKitaake01g022700	OsKitaake01g078800	OsKitaake01g042300	OsKitaake01g206700	OsKitaake01g023900	OsKitaake01g071800	OsKitaake01g025500	OsKitaake01g065700	OsKitaake01g024500	OsKitaake01g037616	OsKitaake01g118700	OsKitaake01g178800	OsKitaake01g204300	OsKitaake01g491500	OsKitaake01g061400	OsKitaake01g148400
OsKitaake01g065200	OsKitaake01g072700	OsKitaake01g066140	OsKitaake01g155200	OsKitaake01g222600	OsKitaake01g382000	OsKitaake01g027900	OsKitaake01g145600	OsKitaake01g031600	OsKitaake01g138300	OsKitaake01g040500	OsKitaake01g073400	OsKitaake01g060600	OsKitaake01g238000	OsKitaake01g023500	OsKitaake01g080000	OsKitaake01g042400	OsKitaake01g208000	OsKitaake01g024000	OsKitaake01g074000	OsKitaake01g025600	OsKitaake01g066100	OsKitaake01g025000	OsKitaake01g038100	OsKitaake01g119000	OsKitaake01g185000	OsKitaake01g207700	OsKitaake02g005600	OsKitaake01g062400	OsKitaake01g151000
OsKitaake01g066132	OsKitaake01g073000	OsKitaake01g066180	OsKitaake01g157300	OsKitaake01g225400	OsKitaake01g389000	OsKitaake01g031600	OsKitaake01g151000	OsKitaake01g034100	OsKitaake01g140600	OsKitaake01g041700	OsKitaake01g078100	OsKitaake01g060800	OsKitaake01g243800	OsKitaake01g023900	OsKitaake01g081300	OsKitaake01g042800	OsKitaake01g238000	OsKitaake01g024400	OsKitaake01g075500	OsKitaake01g026200	OsKitaake01g066300	OsKitaake01g025400	OsKitaake01g042900	OsKitaake01g119600	OsKitaake01g192100	OsKitaake01g211100	OsKitaake02g007600	OsKitaake01g062800	OsKitaake01g152600
OsKitaake01g066300	OsKitaake01g086100	OsKitaake01g068900	OsKitaake01g159150	OsKitaake01g227200	OsKitaake01g389800	OsKitaake01g034100	OsKitaake01g153200	OsKitaake01g037000	OsKitaake01g141400	OsKitaake01g042200	OsKitaake01g079000	OsKitaake01g061400	OsKitaake01g245400	OsKitaake01g024000	OsKitaake01g084700	OsKitaake01g043600	OsKitaake01g243800	OsKitaake01g024500	OsKitaake01g075700	OsKitaake01g027100	OsKitaake01g066900	OsKitaake01g025500	OsKitaake01g045100	OsKitaake01g120300	OsKitaake01g196200	OsKitaake01g213000	OsKitaake02g059000	OsKitaake01g063000	OsKitaake01g154800
OsKitaake01g068108	OsKitaake01g086200	OsKitaake01g071400	OsKitaake01g162700	OsKitaake01g237200	OsKitaake01g392100	OsKitaake01g036000	OsKitaake01g157300	OsKitaake01g040500	OsKitaake01g141550	OsKitaake01g042800	OsKitaake01g080000	OsKitaake01g062800	OsKitaake01g284400	OsKitaake01g024400	OsKitaake01g086200	OsKitaake01g047500	OsKitaake01g245400	OsKitaake01g024800	OsKitaake01g080000	OsKitaake01g027300	OsKitaake01g068500	OsKitaake01g025600	OsKitaake01g045300	OsKitaake01g121600	OsKitaake01g198800	OsKitaake01g222500	OsKitaake02g062400	OsKitaake01g068108	OsKitaake01g155200
OsKitaake01g068200	OsKitaake01g086716	OsKitaake01g071700	OsKitaake01g163800	OsKitaake01g248800	OsKitaake01g402100	OsKitaake01g036800	OsKitaake01g159150	OsKitaake01g041700	OsKitaake01g141700	OsKitaake01g053200	OsKitaake01g081300	OsKitaake01g063000	OsKitaake01g294600	OsKitaake01g024500	OsKitaake01g086400	OsKitaake01g053200	OsKitaake01g273900	OsKitaake01g025000	OsKitaake01g084700	OsKitaake01g027400	OsKitaake01g070900	OsKitaake01g026200	OsKitaake01g045600	OsKitaake01g125900	OsKitaake01g200000	OsKitaake01g222700	OsKitaake02g071300	OsKitaake01g069600	OsKitaake01g157300
OsKitaake01g070600	OsKitaake01g086900	OsKitaake01g077300	OsKitaake01g165100	OsKitaake01g250000	OsKitaake01g404100	OsKitaake01g037300	OsKitaake01g159300	OsKitaake01g042200	OsKitaake01g144300	OsKitaake01g053900	OsKitaake01g083700	OsKitaake01g068200	OsKitaake01g313700	OsKitaake01g025000	OsKitaake01g086716	OsKitaake01g053900	OsKitaake01g287300	OsKitaake01g025400	OsKitaake01g085400	OsKitaake01g027900	OsKitaake01g071500	OsKitaake01g027100	OsKitaake01g049400	OsKitaake01g133600	OsKitaake01g202000	OsKitaake01g227200	OsKitaake02g086600	OsKitaake01g071700	OsKitaake01g159000
OsKitaake01g071400	OsKitaake01g090800	OsKitaake01g079700	OsKitaake01g168900	OsKitaake01g250666	OsKitaake01g416100	OsKitaake01g040500	OsKitaake01g161400	OsKitaake01g042800	OsKitaake01g145600	OsKitaake01g054900	OsKitaake01g084700	OsKitaake01g069600	OsKitaake01g318900	OsKitaake01g025400	OsKitaake01g088300	OsKitaake01g056200	OsKitaake01g320700	OsKitaake01g025500	OsKitaake01g086200	OsKitaake01g029000	OsKitaake01g071800	OsKitaake01g027300	OsKitaake01g050200	OsKitaake01g136200	OsKitaake01g208000	OsKitaake01g235500	OsKitaake02g098500	OsKitaake01g073000	OsKitaake01g159150
OsKitaake01g071700	OsKitaake01g094500	OsKitaake01g079900	OsKitaake01g175250	OsKitaake01g253400	OsKitaake01g416700	OsKitaake01g041700	OsKitaake01g162650	OsKitaake01g047500	OsKitaake01g151000	OsKitaake01g055100	OsKitaake01g086200	OsKitaake01g070600	OsKitaake01g329600	OsKitaake01g025500	OsKitaake01g089000	OsKitaake01g059800	OsKitaake01g347500	OsKitaake01g025600	OsKitaake01g086716	OsKitaake01g029800	OsKitaake01g073000	OsKitaake01g027600	OsKitaake01g051200	OsKitaake01g136300	OsKitaake01g212500	OsKitaake01g237000	OsKitaake02g100100	OsKitaake01g079700	OsKitaake01g162700
OsKitaake01g072800	OsKitaake01g103500	OsKitaake01g080500	OsKitaake01g176100	OsKitaake01g263100	OsKitaake01g420400	OsKitaake01g042200	OsKitaake01g163400	OsKitaake01g047700	OsKitaake01g154800	OsKitaake01g056200	OsKitaake01g086716	OsKitaake01g071700	OsKitaake01g366800	OsKitaake01g025600	OsKitaake01g092200	OsKitaake01g060500	OsKitaake01g366800	OsKitaake01g026200	OsKitaake01g088300	OsKitaake01g030100	OsKitaake01g073400	OsKitaake01g027900	OsKitaake01g051600	OsKitaake01g139300	OsKitaake01g214500	OsKitaake01g237200	OsKitaake02g125500	OsKitaake01g079900	OsKitaake01g162800
OsKitaake01g076500	OsKitaake01g116600	OsKitaake01g082800	OsKitaake01g177100	OsKitaake01g263800	OsKitaake01g430500	OsKitaake01g042400	OsKitaake01g163800	OsKitaake01g053200	OsKitaake01g157300	OsKitaake01g059800	OsKitaake01g098200	OsKitaake01g073000	OsKitaake01g374750	OsKitaake01g025800	OsKitaake01g094800	OsKitaake01g060600	OsKitaake01g374750	OsKitaake01g027300	OsKitaake01g089000	OsKitaake01g031000	OsKitaake01g074000	OsKitaake01g029000	OsKitaake01g052700	OsKitaake01g139400	OsKitaake01g229600	OsKitaake01g241600	OsKitaake02g180800	OsKitaake01g080500	OsKitaake01g165100
OsKitaake01g078700	OsKitaake01g117800	OsKitaake01g084900	OsKitaake01g182650	OsKitaake01g267900	OsKitaake01g437000	OsKitaake01g042800	OsKitaake01g168450	OsKitaake01g053900	OsKitaake01g159150	OsKitaake01g060500	OsKitaake01g114300	OsKitaake01g075700	OsKitaake01g397900	OsKitaake01g026200	OsKitaake01g097300	OsKitaake01g060800	OsKitaake01g377600	OsKitaake01g027900	OsKitaake01g094700	OsKitaake01g031600	OsKitaake01g074800	OsKitaake01g029800	OsKitaake01g053700	OsKitaake01g139800	OsKitaake01g230900	OsKitaake01g250000	OsKitaake02g184900	OsKitaake01g080600	OsKitaake01g166800
OsKitaake01g079700	OsKitaake01g118800	OsKitaake01g087300	OsKitaake01g186400	OsKitaake01g268400	OsKitaake01g442000	OsKitaake01g047500	OsKitaake01g168600	OsKitaake01g054900	OsKitaake01g159300	OsKitaake01g060600	OsKitaake01g116600	OsKitaake01g076000	OsKitaake01g401300	OsKitaake01g027208	OsKitaake01g098200	OsKitaake01g062800	OsKitaake01g401300	OsKitaake01g029000	OsKitaake01g094800	OsKitaake01g033000	OsKitaake01g075500	OsKitaake01g030100	OsKitaake01g054300	OsKitaake01g144901	OsKitaake01g236300	OsKitaake01g250500	OsKitaake02g215500	OsKitaake01g082800	OsKitaake01g168600
OsKitaake01g079900	OsKitaake01g121000	OsKitaake01g087900	OsKitaake01g186500	OsKitaake01g271400	OsKitaake01g447800	OsKitaake01g053200	OsKitaake01g168900	OsKitaake01g055100	OsKitaake01g163400	OsKitaake01g060800	OsKitaake01g117800	OsKitaake01g080500	OsKitaake01g407300	OsKitaake01g027300	OsKitaake01g102500	OsKitaake01g063000	OsKitaake01g402200	OsKitaake01g030200	OsKitaake01g097300	OsKitaake01g034100	OsKitaake01g076700	OsKitaake01g030200	OsKitaake01g054700	OsKitaake01g146100	OsKitaake01g238000	OsKitaake01g252300	OsKitaake02g220100	OsKitaake01g085900	OsKitaake01g176100
OsKitaake01g080500	OsKitaake01g124100	OsKitaake01g089800	OsKitaake01g191150	OsKitaake01g278300	OsKitaake01g475000	OsKitaake01g053900	OsKitaake01g169500	OsKitaake01g056200	OsKitaake01g163800	OsKitaake01g061400	OsKitaake01g118800	OsKitaake01g080600	OsKitaake01g416650	OsKitaake01g027900	OsKitaake01g102700	OsKitaake01g068108	OsKitaake01g407300	OsKitaake01g030600	OsKitaake01g098200	OsKitaake01g035900	OsKitaake01g078100	OsKitaake01g031000	OsKitaake01g055700	OsKitaake01g151900	OsKitaake01g243800	OsKitaake01g258800	OsKitaake02g226300	OsKitaake01g087300	OsKitaake01g177400
OsKitaake01g080600	OsKitaake01g129600	OsKitaake01g090300	OsKitaake01g191200	OsKitaake01g282800	OsKitaake01g480600	OsKitaake01g054900	OsKitaake01g172600	OsKitaake01g056700	OsKitaake01g168450	OsKitaake01g062000	OsKitaake01g126600	OsKitaake01g082800	OsKitaake01g417300	OsKitaake01g029000	OsKitaake01g103600	OsKitaake01g068200	OsKitaake01g411000	OsKitaake01g031600	OsKitaake01g106400	OsKitaake01g036000	OsKitaake01g078200	OsKitaake01g031600	OsKitaake01g055800	OsKitaake01g169100	OsKitaake01g255900	OsKitaake01g263100	OsKitaake02g229300	OsKitaake01g087900	OsKitaake01g178100
OsKitaake01g080708	OsKitaake01g136700	OsKitaake01g092500	OsKitaake01g192100	OsKitaake01g293500	OsKitaake01g492000	OsKitaake01g055100	OsKitaake01g176100	OsKitaake01g059800	OsKitaake01g168600	OsKitaake01g062400	OsKitaake01g127100	OsKitaake01g082900	OsKitaake01g430000	OsKitaake01g030200	OsKitaake01g106400	OsKitaake01g069600	OsKitaake01g417300	OsKitaake01g033000	OsKitaake01g114700	OsKitaake01g036300	OsKitaake01g080000	OsKitaake01g033000	OsKitaake01g057600	OsKitaake01g169500	OsKitaake01g273700	OsKitaake01g263800	OsKitaake02g253400	OsKitaake01g092500	OsKitaake01g178366
OsKitaake01g082000	OsKitaake01g140800	OsKitaake01g102100	OsKitaake01g195300	OsKitaake01g295400	OsKitaake02g002000	OsKitaake01g056200	OsKitaake01g177000	OsKitaake01g060500	OsKitaake01g168700	OsKitaake01g062800	OsKitaake01g140600	OsKitaake01g086000	OsKitaake01g438800	OsKitaake01g031600	OsKitaake01g114000	OsKitaake01g070600	OsKitaake01g428600	OsKitaake01g037000	OsKitaake01g115700	OsKitaake01g037000	OsKitaake01g084300	OsKitaake01g033400	OsKitaake01g062500	OsKitaake01g171300	OsKitaake01g282700	OsKitaake01g266000	OsKitaake02g256400	OsKitaake01g092900	OsKitaake01g178800
OsKitaake01g084900	OsKitaake01g141400	OsKitaake01g102400	OsKitaake01g198850	OsKitaake01g296800	OsKitaake02g003100	OsKitaake01g056700	OsKitaake01g177400	OsKitaake01g060600	OsKitaake01g169500	OsKitaake01g063000	OsKitaake01g141400	OsKitaake01g087300	OsKitaake01g442000	OsKitaake01g033000	OsKitaake01g115700	OsKitaake01g071700	OsKitaake01g430000	OsKitaake01g040500	OsKitaake01g116600	OsKitaake01g039000	OsKitaake01g084700	OsKitaake01g033600	OsKitaake01g064100	OsKitaake01g176400	OsKitaake01g284400	OsKitaake01g267900	OsKitaake02g285800	OsKitaake01g102100	OsKitaake01g179800
OsKitaake01g085900	OsKitaake01g141550	OsKitaake01g103500	OsKitaake01g202000	OsKitaake01g301600	OsKitaake02g003200	OsKitaake01g058100	OsKitaake01g189900	OsKitaake01g060800	OsKitaake01g172600	OsKitaake01g066000	OsKitaake01g141550	OsKitaake01g087900	OsKitaake01g443000	OsKitaake01g036000	OsKitaake01g116000	OsKitaake01g073000	OsKitaake01g431400	OsKitaake01g041700	OsKitaake01g117800	OsKitaake01g039200	OsKitaake01g085400	OsKitaake01g034100	OsKitaake01g064800	OsKitaake01g177100	OsKitaake01g290300	OsKitaake01g268400	OsKitaake02g287100	OsKitaake01g102400	OsKitaake01g189200
OsKitaake01g087300	OsKitaake01g141700	OsKitaake01g103900	OsKitaake01g213000	OsKitaake01g304300	OsKitaake02g003900	OsKitaake01g058108	OsKitaake01g191400	OsKitaake01g061400	OsKitaake01g175250	OsKitaake01g066132	OsKitaake01g141700	OsKitaake01g094200	OsKitaake01g465000	OsKitaake01g037000	OsKitaake01g117800	OsKitaake01g076000	OsKitaake01g434500	OsKitaake01g042200	OsKitaake01g118100	OsKitaake01g040400	OsKitaake01g086716	OsKitaake01g034700	OsKitaake01g065200	OsKitaake01g177700	OsKitaake01g292700	OsKitaake01g268500	OsKitaake02g304700	OsKitaake01g102700	OsKitaake01g189300
OsKitaake01g090600	OsKitaake01g141900	OsKitaake01g106500	OsKitaake01g219200	OsKitaake01g309100	OsKitaake02g006500	OsKitaake01g059800	OsKitaake01g195000	OsKitaake01g062000	OsKitaake01g176100	OsKitaake01g067600	OsKitaake01g144000	OsKitaake01g102300	OsKitaake01g475000	OsKitaake01g040500	OsKitaake01g118100	OsKitaake01g077300	OsKitaake01g438700	OsKitaake01g042400	OsKitaake01g118800	OsKitaake01g040500	OsKitaake01g091200	OsKitaake01g035900	OsKitaake01g065700	OsKitaake01g181400	OsKitaake01g294600	OsKitaake01g276500	OsKitaake02g344900	OsKitaake01g106500	OsKitaake01g189900
OsKitaake01g092500	OsKitaake01g144000	OsKitaake01g107500	OsKitaake01g221300	OsKitaake01g310700	OsKitaake02g007600	OsKitaake01g060500	OsKitaake01g195100	OsKitaake01g062800	OsKitaake01g177400	OsKitaake01g067700	OsKitaake01g144300	OsKitaake01g102400	OsKitaake01g477500	OsKitaake01g041000	OsKitaake01g123500	OsKitaake01g080500	OsKitaake01g441600	OsKitaake01g042800	OsKitaake01g123500	OsKitaake01g041500	OsKitaake01g092408	OsKitaake01g036000	OsKitaake01g066100	OsKitaake01g189500	OsKitaake01g306100	OsKitaake01g278300	OsKitaake02g355300	OsKitaake01g107500	OsKitaake01g192100
OsKitaake01g093800	OsKitaake01g144800	OsKitaake01g108700	OsKitaake01g222400	OsKitaake01g310800	OsKitaake02g017400	OsKitaake01g060600	OsKitaake01g196000	OsKitaake01g063000	OsKitaake01g179800	OsKitaake01g068108	OsKitaake01g144800	OsKitaake01g103500	OsKitaake01g483100	OsKitaake01g041500	OsKitaake01g123700	OsKitaake01g080600	OsKitaake01g442000	OsKitaake01g043400	OsKitaake01g123700	OsKitaake01g042200	OsKitaake01g094800	OsKitaake01g036300	OsKitaake01g066300	OsKitaake01g204300	OsKitaake01g308800	OsKitaake01g280600	OsKitaake02g356800	OsKitaake01g109400	OsKitaake01g196000
OsKitaake01g095100	OsKitaake01g146500	OsKitaake01g109000	OsKitaake01g226800	OsKitaake01g310900	OsKitaake02g024300	OsKitaake01g060800	OsKitaake01g198800	OsKitaake01g067500	OsKitaake01g184000	OsKitaake01g069600	OsKitaake01g151000	OsKitaake01g103900	OsKitaake01g489000	OsKitaake01g041700	OsKitaake01g124100	OsKitaake01g080800	OsKitaake01g442800	OsKitaake01g043600	OsKitaake01g124100	OsKitaake01g042300	OsKitaake01g096500	OsKitaake01g036800	OsKitaake01g066900	OsKitaake01g207200	OsKitaake01g312700	OsKitaake01g282800	OsKitaake03g017700	OsKitaake01g112300	OsKitaake01g198850
OsKitaake01g100300	OsKitaake01g148800	OsKitaake01g109400	OsKitaake01g243800	OsKitaake01g313700	OsKitaake02g035000	OsKitaake01g061400	OsKitaake01g199400	OsKitaake01g067600	OsKitaake01g187300	OsKitaake01g070600	OsKitaake01g154800	OsKitaake01g106500	OsKitaake01g490900	OsKitaake01g042200	OsKitaake01g126100	OsKitaake01g082800	OsKitaake01g443000	OsKitaake01g045500	OsKitaake01g137700	OsKitaake01g042400	OsKitaake01g097600	OsKitaake01g037000	OsKitaake01g068100	OsKitaake01g211100	OsKitaake01g313300	OsKitaake01g283700	OsKitaake03g028800	OsKitaake01g113400	OsKitaake01g199700
OsKitaake01g100600	OsKitaake01g152000	OsKitaake01g111500	OsKitaake01g244200	OsKitaake01g315200	OsKitaake02g067800	OsKitaake01g062000	OsKitaake01g200300	OsKitaake01g068108	OsKitaake01g189900	OsKitaake01g071400	OsKitaake01g157300	OsKitaake01g107500	OsKitaake01g492000	OsKitaake01g042300	OsKitaake01g126800	OsKitaake01g086000	OsKitaake01g448200	OsKitaake01g046008	OsKitaake01g138300	OsKitaake01g042800	OsKitaake01g098200	OsKitaake01g037100	OsKitaake01g068200	OsKitaake01g213000	OsKitaake01g314800	OsKitaake01g294000	OsKitaake03g031900	OsKitaake01g115300	OsKitaake01g202100
OsKitaake01g102200	OsKitaake01g152600	OsKitaake01g112300	OsKitaake01g249500	OsKitaake01g315800	OsKitaake02g082000	OsKitaake01g062800	OsKitaake01g201700	OsKitaake01g068200	OsKitaake01g192100	OsKitaake01g071700	OsKitaake01g159150	OsKitaake01g108700	OsKitaake01g492500	OsKitaake01g042400	OsKitaake01g140600	OsKitaake01g087300	OsKitaake01g465000	OsKitaake01g046100	OsKitaake01g140600	OsKitaake01g043600	OsKitaake01g102500	OsKitaake01g037300	OsKitaake01g068500	OsKitaake01g222000	OsKitaake01g316200	OsKitaake01g295400	OsKitaake03g037100	OsKitaake01g116900	OsKitaake01g212500
OsKitaake01g102400	OsKitaake01g153200	OsKitaake01g115300	OsKitaake01g254600	OsKitaake01g330100	OsKitaake02g086600	OsKitaake01g063000	OsKitaake01g202500	OsKitaake01g068900	OsKitaake01g192300	OsKitaake01g073000	OsKitaake01g161400	OsKitaake01g112300	OsKitaake02g002000	OsKitaake01g042800	OsKitaake01g141400	OsKitaake01g087900	OsKitaake01g483000	OsKitaake01g047500	OsKitaake01g141400	OsKitaake01g045800	OsKitaake01g103600	OsKitaake01g039000	OsKitaake01g070700	OsKitaake01g222500	OsKitaake01g316300	OsKitaake01g296800	OsKitaake03g042700	OsKitaake01g119000	OsKitaake01g214400
OsKitaake01g102600	OsKitaake01g157300	OsKitaake01g118700	OsKitaake01g258400	OsKitaake01g330800	OsKitaake02g095900	OsKitaake01g063700	OsKitaake01g207500	OsKitaake01g069600	OsKitaake01g195300	OsKitaake01g077300	OsKitaake01g162800	OsKitaake01g113400	OsKitaake02g003100	OsKitaake01g043600	OsKitaake01g141550	OsKitaake01g094200	OsKitaake01g483100	OsKitaake01g048100	OsKitaake01g148400	OsKitaake01g046008	OsKitaake01g106600	OsKitaake01g039200	OsKitaake01g070900	OsKitaake01g227200	OsKitaake01g318700	OsKitaake01g300800	OsKitaake03g047300	OsKitaake01g119600	OsKitaake01g215000
OsKitaake01g103900	OsKitaake01g159000	OsKitaake01g119000	OsKitaake01g262600	OsKitaake01g331000	OsKitaake02g125500	OsKitaake01g067500	OsKitaake01g215000	OsKitaake01g070600	OsKitaake01g196000	OsKitaake01g077400	OsKitaake01g163300	OsKitaake01g114600	OsKitaake02g007600	OsKitaake01g045500	OsKitaake01g141700	OsKitaake01g099400	OsKitaake01g489000	OsKitaake01g053200	OsKitaake01g151000	OsKitaake01g046100	OsKitaake01g114000	OsKitaake01g040500	OsKitaake01g071500	OsKitaake01g230800	OsKitaake01g343900	OsKitaake01g309300	OsKitaake03g062900	OsKitaake01g122700	OsKitaake01g221300
OsKitaake01g106400	OsKitaake01g159150	OsKitaake01g119600	OsKitaake01g266500	OsKitaake01g334700	OsKitaake02g142600	OsKitaake01g067600	OsKitaake01g215100	OsKitaake01g071400	OsKitaake01g198800	OsKitaake01g079900	OsKitaake01g163400	OsKitaake01g115300	OsKitaake02g025800	OsKitaake01g047500	OsKitaake01g148100	OsKitaake01g102300	OsKitaake01g490900	OsKitaake01g053900	OsKitaake01g151400	OsKitaake01g048100	OsKitaake01g115600	OsKitaake01g041500	OsKitaake01g071800	OsKitaake01g237000	OsKitaake01g347500	OsKitaake01g316600	OsKitaake03g063100	OsKitaake01g125900	OsKitaake01g226400
OsKitaake01g106500	OsKitaake01g161400	OsKitaake01g122700	OsKitaake01g267800	OsKitaake01g339100	OsKitaake02g195700	OsKitaake01g067700	OsKitaake01g219600	OsKitaake01g071700	OsKitaake01g198850	OsKitaake01g080500	OsKitaake01g164800	OsKitaake01g119000	OsKitaake02g044650	OsKitaake01g047700	OsKitaake01g148400	OsKitaake01g102400	OsKitaake01g492000	OsKitaake01g054900	OsKitaake01g154800	OsKitaake01g052100	OsKitaake01g115700	OsKitaake01g041700	OsKitaake01g073000	OsKitaake01g237200	OsKitaake01g352600	OsKitaake01g330100	OsKitaake03g064900	OsKitaake01g132100	OsKitaake01g232000
OsKitaake01g106800	OsKitaake01g162800	OsKitaake01g125900	OsKitaake01g268850	OsKitaake01g343400	OsKitaake02g215500	OsKitaake01g068108	OsKitaake01g222400	OsKitaake01g073000	OsKitaake01g199400	OsKitaake01g082800	OsKitaake01g165100	OsKitaake01g119600	OsKitaake02g059000	OsKitaake01g048100	OsKitaake01g151000	OsKitaake01g103500	OsKitaake01g492500	OsKitaake01g055100	OsKitaake01g157300	OsKitaake01g053200	OsKitaake01g115900	OsKitaake01g042200	OsKitaake01g073400	OsKitaake01g239800	OsKitaake01g358600	OsKitaake01g331000	OsKitaake03g072300	OsKitaake01g133600	OsKitaake01g240400
OsKitaake01g107500	OsKitaake01g165100	OsKitaake01g132100	OsKitaake01g268900	OsKitaake01g347600	OsKitaake02g215700	OsKitaake01g068900	OsKitaake01g226700	OsKitaake01g076000	OsKitaake01g201700	OsKitaake01g082900	OsKitaake01g168450	OsKitaake01g121600	OsKitaake02g071300	OsKitaake01g053200	OsKitaake01g154800	OsKitaake01g103900	OsKitaake02g002000	OsKitaake01g056200	OsKitaake01g159150	OsKitaake01g053900	OsKitaake01g116900	OsKitaake01g042300	OsKitaake01g074000	OsKitaake01g248800	OsKitaake01g360600	OsKitaake01g334700	OsKitaake03g139200	OsKitaake01g135900	OsKitaake01g243800
OsKitaake01g108700	OsKitaake01g165400	OsKitaake01g133600	OsKitaake01g273300	OsKitaake01g362100	OsKitaake02g216000	OsKitaake01g069600	OsKitaake01g226800	OsKitaake01g077300	OsKitaake01g212500	OsKitaake01g084900	OsKitaake01g168600	OsKitaake01g125350	OsKitaake02g080000	OsKitaake01g053900	OsKitaake01g155400	OsKitaake01g106500	OsKitaake02g007600	OsKitaake01g059800	OsKitaake01g159300	OsKitaake01g054100	OsKitaake01g117800	OsKitaake01g042400	OsKitaake01g074800	OsKitaake01g250000	OsKitaake01g370800	OsKitaake01g352300	OsKitaake03g146700	OsKitaake01g136300	OsKitaake01g244200
OsKitaake01g108800	OsKitaake01g166800	OsKitaake01g134500	OsKitaake01g273600	OsKitaake01g362800	OsKitaake02g217400	OsKitaake01g071400	OsKitaake01g232300	OsKitaake01g077400	OsKitaake01g215000	OsKitaake01g086000	OsKitaake01g169500	OsKitaake01g128501	OsKitaake02g081800	OsKitaake01g054900	OsKitaake01g157300	OsKitaake01g107500	OsKitaake02g026900	OsKitaake01g060500	OsKitaake01g162700	OsKitaake01g054900	OsKitaake01g117900	OsKitaake01g042800	OsKitaake01g075500	OsKitaake01g251800	OsKitaake01g371200	OsKitaake01g359000	OsKitaake03g161600	OsKitaake01g139400	OsKitaake01g253000
OsKitaake01g109308	OsKitaake01g168001	OsKitaake01g136300	OsKitaake01g276800	OsKitaake01g364400	OsKitaake02g220000	OsKitaake01g071700	OsKitaake01g238000	OsKitaake01g079900	OsKitaake01g215100	OsKitaake01g087200	OsKitaake01g176100	OsKitaake01g128800	OsKitaake02g086800	OsKitaake01g055100	OsKitaake01g159150	OsKitaake01g108700	OsKitaake02g027000	OsKitaake01g060600	OsKitaake01g162800	OsKitaake01g055000	OsKitaake01g118800	OsKitaake01g043600	OsKitaake01g076300	OsKitaake01g258800	OsKitaake01g380700	OsKitaake01g362000	OsKitaake03g176300	OsKitaake01g139800	OsKitaake01g254600
OsKitaake01g109400	OsKitaake01g169600	OsKitaake01g139400	OsKitaake01g287300	OsKitaake01g379500	OsKitaake02g220600	OsKitaake01g073000	OsKitaake01g240400	OsKitaake01g080500	OsKitaake01g219600	OsKitaake01g087300	OsKitaake01g177400	OsKitaake01g130300	OsKitaake02g097900	OsKitaake01g056100	OsKitaake01g162800	OsKitaake01g109400	OsKitaake02g032401	OsKitaake01g060800	OsKitaake01g163400	OsKitaake01g057100	OsKitaake01g119300	OsKitaake01g045400	OsKitaake01g076600	OsKitaake01g263800	OsKitaake01g385900	OsKitaake01g362100	OsKitaake03g210300	OsKitaake01g140900	OsKitaake01g255400
OsKitaake01g112300	OsKitaake01g172400	OsKitaake01g139800	OsKitaake01g289500	OsKitaake01g383801	OsKitaake02g248400	OsKitaake01g075400	OsKitaake01g243800	OsKitaake01g080800	OsKitaake01g226800	OsKitaake01g087800	OsKitaake01g178800	OsKitaake01g130700	OsKitaake02g113200	OsKitaake01g056200	OsKitaake01g163400	OsKitaake01g112300	OsKitaake02g041500	OsKitaake01g061400	OsKitaake01g165100	OsKitaake01g058100	OsKitaake01g121000	OsKitaake01g045800	OsKitaake01g076700	OsKitaake01g267900	OsKitaake01g386400	OsKitaake01g362800	OsKitaake03g217700	OsKitaake01g144500	OsKitaake01g266100
OsKitaake01g114000	OsKitaake01g174200	OsKitaake01g143900	OsKitaake01g290300	OsKitaake01g385000	OsKitaake02g253000	OsKitaake01g077300	OsKitaake01g244200	OsKitaake01g080900	OsKitaake01g231400	OsKitaake01g087900	OsKitaake01g184000	OsKitaake01g132100	OsKitaake02g121000	OsKitaake01g059000	OsKitaake01g165000	OsKitaake01g113400	OsKitaake02g050800	OsKitaake01g062000	OsKitaake01g168001	OsKitaake01g059700	OsKitaake01g124100	OsKitaake01g046008	OsKitaake01g078100	OsKitaake01g268500	OsKitaake01g390600	OsKitaake01g367700	OsKitaake03g220500	OsKitaake01g144901	OsKitaake01g266500
OsKitaake01g114600	OsKitaake01g175000	OsKitaake01g144500	OsKitaake01g296100	OsKitaake01g389500	OsKitaake02g268500	OsKitaake01g077400	OsKitaake01g245300	OsKitaake01g082800	OsKitaake01g232300	OsKitaake01g092500	OsKitaake01g187300	OsKitaake01g132600	OsKitaake02g135600	OsKitaake01g059800	OsKitaake01g165100	OsKitaake01g114600	OsKitaake02g052400	OsKitaake01g062400	OsKitaake01g168600	OsKitaake01g060500	OsKitaake01g126600	OsKitaake01g046100	OsKitaake01g078200	OsKitaake01g272800	OsKitaake01g392300	OsKitaake01g369700	OsKitaake03g288100	OsKitaake01g147500	OsKitaake01g266900
OsKitaake01g115300	OsKitaake01g175250	OsKitaake01g144901	OsKitaake01g302200	OsKitaake01g394200	OsKitaake02g287100	OsKitaake01g078800	OsKitaake01g245400	OsKitaake01g082900	OsKitaake01g238000	OsKitaake01g099400	OsKitaake01g189200	OsKitaake01g133600	OsKitaake02g142500	OsKitaake01g060100	OsKitaake01g168450	OsKitaake01g115300	OsKitaake02g063650	OsKitaake01g062800	OsKitaake01g176100	OsKitaake01g060600	OsKitaake01g126700	OsKitaake01g047000	OsKitaake01g078300	OsKitaake01g273200	OsKitaake01g393200	OsKitaake01g375800	OsKitaake03g296700	OsKitaake01g169100	OsKitaake01g267800
OsKitaake01g118700	OsKitaake01g177400	OsKitaake01g149100	OsKitaake01g303600	OsKitaake01g394300	OsKitaake02g304700	OsKitaake01g079900	OsKitaake01g254600	OsKitaake01g086000	OsKitaake01g243800	OsKitaake01g100300	OsKitaake01g189300	OsKitaake01g134500	OsKitaake02g142600	OsKitaake01g060500	OsKitaake01g168600	OsKitaake01g117900	OsKitaake02g065500	OsKitaake01g063000	OsKitaake01g177400	OsKitaake01g060800	OsKitaake01g133200	OsKitaake01g048100	OsKitaake01g080000	OsKitaake01g276000	OsKitaake01g400600	OsKitaake01g380100	OsKitaake03g316800	OsKitaake01g170500	OsKitaake01g268850
OsKitaake01g119000	OsKitaake01g178100	OsKitaake01g151400	OsKitaake01g306700	OsKitaake01g396600	OsKitaake02g322700	OsKitaake01g080500	OsKitaake01g255201	OsKitaake01g087300	OsKitaake01g245400	OsKitaake01g100400	OsKitaake01g189900	OsKitaake01g135900	OsKitaake02g142650	OsKitaake01g060600	OsKitaake01g168700	OsKitaake01g119000	OsKitaake02g071300	OsKitaake01g063700	OsKitaake01g178800	OsKitaake01g061400	OsKitaake01g133400	OsKitaake01g049200	OsKitaake01g081300	OsKitaake01g278300	OsKitaake01g415100	OsKitaake01g382400	OsKitaake03g336700	OsKitaake01g171300	OsKitaake01g290500
OsKitaake01g120300	OsKitaake01g179800	OsKitaake01g152200	OsKitaake01g307800	OsKitaake01g402500	OsKitaake02g325100	OsKitaake01g080600	OsKitaake01g258000	OsKitaake01g087500	OsKitaake01g252200	OsKitaake01g102100	OsKitaake01g192100	OsKitaake01g136300	OsKitaake02g147300	OsKitaake01g060800	OsKitaake01g169500	OsKitaake01g119100	OsKitaake02g071400	OsKitaake01g066000	OsKitaake01g179800	OsKitaake01g062000	OsKitaake01g137700	OsKitaake01g052100	OsKitaake01g082600	OsKitaake01g280550	OsKitaake01g416100	OsKitaake01g394300	OsKitaake03g347100	OsKitaake01g171400	OsKitaake01g291500
OsKitaake01g121600	OsKitaake01g185000	OsKitaake01g153900	OsKitaake01g308700	OsKitaake01g404700	OsKitaake02g341400	OsKitaake01g080900	OsKitaake01g258400	OsKitaake01g087900	OsKitaake01g254600	OsKitaake01g102300	OsKitaake01g192300	OsKitaake01g139400	OsKitaake02g167600	OsKitaake01g061400	OsKitaake01g172600	OsKitaake01g119600	OsKitaake02g071750	OsKitaake01g066116	OsKitaake01g180150	OsKitaake01g062400	OsKitaake01g138300	OsKitaake01g052208	OsKitaake01g083700	OsKitaake01g280600	OsKitaake01g417300	OsKitaake01g398600	OsKitaake03g374900	OsKitaake01g175000	OsKitaake01g298400
OsKitaake01g125900	OsKitaake01g186500	OsKitaake01g154900	OsKitaake01g312700	OsKitaake01g407800	OsKitaake02g344900	OsKitaake01g082800	OsKitaake01g267800	OsKitaake01g092600	OsKitaake01g255201	OsKitaake01g102400	OsKitaake01g195300	OsKitaake01g139800	OsKitaake02g177700	OsKitaake01g062000	OsKitaake01g175250	OsKitaake01g123000	OsKitaake02g080000	OsKitaake01g066500	OsKitaake01g181500	OsKitaake01g062800	OsKitaake01g138333	OsKitaake01g053200	OsKitaake01g084300	OsKitaake01g282200	OsKitaake01g424500	OsKitaake01g401200	OsKitaake03g375000	OsKitaake01g175200	OsKitaake01g303700
OsKitaake01g126700	OsKitaake01g189200	OsKitaake01g157950	OsKitaake01g313300	OsKitaake01g409600	OsKitaake02g356100	OsKitaake01g083908	OsKitaake01g268850	OsKitaake01g099400	OsKitaake01g255400	OsKitaake01g103500	OsKitaake01g196000	OsKitaake01g140000	OsKitaake02g184000	OsKitaake01g062400	OsKitaake01g176100	OsKitaake01g128501	OsKitaake02g086900	OsKitaake01g067500	OsKitaake01g187300	OsKitaake01g063000	OsKitaake01g138500	OsKitaake01g053900	OsKitaake01g084700	OsKitaake01g282800	OsKitaake01g426100	OsKitaake01g410100	OsKitaake03g375100	OsKitaake01g176400	OsKitaake01g308700
OsKitaake01g128501	OsKitaake01g189900	OsKitaake01g165600	OsKitaake01g313500	OsKitaake01g410100	OsKitaake02g356300	OsKitaake01g086000	OsKitaake01g270850	OsKitaake01g100400	OsKitaake01g258000	OsKitaake01g103900	OsKitaake01g197300	OsKitaake01g140900	OsKitaake02g184900	OsKitaake01g062800	OsKitaake01g177400	OsKitaake01g128800	OsKitaake02g095200	OsKitaake01g067600	OsKitaake01g189300	OsKitaake01g063700	OsKitaake01g140600	OsKitaake01g054100	OsKitaake01g085400	OsKitaake01g283700	OsKitaake01g427900	OsKitaake01g412900	OsKitaake03g382600	OsKitaake01g179500	OsKitaake01g313500
OsKitaake01g128800	OsKitaake01g191200	OsKitaake01g166900	OsKitaake01g314800	OsKitaake01g410400	OsKitaake02g369500	OsKitaake01g087300	OsKitaake01g270900	OsKitaake01g102100	OsKitaake01g258400	OsKitaake01g106000	OsKitaake01g198800	OsKitaake01g144500	OsKitaake02g187601	OsKitaake01g063000	OsKitaake01g178800	OsKitaake01g129500	OsKitaake02g097900	OsKitaake01g068108	OsKitaake01g189900	OsKitaake01g066000	OsKitaake01g140700	OsKitaake01g054900	OsKitaake01g085616	OsKitaake01g290600	OsKitaake01g430500	OsKitaake01g414300	OsKitaake03g404000	OsKitaake01g181400	OsKitaake01g331100
OsKitaake01g132900	OsKitaake01g192100	OsKitaake01g170500	OsKitaake01g316300	OsKitaake01g412900	OsKitaake02g381100	OsKitaake01g087800	OsKitaake01g273600	OsKitaake01g102300	OsKitaake01g267800	OsKitaake01g106500	OsKitaake01g200300	OsKitaake01g144901	OsKitaake02g187900	OsKitaake01g066000	OsKitaake01g179700	OsKitaake01g130300	OsKitaake02g103000	OsKitaake01g069600	OsKitaake01g192100	OsKitaake01g067600	OsKitaake01g140800	OsKitaake01g055100	OsKitaake01g086400	OsKitaake01g294000	OsKitaake01g430700	OsKitaake01g415150	OsKitaake04g001900	OsKitaake01g183100	OsKitaake01g340900
OsKitaake01g133600	OsKitaake01g194500	OsKitaake01g171300	OsKitaake01g318700	OsKitaake01g414300	OsKitaake02g393500	OsKitaake01g087900	OsKitaake01g276800	OsKitaake01g102400	OsKitaake01g270900	OsKitaake01g106800	OsKitaake01g200400	OsKitaake01g150800	OsKitaake02g195700	OsKitaake01g066116	OsKitaake01g179800	OsKitaake01g130700	OsKitaake02g113200	OsKitaake01g070600	OsKitaake01g192300	OsKitaake01g068108	OsKitaake01g141400	OsKitaake01g055400	OsKitaake01g086716	OsKitaake01g294800	OsKitaake01g432900	OsKitaake01g418100	OsKitaake04g015800	OsKitaake01g183200	OsKitaake01g343900
OsKitaake01g134500	OsKitaake01g195300	OsKitaake01g171400	OsKitaake01g318900	OsKitaake01g418000	OsKitaake03g002000	OsKitaake01g092500	OsKitaake01g289900	OsKitaake01g103500	OsKitaake01g273600	OsKitaake01g107500	OsKitaake01g201700	OsKitaake01g153900	OsKitaake02g212400	OsKitaake01g066500	OsKitaake01g180500	OsKitaake01g132100	OsKitaake02g142500	OsKitaake01g071400	OsKitaake01g196000	OsKitaake01g069600	OsKitaake01g141700	OsKitaake01g056200	OsKitaake01g086900	OsKitaake01g295400	OsKitaake01g434500	OsKitaake01g431200	OsKitaake04g030300	OsKitaake01g194600	OsKitaake01g347500
OsKitaake01g134900	OsKitaake01g198800	OsKitaake01g175000	OsKitaake01g322900	OsKitaake01g418100	OsKitaake03g003300	OsKitaake01g092600	OsKitaake01g290500	OsKitaake01g103900	OsKitaake01g276800	OsKitaake01g109000	OsKitaake01g207500	OsKitaake01g156500	OsKitaake02g212700	OsKitaake01g067700	OsKitaake01g181100	OsKitaake01g132600	OsKitaake02g142600	OsKitaake01g071700	OsKitaake01g197300	OsKitaake01g069700	OsKitaake01g141900	OsKitaake01g056700	OsKitaake01g088000	OsKitaake01g296800	OsKitaake01g444900	OsKitaake01g433100	OsKitaake04g031500	OsKitaake01g204300	OsKitaake01g350500
OsKitaake01g136300	OsKitaake01g198850	OsKitaake01g175200	OsKitaake01g331100	OsKitaake01g424000	OsKitaake03g003400	OsKitaake01g099400	OsKitaake01g305000	OsKitaake01g106500	OsKitaake01g284400	OsKitaake01g109400	OsKitaake01g207900	OsKitaake01g165600	OsKitaake02g215500	OsKitaake01g068108	OsKitaake01g181500	OsKitaake01g133600	OsKitaake02g142650	OsKitaake01g072800	OsKitaake01g198800	OsKitaake01g071400	OsKitaake01g142100	OsKitaake01g056800	OsKitaake01g091200	OsKitaake01g300800	OsKitaake01g445200	OsKitaake01g443700	OsKitaake04g036600	OsKitaake01g208400	OsKitaake01g355500
OsKitaake01g138600	OsKitaake01g199800	OsKitaake01g176400	OsKitaake01g332700	OsKitaake01g430400	OsKitaake03g010300	OsKitaake01g100300	OsKitaake01g308700	OsKitaake01g107500	OsKitaake01g289900	OsKitaake01g111500	OsKitaake01g209900	OsKitaake01g166900	OsKitaake02g215700	OsKitaake01g069600	OsKitaake01g189200	OsKitaake01g134500	OsKitaake02g147300	OsKitaake01g073000	OsKitaake01g201700	OsKitaake01g071700	OsKitaake01g142800	OsKitaake01g057100	OsKitaake01g091900	OsKitaake01g301600	OsKitaake01g447800	OsKitaake01g447000	OsKitaake04g057700	OsKitaake01g212050	OsKitaake01g356000
OsKitaake01g139300	OsKitaake01g200300	OsKitaake01g177700	OsKitaake01g333800	OsKitaake01g439200	OsKitaake03g023200	OsKitaake01g102100	OsKitaake01g312500	OsKitaake01g108700	OsKitaake01g303700	OsKitaake01g111700	OsKitaake01g212500	OsKitaake01g169900	OsKitaake02g216000	OsKitaake01g070600	OsKitaake01g192100	OsKitaake01g135900	OsKitaake02g147900	OsKitaake01g076000	OsKitaake01g202100	OsKitaake01g072800	OsKitaake01g144300	OsKitaake01g058100	OsKitaake01g092408	OsKitaake01g309200	OsKitaake01g451400	OsKitaake01g449000	OsKitaake04g067000	OsKitaake01g213000	OsKitaake01g358600
OsKitaake01g139400	OsKitaake01g201300	OsKitaake01g179500	OsKitaake01g343900	OsKitaake01g443700	OsKitaake03g028800	OsKitaake01g102300	OsKitaake01g318600	OsKitaake01g109000	OsKitaake01g305000	OsKitaake01g112300	OsKitaake01g215000	OsKitaake01g170500	OsKitaake02g220000	OsKitaake01g071400	OsKitaake01g201700	OsKitaake01g136300	OsKitaake02g150600	OsKitaake01g076500	OsKitaake01g207900	OsKitaake01g076000	OsKitaake01g145400	OsKitaake01g059000	OsKitaake01g094800	OsKitaake01g309300	OsKitaake01g456100	OsKitaake01g460032	OsKitaake04g074400	OsKitaake01g216500	OsKitaake01g363601
OsKitaake01g139800	OsKitaake01g202100	OsKitaake01g181900	OsKitaake01g344700	OsKitaake01g446100	OsKitaake03g030300	OsKitaake01g102400	OsKitaake01g320700	OsKitaake01g109400	OsKitaake01g312500	OsKitaake01g113400	OsKitaake01g215100	OsKitaake01g171300	OsKitaake02g220100	OsKitaake01g071700	OsKitaake01g202000	OsKitaake01g139400	OsKitaake02g167600	OsKitaake01g077300	OsKitaake01g208000	OsKitaake01g077300	OsKitaake01g146200	OsKitaake01g060500	OsKitaake01g095500	OsKitaake01g310700	OsKitaake01g465000	OsKitaake01g465400	OsKitaake04g110700	OsKitaake01g216900	OsKitaake01g364500
OsKitaake01g146000	OsKitaake01g202500	OsKitaake01g182000	OsKitaake01g347500	OsKitaake01g466300	OsKitaake03g054800	OsKitaake01g103500	OsKitaake01g321700	OsKitaake01g112300	OsKitaake01g314400	OsKitaake01g114600	OsKitaake01g221300	OsKitaake01g171400	OsKitaake02g223400	OsKitaake01g073000	OsKitaake01g202600	OsKitaake01g139800	OsKitaake02g175700	OsKitaake01g077400	OsKitaake01g219600	OsKitaake01g077400	OsKitaake01g148100	OsKitaake01g060600	OsKitaake01g096300	OsKitaake01g310800	OsKitaake01g466600	OsKitaake01g467000	OsKitaake04g125900	OsKitaake01g222000	OsKitaake01g372000
OsKitaake01g146100	OsKitaake01g206100	OsKitaake01g184500	OsKitaake01g350500	OsKitaake01g470900	OsKitaake03g057600	OsKitaake01g107500	OsKitaake01g323000	OsKitaake01g113400	OsKitaake01g319000	OsKitaake01g115300	OsKitaake01g222400	OsKitaake01g173400	OsKitaake02g229300	OsKitaake01g076000	OsKitaake01g203100	OsKitaake01g140000	OsKitaake02g182650	OsKitaake01g079900	OsKitaake01g221300	OsKitaake01g078800	OsKitaake01g151400	OsKitaake01g060700	OsKitaake01g096500	OsKitaake01g310900	OsKitaake01g470100	OsKitaake01g469500	OsKitaake04g151100	OsKitaake01g222500	OsKitaake01g388900
OsKitaake01g146800	OsKitaake01g207708	OsKitaake01g189500	OsKitaake01g372000	OsKitaake01g472200	OsKitaake03g072300	OsKitaake01g108700	OsKitaake01g325200	OsKitaake01g114600	OsKitaake01g325200	OsKitaake01g119600	OsKitaake01g226800	OsKitaake01g175000	OsKitaake02g233301	OsKitaake01g076300	OsKitaake01g206700	OsKitaake01g140900	OsKitaake02g184900	OsKitaake01g080500	OsKitaake01g226400	OsKitaake01g079200	OsKitaake01g154800	OsKitaake01g060800	OsKitaake01g097600	OsKitaake01g316600	OsKitaake01g470700	OsKitaake01g470900	OsKitaake04g185600	OsKitaake01g222600	OsKitaake01g389000
OsKitaake01g150800	OsKitaake01g208000	OsKitaake01g194600	OsKitaake01g375650	OsKitaake01g476300	OsKitaake03g076700	OsKitaake01g109000	OsKitaake01g325950	OsKitaake01g115300	OsKitaake01g332900	OsKitaake01g122700	OsKitaake01g232300	OsKitaake01g175200	OsKitaake02g253800	OsKitaake01g076500	OsKitaake01g207500	OsKitaake01g144901	OsKitaake02g212700	OsKitaake01g080600	OsKitaake01g226800	OsKitaake01g079900	OsKitaake01g155100	OsKitaake01g061400	OsKitaake01g098200	OsKitaake01g318400	OsKitaake01g475000	OsKitaake01g472000	OsKitaake04g185700	OsKitaake01g222700	OsKitaake01g389800
OsKitaake01g151400	OsKitaake01g208600	OsKitaake01g204300	OsKitaake01g378000	OsKitaake01g478000	OsKitaake03g090100	OsKitaake01g109400	OsKitaake01g329600	OsKitaake01g117300	OsKitaake01g333000	OsKitaake01g125900	OsKitaake01g238000	OsKitaake01g176400	OsKitaake02g254100	OsKitaake01g077300	OsKitaake01g207900	OsKitaake01g146500	OsKitaake02g213350	OsKitaake01g082000	OsKitaake01g228700	OsKitaake01g080500	OsKitaake01g155500	OsKitaake01g062000	OsKitaake01g102000	OsKitaake01g318600	OsKitaake01g483100	OsKitaake01g482400	OsKitaake04g196900	OsKitaake01g227200	OsKitaake01g392300
OsKitaake01g152100	OsKitaake01g221300	OsKitaake01g205800	OsKitaake01g389000	OsKitaake01g479800	OsKitaake03g098200	OsKitaake01g112300	OsKitaake01g331100	OsKitaake01g117900	OsKitaake01g334400	OsKitaake01g128501	OsKitaake01g240400	OsKitaake01g177700	OsKitaake02g255000	OsKitaake01g077400	OsKitaake01g208000	OsKitaake01g146800	OsKitaake02g216000	OsKitaake01g082800	OsKitaake01g232000	OsKitaake01g080600	OsKitaake01g157300	OsKitaake01g062400	OsKitaake01g102500	OsKitaake01g325950	OsKitaake01g490700	OsKitaake01g490800	OsKitaake04g274100	OsKitaake01g230800	OsKitaake01g397900
OsKitaake01g153900	OsKitaake01g228000	OsKitaake01g207200	OsKitaake01g389800	OsKitaake01g481800	OsKitaake03g131400	OsKitaake01g113400	OsKitaake01g332100	OsKitaake01g119600	OsKitaake01g337000	OsKitaake01g128800	OsKitaake01g243800	OsKitaake01g179500	OsKitaake02g262000	OsKitaake01g079900	OsKitaake01g215000	OsKitaake01g150800	OsKitaake02g223400	OsKitaake01g084900	OsKitaake01g238000	OsKitaake01g082000	OsKitaake01g158600	OsKitaake01g062800	OsKitaake01g103600	OsKitaake01g328600	OsKitaake02g005600	OsKitaake02g009500	OsKitaake04g293200	OsKitaake01g232700	OsKitaake01g399400
OsKitaake01g154400	OsKitaake01g232000	OsKitaake01g208400	OsKitaake01g399400	OsKitaake01g492300	OsKitaake03g161600	OsKitaake01g114600	OsKitaake01g337000	OsKitaake01g121600	OsKitaake01g343900	OsKitaake01g130700	OsKitaake01g244200	OsKitaake01g183100	OsKitaake02g262400	OsKitaake01g080500	OsKitaake01g219600	OsKitaake01g153900	OsKitaake02g227200	OsKitaake01g085900	OsKitaake01g243800	OsKitaake01g082800	OsKitaake01g158800	OsKitaake01g063000	OsKitaake01g106400	OsKitaake01g330100	OsKitaake02g005900	OsKitaake02g018300	OsKitaake04g298000	OsKitaake01g235500	OsKitaake01g402100
OsKitaake01g154900	OsKitaake01g240400	OsKitaake01g209100	OsKitaake01g402100	OsKitaake02g004900	OsKitaake03g171900	OsKitaake01g115300	OsKitaake01g343900	OsKitaake01g122700	OsKitaake01g347500	OsKitaake01g132100	OsKitaake01g254600	OsKitaake01g183200	OsKitaake02g262800	OsKitaake01g080600	OsKitaake01g221300	OsKitaake01g154400	OsKitaake02g229300	OsKitaake01g086000	OsKitaake01g244100	OsKitaake01g082900	OsKitaake01g159300	OsKitaake01g063700	OsKitaake01g106600	OsKitaake01g330800	OsKitaake02g007600	OsKitaake02g033400	OsKitaake04g312400	OsKitaake01g236500	OsKitaake01g404400
OsKitaake01g157950	OsKitaake01g243800	OsKitaake01g211100	OsKitaake01g416500	OsKitaake02g005600	OsKitaake03g172000	OsKitaake01g117300	OsKitaake01g347500	OsKitaake01g125900	OsKitaake01g358600	OsKitaake01g132600	OsKitaake01g255201	OsKitaake01g186500	OsKitaake02g269800	OsKitaake01g082800	OsKitaake01g226800	OsKitaake01g156500	OsKitaake02g258700	OsKitaake01g087200	OsKitaake01g244200	OsKitaake01g083400	OsKitaake01g161400	OsKitaake01g066000	OsKitaake01g109200	OsKitaake01g331000	OsKitaake02g011233	OsKitaake02g045400	OsKitaake04g323200	OsKitaake01g237000	OsKitaake01g414932
OsKitaake01g159900	OsKitaake01g249500	OsKitaake01g212500	OsKitaake01g416650	OsKitaake02g011500	OsKitaake03g176900	OsKitaake01g117900	OsKitaake01g358600	OsKitaake01g128501	OsKitaake01g366800	OsKitaake01g133000	OsKitaake01g255400	OsKitaake01g189500	OsKitaake02g270600	OsKitaake01g082900	OsKitaake01g232300	OsKitaake01g165600	OsKitaake02g262400	OsKitaake01g087300	OsKitaake01g246500	OsKitaake01g086000	OsKitaake01g162650	OsKitaake01g066132	OsKitaake01g110300	OsKitaake01g334700	OsKitaake02g013400	OsKitaake02g046100	OsKitaake05g015100	OsKitaake01g237200	OsKitaake01g416500
OsKitaake01g162650	OsKitaake01g253000	OsKitaake01g216500	OsKitaake01g420400	OsKitaake02g018300	OsKitaake03g196500	OsKitaake01g119000	OsKitaake01g366800	OsKitaake01g128800	OsKitaake01g374100	OsKitaake01g133600	OsKitaake01g256100	OsKitaake01g193800	OsKitaake02g277466	OsKitaake01g084900	OsKitaake01g234201	OsKitaake01g170500	OsKitaake02g262800	OsKitaake01g087900	OsKitaake01g248700	OsKitaake01g087200	OsKitaake01g163400	OsKitaake01g068108	OsKitaake01g111800	OsKitaake01g339100	OsKitaake02g014300	OsKitaake02g050100	OsKitaake05g020900	OsKitaake01g239800	OsKitaake01g420400
OsKitaake01g165600	OsKitaake01g255400	OsKitaake01g216900	OsKitaake01g424500	OsKitaake02g024800	OsKitaake03g196600	OsKitaake01g119600	OsKitaake01g372000	OsKitaake01g130700	OsKitaake01g374750	OsKitaake01g134400	OsKitaake01g258400	OsKitaake01g194600	OsKitaake02g281050	OsKitaake01g085616	OsKitaake01g244200	OsKitaake01g171300	OsKitaake02g264300	OsKitaake01g089200	OsKitaake01g249500	OsKitaake01g087300	OsKitaake01g164800	OsKitaake01g068900	OsKitaake01g114000	OsKitaake01g339400	OsKitaake02g014700	OsKitaake02g050300	OsKitaake05g026200	OsKitaake01g241600	OsKitaake01g427100
OsKitaake01g165700	OsKitaake01g262600	OsKitaake01g222500	OsKitaake01g430000	OsKitaake02g028301	OsKitaake03g197400	OsKitaake01g121600	OsKitaake01g374750	OsKitaake01g132100	OsKitaake01g393200	OsKitaake01g134900	OsKitaake01g267800	OsKitaake01g204300	OsKitaake02g295100	OsKitaake01g086000	OsKitaake01g245300	OsKitaake01g171400	OsKitaake02g281050	OsKitaake01g092500	OsKitaake01g249550	OsKitaake01g087500	OsKitaake01g166500	OsKitaake01g069000	OsKitaake01g114300	OsKitaake01g340700	OsKitaake02g014800	OsKitaake02g050500	OsKitaake05g030900	OsKitaake01g242300	OsKitaake01g430500
OsKitaake01g166600	OsKitaake01g266800	OsKitaake01g222700	OsKitaake01g430500	OsKitaake02g032000	OsKitaake03g200500	OsKitaake01g122700	OsKitaake01g377600	OsKitaake01g132600	OsKitaake01g397900	OsKitaake01g135900	OsKitaake01g268850	OsKitaake01g205800	OsKitaake02g301700	OsKitaake01g087200	OsKitaake01g248700	OsKitaake01g173400	OsKitaake02g281900	OsKitaake01g093800	OsKitaake01g253000	OsKitaake01g087900	OsKitaake01g168600	OsKitaake01g069400	OsKitaake01g115600	OsKitaake01g352300	OsKitaake02g024700	OsKitaake02g055200	OsKitaake05g031000	OsKitaake01g248400	OsKitaake01g430700
OsKitaake01g166900	OsKitaake01g273700	OsKitaake01g225400	OsKitaake01g431400	OsKitaake02g033400	OsKitaake03g214300	OsKitaake01g125900	OsKitaake01g389400	OsKitaake01g135900	OsKitaake01g399300	OsKitaake01g136300	OsKitaake01g276800	OsKitaake01g207200	OsKitaake02g303900	OsKitaake01g087300	OsKitaake01g252200	OsKitaake01g175000	OsKitaake02g285800	OsKitaake01g099400	OsKitaake01g254600	OsKitaake01g092500	OsKitaake01g169100	OsKitaake01g069600	OsKitaake01g115700	OsKitaake01g356600	OsKitaake02g031100	OsKitaake02g062100	OsKitaake05g046000	OsKitaake01g248500	OsKitaake01g434500
OsKitaake01g167000	OsKitaake01g274200	OsKitaake01g226300	OsKitaake01g437100	OsKitaake02g050500	OsKitaake03g215100	OsKitaake01g128501	OsKitaake01g397900	OsKitaake01g136300	OsKitaake01g401300	OsKitaake01g139800	OsKitaake01g282700	OsKitaake01g207708	OsKitaake02g304700	OsKitaake01g087900	OsKitaake01g254600	OsKitaake01g175200	OsKitaake02g303600	OsKitaake01g100300	OsKitaake01g255900	OsKitaake01g092600	OsKitaake01g172600	OsKitaake01g069700	OsKitaake01g115900	OsKitaake01g359000	OsKitaake02g032200	OsKitaake02g080500	OsKitaake05g062900	OsKitaake01g248600	OsKitaake01g437700
OsKitaake01g168450	OsKitaake01g286000	OsKitaake01g227200	OsKitaake01g441600	OsKitaake02g063800	OsKitaake03g220500	OsKitaake01g128800	OsKitaake01g398000	OsKitaake01g139800	OsKitaake01g402200	OsKitaake01g140000	OsKitaake01g284400	OsKitaake01g208600	OsKitaake02g315300	OsKitaake01g092500	OsKitaake01g255201	OsKitaake01g176400	OsKitaake02g303900	OsKitaake01g100400	OsKitaake01g256100	OsKitaake01g093800	OsKitaake01g175250	OsKitaake01g071400	OsKitaake01g116000	OsKitaake01g360800	OsKitaake02g035000	OsKitaake02g089800	OsKitaake05g063800	OsKitaake01g248800	OsKitaake01g438800
OsKitaake01g171001	OsKitaake01g288600	OsKitaake01g230800	OsKitaake01g447800	OsKitaake02g064200	OsKitaake03g240300	OsKitaake01g130700	OsKitaake01g401300	OsKitaake01g140000	OsKitaake01g406000	OsKitaake01g140900	OsKitaake01g289900	OsKitaake01g211100	OsKitaake02g321000	OsKitaake01g099400	OsKitaake01g255800	OsKitaake01g177700	OsKitaake02g304700	OsKitaake01g100600	OsKitaake01g258000	OsKitaake01g094200	OsKitaake01g176100	OsKitaake01g071700	OsKitaake01g116900	OsKitaake01g362800	OsKitaake02g039900	OsKitaake02g097400	OsKitaake05g072400	OsKitaake01g250000	OsKitaake01g441600
OsKitaake01g171300	OsKitaake01g288800	OsKitaake01g232900	OsKitaake01g448200	OsKitaake02g080800	OsKitaake03g265000	OsKitaake01g132100	OsKitaake01g404100	OsKitaake01g140900	OsKitaake01g406100	OsKitaake01g144500	OsKitaake01g290300	OsKitaake01g212050	OsKitaake02g328500	OsKitaake01g100300	OsKitaake01g256100	OsKitaake01g179500	OsKitaake02g315000	OsKitaake01g102300	OsKitaake01g260200	OsKitaake01g100300	OsKitaake01g177400	OsKitaake01g072800	OsKitaake01g117800	OsKitaake01g364000	OsKitaake02g042700	OsKitaake02g099600	OsKitaake05g074300	OsKitaake01g250500	OsKitaake01g444900
OsKitaake01g173400	OsKitaake01g298400	OsKitaake01g237000	OsKitaake01g464200	OsKitaake02g081600	OsKitaake03g270900	OsKitaake01g133600	OsKitaake01g404200	OsKitaake01g144500	OsKitaake01g407300	OsKitaake01g144901	OsKitaake01g293300	OsKitaake01g213000	OsKitaake02g338900	OsKitaake01g100400	OsKitaake01g257100	OsKitaake01g183000	OsKitaake02g316600	OsKitaake01g102400	OsKitaake01g260900	OsKitaake01g100600	OsKitaake01g181000	OsKitaake01g075000	OsKitaake01g117900	OsKitaake01g364400	OsKitaake02g044650	OsKitaake02g113800	OsKitaake05g078300	OsKitaake01g251800	OsKitaake01g445200
OsKitaake01g176400	OsKitaake01g302200	OsKitaake01g241600	OsKitaake01g464500	OsKitaake02g099600	OsKitaake03g288200	OsKitaake01g135900	OsKitaake01g406000	OsKitaake01g144901	OsKitaake01g415700	OsKitaake01g146500	OsKitaake01g303700	OsKitaake01g216900	OsKitaake02g345100	OsKitaake01g100600	OsKitaake01g258000	OsKitaake01g183100	OsKitaake02g318900	OsKitaake01g102600	OsKitaake01g266100	OsKitaake01g101000	OsKitaake01g184000	OsKitaake01g075208	OsKitaake01g118100	OsKitaake01g367700	OsKitaake02g050800	OsKitaake02g121600	OsKitaake05g086600	OsKitaake01g252300	OsKitaake01g448200
OsKitaake01g177700	OsKitaake01g305000	OsKitaake01g242300	OsKitaake01g465000	OsKitaake02g109600	OsKitaake03g300800	OsKitaake01g136200	OsKitaake01g407300	OsKitaake01g146500	OsKitaake01g417300	OsKitaake01g146800	OsKitaake01g305000	OsKitaake01g219400	OsKitaake02g347000	OsKitaake01g102300	OsKitaake01g258400	OsKitaake01g183200	OsKitaake02g321000	OsKitaake01g102700	OsKitaake01g267800	OsKitaake01g102100	OsKitaake01g189900	OsKitaake01g075400	OsKitaake01g119300	OsKitaake01g369000	OsKitaake02g050900	OsKitaake02g123100	OsKitaake05g107000	OsKitaake01g256400	OsKitaake01g451400
OsKitaake01g179500	OsKitaake01g307800	OsKitaake01g248600	OsKitaake01g480600	OsKitaake02g113800	OsKitaake03g321300	OsKitaake01g136300	OsKitaake01g414932	OsKitaake01g146800	OsKitaake01g420100	OsKitaake01g149100	OsKitaake01g305100	OsKitaake01g221100	OsKitaake02g349100	OsKitaake01g102400	OsKitaake01g260200	OsKitaake01g184200	OsKitaake02g328500	OsKitaake01g103200	OsKitaake01g268400	OsKitaake01g102300	OsKitaake01g190300	OsKitaake01g075700	OsKitaake01g123200	OsKitaake01g369500	OsKitaake02g059000	OsKitaake02g132800	OsKitaake05g144900	OsKitaake01g258800	OsKitaake01g464500
OsKitaake01g181400	OsKitaake01g308700	OsKitaake01g248800	OsKitaake01g481500	OsKitaake02g132800	OsKitaake03g321700	OsKitaake01g139800	OsKitaake01g415700	OsKitaake01g147800	OsKitaake01g430000	OsKitaake01g150800	OsKitaake01g306700	OsKitaake01g222500	OsKitaake02g355300	OsKitaake01g103200	OsKitaake01g266100	OsKitaake01g189500	OsKitaake02g338900	OsKitaake01g103500	OsKitaake01g268850	OsKitaake01g102400	OsKitaake01g192300	OsKitaake01g076000	OsKitaake01g123500	OsKitaake01g369700	OsKitaake02g082000	OsKitaake02g136700	OsKitaake05g160200	OsKitaake01g263100	OsKitaake01g465000
OsKitaake01g181900	OsKitaake01g309000	OsKitaake01g248900	OsKitaake01g483000	OsKitaake02g136700	OsKitaake03g333600	OsKitaake01g140000	OsKitaake01g417300	OsKitaake01g150800	OsKitaake01g433900	OsKitaake01g152200	OsKitaake01g307400	OsKitaake01g222700	OsKitaake02g356100	OsKitaake01g103500	OsKitaake01g267800	OsKitaake01g193800	OsKitaake02g345100	OsKitaake01g103900	OsKitaake01g273900	OsKitaake01g104600	OsKitaake01g195300	OsKitaake01g077300	OsKitaake01g124000	OsKitaake01g370100	OsKitaake02g086600	OsKitaake02g151900	OsKitaake05g171600	OsKitaake01g263800	OsKitaake01g468900
OsKitaake01g182000	OsKitaake01g310100	OsKitaake01g250000	OsKitaake01g483100	OsKitaake02g144900	OsKitaake03g345300	OsKitaake01g140900	OsKitaake01g420100	OsKitaake01g151400	OsKitaake01g434500	OsKitaake01g153900	OsKitaake01g316300	OsKitaake01g225400	OsKitaake02g356300	OsKitaake01g103900	OsKitaake01g268850	OsKitaake01g194600	OsKitaake02g347000	OsKitaake01g106000	OsKitaake01g282700	OsKitaake01g104900	OsKitaake01g195500	OsKitaake01g077400	OsKitaake01g124100	OsKitaake01g373500	OsKitaake02g087301	OsKitaake02g153200	OsKitaake05g175200	OsKitaake01g267900	OsKitaake01g469000
OsKitaake01g183100	OsKitaake01g311500	OsKitaake01g250500	OsKitaake01g484300	OsKitaake02g145700	OsKitaake03g377900	OsKitaake01g144500	OsKitaake01g428600	OsKitaake01g152200	OsKitaake01g435700	OsKitaake01g155100	OsKitaake01g322700	OsKitaake01g227200	OsKitaake02g365600	OsKitaake01g106000	OsKitaake01g269800	OsKitaake01g204300	OsKitaake02g355300	OsKitaake01g106500	OsKitaake01g286200	OsKitaake01g106000	OsKitaake01g196000	OsKitaake01g077900	OsKitaake01g126200	OsKitaake01g374750	OsKitaake02g097566	OsKitaake02g159900	OsKitaake05g180900	OsKitaake01g268500	OsKitaake01g470100
OsKitaake01g184500	OsKitaake01g313300	OsKitaake01g251800	OsKitaake01g492000	OsKitaake02g151900	OsKitaake03g382600	OsKitaake01g146000	OsKitaake01g429400	OsKitaake01g153900	OsKitaake01g437000	OsKitaake01g156500	OsKitaake01g322900	OsKitaake01g230800	OsKitaake02g384400	OsKitaake01g106500	OsKitaake01g273900	OsKitaake01g207200	OsKitaake02g356300	OsKitaake01g106800	OsKitaake01g293300	OsKitaake01g107500	OsKitaake01g197500	OsKitaake01g078700	OsKitaake01g126600	OsKitaake01g376700	OsKitaake02g099000	OsKitaake02g183600	OsKitaake05g213200	OsKitaake01g271400	OsKitaake01g471200
OsKitaake01g189500	OsKitaake01g314800	OsKitaake01g252300	OsKitaake02g003100	OsKitaake02g153200	OsKitaake03g387900	OsKitaake01g146100	OsKitaake01g430000	OsKitaake01g156500	OsKitaake01g438800	OsKitaake01g165600	OsKitaake01g328300	OsKitaake01g230900	OsKitaake02g384800	OsKitaake01g106800	OsKitaake01g282700	OsKitaake01g207708	OsKitaake02g384400	OsKitaake01g107500	OsKitaake01g294600	OsKitaake01g108400	OsKitaake01g200400	OsKitaake01g079900	OsKitaake01g128100	OsKitaake01g377600	OsKitaake02g099100	OsKitaake02g203900	OsKitaake05g262000	OsKitaake01g272800	OsKitaake01g471250
OsKitaake01g194200	OsKitaake01g322900	OsKitaake01g252900	OsKitaake02g003200	OsKitaake02g159900	OsKitaake03g396300	OsKitaake01g146500	OsKitaake01g434500	OsKitaake01g165600	OsKitaake01g439500	OsKitaake01g169400	OsKitaake01g331100	OsKitaake01g232700	OsKitaake03g001600	OsKitaake01g107500	OsKitaake01g286200	OsKitaake01g208600	OsKitaake02g389700	OsKitaake01g108800	OsKitaake01g302400	OsKitaake01g108700	OsKitaake01g201700	OsKitaake01g080500	OsKitaake01g129500	OsKitaake01g379500	OsKitaake02g099400	OsKitaake02g209800	OsKitaake05g265000	OsKitaake01g273200	OsKitaake01g475000
OsKitaake01g194600	OsKitaake01g328300	OsKitaake01g253701	OsKitaake02g007600	OsKitaake02g176400	OsKitaake03g406600	OsKitaake01g147500	OsKitaake01g435700	OsKitaake01g166900	OsKitaake01g442800	OsKitaake01g169900	OsKitaake01g333000	OsKitaake01g232900	OsKitaake03g008100	OsKitaake01g108700	OsKitaake01g287300	OsKitaake01g209100	OsKitaake02g393800	OsKitaake01g109000	OsKitaake01g303200	OsKitaake01g108800	OsKitaake01g207900	OsKitaake01g080600	OsKitaake01g133200	OsKitaake01g380100	OsKitaake02g100100	OsKitaake02g214550	OsKitaake05g267900	OsKitaake01g274200	OsKitaake01g475300
OsKitaake01g195100	OsKitaake01g328800	OsKitaake01g256400	OsKitaake02g011233	OsKitaake02g183600	OsKitaake04g000300	OsKitaake01g149100	OsKitaake01g438800	OsKitaake01g169400	OsKitaake01g445200	OsKitaake01g170100	OsKitaake01g337000	OsKitaake01g235500	OsKitaake03g019100	OsKitaake01g108800	OsKitaake01g290300	OsKitaake01g211100	OsKitaake03g001600	OsKitaake01g109400	OsKitaake01g303700	OsKitaake01g109000	OsKitaake01g208000	OsKitaake01g080708	OsKitaake01g133400	OsKitaake01g381100	OsKitaake02g125300	OsKitaake02g215400	OsKitaake05g288300	OsKitaake01g276000	OsKitaake01g480600
OsKitaake01g197801	OsKitaake01g333800	OsKitaake01g258800	OsKitaake02g014700	OsKitaake02g204800	OsKitaake04g015300	OsKitaake01g152200	OsKitaake01g439500	OsKitaake01g169900	OsKitaake01g448200	OsKitaake01g170500	OsKitaake01g343900	OsKitaake01g237000	OsKitaake03g028200	OsKitaake01g109000	OsKitaake01g293300	OsKitaake01g212050	OsKitaake03g028200	OsKitaake01g111700	OsKitaake01g305000	OsKitaake01g111700	OsKitaake01g215000	OsKitaake01g080900	OsKitaake01g137000	OsKitaake01g382000	OsKitaake02g125500	OsKitaake02g215600	OsKitaake06g011600	OsKitaake01g276500	OsKitaake01g481500
OsKitaake01g200000	OsKitaake01g343900	OsKitaake01g262800	OsKitaake02g016200	OsKitaake02g209800	OsKitaake04g024100	OsKitaake01g152601	OsKitaake01g441600	OsKitaake01g170500	OsKitaake01g450700	OsKitaake01g171300	OsKitaake01g347500	OsKitaake01g238800	OsKitaake03g028800	OsKitaake01g109400	OsKitaake01g296900	OsKitaake01g213000	OsKitaake03g028800	OsKitaake01g112300	OsKitaake01g305100	OsKitaake01g112300	OsKitaake01g215100	OsKitaake01g082000	OsKitaake01g137700	OsKitaake01g382400	OsKitaake02g129400	OsKitaake02g218300	OsKitaake06g081500	OsKitaake01g277401	OsKitaake01g483000
OsKitaake01g204300	OsKitaake01g348850	OsKitaake01g263100	OsKitaake02g017400	OsKitaake02g218300	OsKitaake04g024200	OsKitaake01g153900	OsKitaake01g441650	OsKitaake01g171300	OsKitaake01g458900	OsKitaake01g171400	OsKitaake01g358600	OsKitaake01g239800	OsKitaake03g031900	OsKitaake01g111500	OsKitaake01g303700	OsKitaake01g216900	OsKitaake03g033700	OsKitaake01g113400	OsKitaake01g305700	OsKitaake01g113000	OsKitaake01g217800	OsKitaake01g082800	OsKitaake01g138300	OsKitaake01g383200	OsKitaake02g136200	OsKitaake02g224100	OsKitaake06g083400	OsKitaake01g278200	OsKitaake01g485100
OsKitaake01g207200	OsKitaake01g349000	OsKitaake01g263800	OsKitaake02g023100	OsKitaake02g220300	OsKitaake04g028400	OsKitaake01g156500	OsKitaake01g442000	OsKitaake01g171400	OsKitaake01g464200	OsKitaake01g173400	OsKitaake01g363400	OsKitaake01g240800	OsKitaake03g033700	OsKitaake01g111700	OsKitaake01g304600	OsKitaake01g219400	OsKitaake03g047300	OsKitaake01g114600	OsKitaake01g305900	OsKitaake01g113400	OsKitaake01g219600	OsKitaake01g082900	OsKitaake01g138333	OsKitaake01g385000	OsKitaake02g146001	OsKitaake02g224300	OsKitaake06g088300	OsKitaake01g278300	OsKitaake02g003200
OsKitaake01g209100	OsKitaake01g350500	OsKitaake01g267900	OsKitaake02g024300	OsKitaake02g226800	OsKitaake04g030300	OsKitaake01g165600	OsKitaake01g442800	OsKitaake01g173400	OsKitaake01g464500	OsKitaake01g175000	OsKitaake01g363601	OsKitaake01g241600	OsKitaake03g040300	OsKitaake01g112300	OsKitaake01g305000	OsKitaake01g221100	OsKitaake03g048300	OsKitaake01g115300	OsKitaake01g308700	OsKitaake01g114600	OsKitaake01g226800	OsKitaake01g083400	OsKitaake01g138500	OsKitaake01g386800	OsKitaake02g152500	OsKitaake02g227600	OsKitaake06g089700	OsKitaake01g280550	OsKitaake02g003900
OsKitaake01g211900	OsKitaake01g353600	OsKitaake01g268500	OsKitaake02g025733	OsKitaake02g230400	OsKitaake04g032200	OsKitaake01g166900	OsKitaake01g446100	OsKitaake01g175000	OsKitaake01g465000	OsKitaake01g175200	OsKitaake01g366800	OsKitaake01g242300	OsKitaake03g047300	OsKitaake01g113400	OsKitaake01g305100	OsKitaake01g222500	OsKitaake03g063500	OsKitaake01g116900	OsKitaake01g311000	OsKitaake01g115300	OsKitaake01g231400	OsKitaake01g084900	OsKitaake01g139600	OsKitaake01g387000	OsKitaake02g161100	OsKitaake02g232900	OsKitaake06g109000	OsKitaake01g280600	OsKitaake02g007600
OsKitaake01g212500	OsKitaake01g354381	OsKitaake01g269400	OsKitaake02g025800	OsKitaake02g240000	OsKitaake04g033700	OsKitaake01g169400	OsKitaake01g458900	OsKitaake01g175200	OsKitaake01g470100	OsKitaake01g176400	OsKitaake01g371200	OsKitaake01g250000	OsKitaake03g063500	OsKitaake01g114600	OsKitaake01g305800	OsKitaake01g222700	OsKitaake03g064500	OsKitaake01g117300	OsKitaake01g316300	OsKitaake01g118900	OsKitaake01g232400	OsKitaake01g086000	OsKitaake01g140600	OsKitaake01g388200	OsKitaake02g180800	OsKitaake02g242850	OsKitaake06g122500	OsKitaake01g282800	OsKitaake02g011233
OsKitaake01g214300	OsKitaake01g355500	OsKitaake01g271400	OsKitaake02g026400	OsKitaake02g244700	OsKitaake04g033800	OsKitaake01g170500	OsKitaake01g464200	OsKitaake01g176400	OsKitaake01g471250	OsKitaake01g177000	OsKitaake01g372000	OsKitaake01g250500	OsKitaake03g064500	OsKitaake01g115300	OsKitaake01g306100	OsKitaake01g225400	OsKitaake03g072300	OsKitaake01g118700	OsKitaake01g318100	OsKitaake01g119000	OsKitaake01g234100	OsKitaake01g087200	OsKitaake01g140800	OsKitaake01g394300	OsKitaake02g187601	OsKitaake02g247300	OsKitaake06g123500	OsKitaake01g283700	OsKitaake02g014300
OsKitaake01g216900	OsKitaake01g356000	OsKitaake01g272800	OsKitaake02g032200	OsKitaake02g255550	OsKitaake04g041700	OsKitaake01g171300	OsKitaake01g464500	OsKitaake01g176600	OsKitaake01g480600	OsKitaake01g177700	OsKitaake01g374100	OsKitaake01g250666	OsKitaake03g072300	OsKitaake01g116900	OsKitaake01g306700	OsKitaake01g227200	OsKitaake03g074100	OsKitaake01g119000	OsKitaake01g318900	OsKitaake01g119100	OsKitaake01g236200	OsKitaake01g087300	OsKitaake01g141100	OsKitaake01g397100	OsKitaake02g190050	OsKitaake02g255500	OsKitaake06g143600	OsKitaake01g285950	OsKitaake02g014700
OsKitaake01g222800	OsKitaake01g358600	OsKitaake01g273200	OsKitaake02g039900	OsKitaake02g264400	OsKitaake04g049400	OsKitaake01g171400	OsKitaake01g465000	OsKitaake01g177700	OsKitaake01g483000	OsKitaake01g179500	OsKitaake01g374750	OsKitaake01g252300	OsKitaake03g074100	OsKitaake01g117900	OsKitaake01g311000	OsKitaake01g230800	OsKitaake03g096400	OsKitaake01g119600	OsKitaake01g320700	OsKitaake01g119600	OsKitaake01g238000	OsKitaake01g087500	OsKitaake01g141400	OsKitaake01g402500	OsKitaake02g197500	OsKitaake02g258400	OsKitaake06g157500	OsKitaake01g290000	OsKitaake02g014800
OsKitaake01g225800	OsKitaake01g360600	OsKitaake01g273450	OsKitaake02g042750	OsKitaake02g267900	OsKitaake04g068500	OsKitaake01g173400	OsKitaake01g465800	OsKitaake01g179500	OsKitaake01g483100	OsKitaake01g181400	OsKitaake01g384400	OsKitaake01g256000	OsKitaake03g079501	OsKitaake01g119000	OsKitaake01g314400	OsKitaake01g232700	OsKitaake03g096500	OsKitaake01g120300	OsKitaake01g322800	OsKitaake01g121600	OsKitaake01g240400	OsKitaake01g087800	OsKitaake01g141700	OsKitaake01g403500	OsKitaake02g200400	OsKitaake02g266800	OsKitaake06g169003	OsKitaake01g290600	OsKitaake02g024300
OsKitaake01g227200	OsKitaake01g361600	OsKitaake01g274200	OsKitaake02g045800	OsKitaake02g268100	OsKitaake04g074300	OsKitaake01g175000	OsKitaake01g471250	OsKitaake01g182000	OsKitaake01g484300	OsKitaake01g182000	OsKitaake01g389000	OsKitaake01g258800	OsKitaake03g096400	OsKitaake01g119600	OsKitaake01g316300	OsKitaake01g232900	OsKitaake03g096600	OsKitaake01g121600	OsKitaake01g322900	OsKitaake01g122700	OsKitaake01g243800	OsKitaake01g087900	OsKitaake01g141900	OsKitaake01g404700	OsKitaake02g206400	OsKitaake02g267900	OsKitaake06g184300	OsKitaake01g292200	OsKitaake02g024700
OsKitaake01g230800	OsKitaake01g362000	OsKitaake01g276000	OsKitaake02g045900	OsKitaake02g271300	OsKitaake04g087700	OsKitaake01g175200	OsKitaake01g471300	OsKitaake01g183000	OsKitaake01g489000	OsKitaake01g183100	OsKitaake01g393500	OsKitaake01g263800	OsKitaake03g096500	OsKitaake01g122700	OsKitaake01g318900	OsKitaake01g235500	OsKitaake03g130966	OsKitaake01g122700	OsKitaake01g332700	OsKitaake01g124300	OsKitaake01g245400	OsKitaake01g088500	OsKitaake01g142100	OsKitaake01g407800	OsKitaake02g208700	OsKitaake02g274000	OsKitaake06g190000	OsKitaake01g293500	OsKitaake02g026600
OsKitaake01g232300	OsKitaake01g363400	OsKitaake01g276500	OsKitaake02g050800	OsKitaake02g274000	OsKitaake04g094250	OsKitaake01g176400	OsKitaake01g480600	OsKitaake01g183100	OsKitaake01g490900	OsKitaake01g183200	OsKitaake01g397900	OsKitaake01g268400	OsKitaake03g096600	OsKitaake01g128501	OsKitaake01g322900	OsKitaake01g236500	OsKitaake03g132400	OsKitaake01g125900	OsKitaake01g334100	OsKitaake01g124500	OsKitaake01g250400	OsKitaake01g088700	OsKitaake01g142500	OsKitaake01g409100	OsKitaake02g209000	OsKitaake02g277800	OsKitaake06g190300	OsKitaake01g294000	OsKitaake02g041100
OsKitaake01g234100	OsKitaake01g363601	OsKitaake01g277500	OsKitaake02g052400	OsKitaake02g277800	OsKitaake04g114000	OsKitaake01g177700	OsKitaake01g483000	OsKitaake01g183200	OsKitaake01g492100	OsKitaake01g183600	OsKitaake01g399400	OsKitaake01g268500	OsKitaake03g098200	OsKitaake01g128800	OsKitaake01g332700	OsKitaake01g237000	OsKitaake03g139301	OsKitaake01g128501	OsKitaake01g337000	OsKitaake01g125350	OsKitaake01g254600	OsKitaake01g092500	OsKitaake01g142800	OsKitaake01g409600	OsKitaake02g211000	OsKitaake02g279200	OsKitaake06g207200	OsKitaake01g294800	OsKitaake02g042601
OsKitaake01g236600	OsKitaake01g370800	OsKitaake01g278300	OsKitaake02g053901	OsKitaake02g281900	OsKitaake04g118400	OsKitaake01g179500	OsKitaake01g489000	OsKitaake01g183600	OsKitaake02g001000	OsKitaake01g184200	OsKitaake01g401300	OsKitaake01g269800	OsKitaake03g107400	OsKitaake01g130700	OsKitaake01g333000	OsKitaake01g237400	OsKitaake03g139400	OsKitaake01g128800	OsKitaake01g340400	OsKitaake01g125900	OsKitaake01g255201	OsKitaake01g092600	OsKitaake01g144000	OsKitaake01g410100	OsKitaake02g211300	OsKitaake02g281900	OsKitaake06g238200	OsKitaake01g295200	OsKitaake02g042700
OsKitaake01g237000	OsKitaake01g373300	OsKitaake01g280550	OsKitaake02g058600	OsKitaake02g282500	OsKitaake04g125900	OsKitaake01g181900	OsKitaake01g490900	OsKitaake01g184200	OsKitaake02g002000	OsKitaake01g194200	OsKitaake01g402100	OsKitaake01g271300	OsKitaake03g128100	OsKitaake01g132100	OsKitaake01g333500	OsKitaake01g238800	OsKitaake03g161400	OsKitaake01g129100	OsKitaake01g343900	OsKitaake01g127000	OsKitaake01g255400	OsKitaake01g093800	OsKitaake01g144300	OsKitaake01g412900	OsKitaake02g211500	OsKitaake02g284000	OsKitaake07g008700	OsKitaake01g295400	OsKitaake02g043651
OsKitaake01g237200	OsKitaake01g384400	OsKitaake01g282800	OsKitaake02g059000	OsKitaake02g285600	OsKitaake04g126200	OsKitaake01g182000	OsKitaake02g001000	OsKitaake01g193500	OsKitaake02g003100	OsKitaake01g194600	OsKitaake01g403200	OsKitaake01g274200	OsKitaake03g130966	OsKitaake01g132600	OsKitaake01g333600	OsKitaake01g239800	OsKitaake03g161500	OsKitaake01g132100	OsKitaake01g344700	OsKitaake01g127800	OsKitaake01g257900	OsKitaake01g094200	OsKitaake01g145400	OsKitaake01g414300	OsKitaake02g212400	OsKitaake02g288900	OsKitaake07g015900	OsKitaake01g295800	OsKitaake02g044700
OsKitaake01g237900	OsKitaake01g385900	OsKitaake01g283700	OsKitaake02g060100	OsKitaake02g290101	OsKitaake04g128200	OsKitaake01g183100	OsKitaake02g002000	OsKitaake01g194200	OsKitaake02g003900	OsKitaake01g207200	OsKitaake01g405000	OsKitaake01g274600	OsKitaake03g132400	OsKitaake01g134900	OsKitaake01g337000	OsKitaake01g240800	OsKitaake03g173200	OsKitaake01g132600	OsKitaake01g358600	OsKitaake01g128900	OsKitaake01g258000	OsKitaake01g094300	OsKitaake01g145600	OsKitaake01g415150	OsKitaake02g214700	OsKitaake02g306900	OsKitaake07g016300	OsKitaake01g296800	OsKitaake02g045800
OsKitaake01g238000	OsKitaake01g392800	OsKitaake01g290000	OsKitaake02g062400	OsKitaake02g292100	OsKitaake04g142900	OsKitaake01g183200	OsKitaake02g003100	OsKitaake01g194600	OsKitaake02g007600	OsKitaake01g207700	OsKitaake01g406000	OsKitaake01g276500	OsKitaake03g139301	OsKitaake01g135900	OsKitaake01g340400	OsKitaake01g241600	OsKitaake03g188000	OsKitaake01g132900	OsKitaake01g363400	OsKitaake01g129100	OsKitaake01g258400	OsKitaake01g095600	OsKitaake01g146200	OsKitaake01g418000	OsKitaake02g215500	OsKitaake02g308350	OsKitaake07g023000	OsKitaake01g300600	OsKitaake02g050900
OsKitaake01g239800	OsKitaake01g406000	OsKitaake01g290600	OsKitaake02g067800	OsKitaake02g294500	OsKitaake04g152000	OsKitaake01g183600	OsKitaake02g003900	OsKitaake01g205500	OsKitaake02g008900	OsKitaake01g207708	OsKitaake01g407300	OsKitaake01g277401	OsKitaake03g145700	OsKitaake01g136300	OsKitaake01g343900	OsKitaake01g242300	OsKitaake03g198900	OsKitaake01g133600	OsKitaake01g366800	OsKitaake01g130300	OsKitaake01g260900	OsKitaake01g100300	OsKitaake01g148100	OsKitaake01g418100	OsKitaake02g215700	OsKitaake02g310150	OsKitaake07g025200	OsKitaake01g300800	OsKitaake02g052400
OsKitaake01g244300	OsKitaake01g406200	OsKitaake01g292200	OsKitaake02g080900	OsKitaake02g306900	OsKitaake04g166700	OsKitaake01g194600	OsKitaake02g007600	OsKitaake01g207708	OsKitaake02g014700	OsKitaake01g208400	OsKitaake01g412300	OsKitaake01g278200	OsKitaake03g161500	OsKitaake01g139400	OsKitaake01g344700	OsKitaake01g248600	OsKitaake03g217301	OsKitaake01g134500	OsKitaake01g374100	OsKitaake01g130700	OsKitaake01g261800	OsKitaake01g100400	OsKitaake01g151800	OsKitaake01g424000	OsKitaake02g216000	OsKitaake02g311400	OsKitaake07g030000	OsKitaake01g300900	OsKitaake02g055550
OsKitaake01g248500	OsKitaake01g415100	OsKitaake01g293500	OsKitaake02g082000	OsKitaake02g308350	OsKitaake04g173300	OsKitaake01g199800	OsKitaake02g008900	OsKitaake01g207788	OsKitaake02g014800	OsKitaake01g208600	OsKitaake01g417300	OsKitaake01g278300	OsKitaake03g166400	OsKitaake01g139800	OsKitaake01g347500	OsKitaake01g250000	OsKitaake03g217400	OsKitaake01g134900	OsKitaake01g374750	OsKitaake01g132100	OsKitaake01g262900	OsKitaake01g100600	OsKitaake01g153800	OsKitaake01g431200	OsKitaake02g220000	OsKitaake02g311500	OsKitaake07g062100	OsKitaake01g301600	OsKitaake02g065500
OsKitaake01g248600	OsKitaake01g415400	OsKitaake01g293900	OsKitaake02g086600	OsKitaake02g310150	OsKitaake04g175550	OsKitaake01g205500	OsKitaake02g011233	OsKitaake01g208600	OsKitaake02g016400	OsKitaake01g211100	OsKitaake01g420400	OsKitaake01g282800	OsKitaake03g173200	OsKitaake01g140000	OsKitaake01g353600	OsKitaake01g250500	OsKitaake03g224200	OsKitaake01g135900	OsKitaake01g381400	OsKitaake01g132600	OsKitaake01g267800	OsKitaake01g101000	OsKitaake01g154800	OsKitaake01g440800	OsKitaake02g226300	OsKitaake02g320100	OsKitaake07g094900	OsKitaake01g303400	OsKitaake02g080100
OsKitaake01g248800	OsKitaake01g430100	OsKitaake01g294000	OsKitaake02g095900	OsKitaake02g312000	OsKitaake04g185700	OsKitaake01g207200	OsKitaake02g014700	OsKitaake01g209100	OsKitaake02g017600	OsKitaake01g212050	OsKitaake01g430000	OsKitaake01g283700	OsKitaake03g186500	OsKitaake01g140900	OsKitaake01g355500	OsKitaake01g250666	OsKitaake03g224900	OsKitaake01g136300	OsKitaake01g382800	OsKitaake01g133600	OsKitaake01g269100	OsKitaake01g102100	OsKitaake01g155100	OsKitaake01g442000	OsKitaake02g228700	OsKitaake02g322000	OsKitaake07g095400	OsKitaake01g304300	OsKitaake02g086600
OsKitaake01g250000	OsKitaake01g430700	OsKitaake01g294800	OsKitaake02g096500	OsKitaake02g312400	OsKitaake04g198300	OsKitaake01g207708	OsKitaake02g017600	OsKitaake01g211100	OsKitaake02g023100	OsKitaake01g212151	OsKitaake01g430500	OsKitaake01g286000	OsKitaake03g208900	OsKitaake01g143900	OsKitaake01g363500	OsKitaake01g250900	OsKitaake03g245000	OsKitaake01g139300	OsKitaake01g384400	OsKitaake01g134500	OsKitaake01g270850	OsKitaake01g102300	OsKitaake01g157300	OsKitaake01g443700	OsKitaake02g248400	OsKitaake02g326100	OsKitaake07g113300	OsKitaake01g305300	OsKitaake02g106600
OsKitaake01g250666	OsKitaake01g434500	OsKitaake01g295400	OsKitaake02g099100	OsKitaake02g315900	OsKitaake04g202000	OsKitaake01g207788	OsKitaake02g018500	OsKitaake01g211200	OsKitaake02g024000	OsKitaake01g213000	OsKitaake01g434500	OsKitaake01g288600	OsKitaake03g213200	OsKitaake01g144500	OsKitaake01g366800	OsKitaake01g252300	OsKitaake03g245900	OsKitaake01g139400	OsKitaake01g386400	OsKitaake01g135900	OsKitaake01g270900	OsKitaake01g102400	OsKitaake01g159150	OsKitaake01g446100	OsKitaake02g254000	OsKitaake02g326300	OsKitaake07g113500	OsKitaake01g309100	OsKitaake02g109400
OsKitaake01g251050	OsKitaake01g438000	OsKitaake01g295800	OsKitaake02g101000	OsKitaake02g320100	OsKitaake04g206900	OsKitaake01g208600	OsKitaake02g024300	OsKitaake01g211900	OsKitaake02g024300	OsKitaake01g216900	OsKitaake01g435700	OsKitaake01g288700	OsKitaake03g217400	OsKitaake01g144901	OsKitaake01g372000	OsKitaake01g256000	OsKitaake03g250100	OsKitaake01g139800	OsKitaake01g387900	OsKitaake01g136200	OsKitaake01g271900	OsKitaake01g102600	OsKitaake01g159300	OsKitaake01g451300	OsKitaake02g260300	OsKitaake02g326700	OsKitaake07g123200	OsKitaake01g309300	OsKitaake02g117600
OsKitaake01g251800	OsKitaake01g441600	OsKitaake01g296700	OsKitaake02g103500	OsKitaake02g322000	OsKitaake04g215000	OsKitaake01g209100	OsKitaake02g024700	OsKitaake01g212050	OsKitaake02g024700	OsKitaake01g219400	OsKitaake01g437000	OsKitaake01g288800	OsKitaake03g218400	OsKitaake01g146500	OsKitaake01g374100	OsKitaake01g258800	OsKitaake03g251200	OsKitaake01g140000	OsKitaake01g389000	OsKitaake01g136300	OsKitaake01g273600	OsKitaake01g102700	OsKitaake01g160100	OsKitaake01g452200	OsKitaake02g262400	OsKitaake02g326800	OsKitaake07g127200	OsKitaake01g310400	OsKitaake02g123300
OsKitaake01g252300	OsKitaake01g442500	OsKitaake01g296800	OsKitaake02g103800	OsKitaake02g324000	OsKitaake04g224200	OsKitaake01g211100	OsKitaake02g025800	OsKitaake01g212300	OsKitaake02g025800	OsKitaake01g222500	OsKitaake01g437700	OsKitaake01g290000	OsKitaake03g224200	OsKitaake01g146800	OsKitaake01g374750	OsKitaake01g259700	OsKitaake03g253400	OsKitaake01g140900	OsKitaake01g391100	OsKitaake01g138600	OsKitaake01g273900	OsKitaake01g103200	OsKitaake01g161400	OsKitaake01g455300	OsKitaake02g268500	OsKitaake02g329100	OsKitaake07g143800	OsKitaake01g310700	OsKitaake02g125500
OsKitaake01g254400	OsKitaake01g444900	OsKitaake01g300800	OsKitaake02g106600	OsKitaake02g326300	OsKitaake04g232300	OsKitaake01g211200	OsKitaake02g027000	OsKitaake01g213000	OsKitaake02g027000	OsKitaake01g222700	OsKitaake01g438800	OsKitaake01g291700	OsKitaake03g224600	OsKitaake01g147800	OsKitaake01g376100	OsKitaake01g263800	OsKitaake03g261600	OsKitaake01g144500	OsKitaake01g392100	OsKitaake01g139400	OsKitaake01g276800	OsKitaake01g103500	OsKitaake01g162650	OsKitaake01g460032	OsKitaake02g269300	OsKitaake02g330200	OsKitaake07g177200	OsKitaake01g310800	OsKitaake02g136200
OsKitaake01g256400	OsKitaake01g451400	OsKitaake01g300900	OsKitaake02g109400	OsKitaake02g326700	OsKitaake04g233400	OsKitaake01g212050	OsKitaake02g031900	OsKitaake01g216900	OsKitaake02g030200	OsKitaake01g225400	OsKitaake01g441600	OsKitaake01g292100	OsKitaake03g224700	OsKitaake01g148900	OsKitaake01g377800	OsKitaake01g267900	OsKitaake03g312700	OsKitaake01g144901	OsKitaake01g393200	OsKitaake01g139800	OsKitaake01g279850	OsKitaake01g104600	OsKitaake01g162700	OsKitaake01g465400	OsKitaake02g270600	OsKitaake02g339100	OsKitaake07g189500	OsKitaake01g310900	OsKitaake02g141350
OsKitaake01g256600	OsKitaake01g453200	OsKitaake01g301600	OsKitaake02g117600	OsKitaake02g326800	OsKitaake04g236400	OsKitaake01g213000	OsKitaake02g042500	OsKitaake01g218600	OsKitaake02g036500	OsKitaake01g226700	OsKitaake01g442800	OsKitaake01g292200	OsKitaake03g246200	OsKitaake01g149100	OsKitaake01g382800	OsKitaake01g268500	OsKitaake03g324000	OsKitaake01g146500	OsKitaake01g393900	OsKitaake01g140500	OsKitaake01g284400	OsKitaake01g104900	OsKitaake01g162800	OsKitaake01g466300	OsKitaake02g272800	OsKitaake02g339200	OsKitaake07g220800	OsKitaake01g314601	OsKitaake02g142500
OsKitaake01g258800	OsKitaake01g456100	OsKitaake01g304300	OsKitaake02g124900	OsKitaake02g327600	OsKitaake04g241500	OsKitaake01g216900	OsKitaake02g042700	OsKitaake01g219400	OsKitaake02g042700	OsKitaake01g227200	OsKitaake01g445200	OsKitaake01g293900	OsKitaake03g250100	OsKitaake01g150800	OsKitaake01g384400	OsKitaake01g271300	OsKitaake03g332100	OsKitaake01g146800	OsKitaake01g399400	OsKitaake01g140900	OsKitaake01g286900	OsKitaake01g106000	OsKitaake01g163300	OsKitaake01g470900	OsKitaake02g280700	OsKitaake02g339500	OsKitaake07g221100	OsKitaake01g315800	OsKitaake02g142600
OsKitaake01g259600	OsKitaake01g461800	OsKitaake01g305300	OsKitaake02g125500	OsKitaake02g329100	OsKitaake04g246300	OsKitaake01g218600	OsKitaake02g044650	OsKitaake01g221100	OsKitaake02g042750	OsKitaake01g230800	OsKitaake01g447800	OsKitaake01g294000	OsKitaake03g252400	OsKitaake01g151400	OsKitaake01g387900	OsKitaake01g274200	OsKitaake03g347100	OsKitaake01g147000	OsKitaake01g400000	OsKitaake01g142900	OsKitaake01g289700	OsKitaake01g106800	OsKitaake01g163400	OsKitaake01g472000	OsKitaake02g282200	OsKitaake02g340000	OsKitaake07g231900	OsKitaake01g315900	OsKitaake02g143900
OsKitaake01g259800	OsKitaake01g464200	OsKitaake01g305800	OsKitaake02g126800	OsKitaake02g339500	OsKitaake04g249500	OsKitaake01g219400	OsKitaake02g044700	OsKitaake01g222500	OsKitaake02g044700	OsKitaake01g230900	OsKitaake01g448200	OsKitaake01g295200	OsKitaake03g253400	OsKitaake01g152100	OsKitaake01g389000	OsKitaake01g274600	OsKitaake03g348500	OsKitaake01g147800	OsKitaake01g400600	OsKitaake01g143900	OsKitaake01g289900	OsKitaake01g107500	OsKitaake01g164800	OsKitaake01g477200	OsKitaake02g291600	OsKitaake02g345100	OsKitaake07g242200	OsKitaake01g318600	OsKitaake02g146300
OsKitaake01g261200	OsKitaake01g464400	OsKitaake01g309100	OsKitaake02g127200	OsKitaake02g340000	OsKitaake04g250000	OsKitaake01g222500	OsKitaake02g045800	OsKitaake01g222700	OsKitaake02g046100	OsKitaake01g232700	OsKitaake01g450700	OsKitaake01g295800	OsKitaake03g254100	OsKitaake01g152200	OsKitaake01g399400	OsKitaake01g276500	OsKitaake03g363200	OsKitaake01g148900	OsKitaake01g403200	OsKitaake01g144901	OsKitaake01g291500	OsKitaake01g108400	OsKitaake01g166500	OsKitaake01g478000	OsKitaake02g304700	OsKitaake02g348600	OsKitaake07g263000	OsKitaake01g319800	OsKitaake02g147550
OsKitaake01g262800	OsKitaake01g464500	OsKitaake01g309300	OsKitaake02g130400	OsKitaake02g340200	OsKitaake04g267100	OsKitaake01g222700	OsKitaake02g050900	OsKitaake01g224700	OsKitaake02g050800	OsKitaake01g232900	OsKitaake01g456100	OsKitaake01g300600	OsKitaake03g254800	OsKitaake01g155100	OsKitaake01g400000	OsKitaake01g277401	OsKitaake03g370200	OsKitaake01g149100	OsKitaake01g406000	OsKitaake01g146000	OsKitaake01g292700	OsKitaake01g108700	OsKitaake01g166800	OsKitaake01g482400	OsKitaake02g316200	OsKitaake02g349500	OsKitaake07g263400	OsKitaake01g325950	OsKitaake02g150100
OsKitaake01g263100	OsKitaake01g465000	OsKitaake01g310700	OsKitaake02g134500	OsKitaake02g342200	OsKitaake04g272600	OsKitaake01g225400	OsKitaake02g051100	OsKitaake01g225400	OsKitaake02g050900	OsKitaake01g234000	OsKitaake01g458100	OsKitaake01g300800	OsKitaake03g261600	OsKitaake01g156500	OsKitaake01g400600	OsKitaake01g278200	OsKitaake03g404000	OsKitaake01g150800	OsKitaake01g406100	OsKitaake01g146800	OsKitaake01g293300	OsKitaake01g108900	OsKitaake01g168450	OsKitaake01g483300	OsKitaake02g325100	OsKitaake02g350900	OsKitaake07g263900	OsKitaake01g328600	OsKitaake02g150750
OsKitaake01g263800	OsKitaake01g465800	OsKitaake01g310800	OsKitaake02g136200	OsKitaake02g350900	OsKitaake04g273200	OsKitaake01g230800	OsKitaake02g051700	OsKitaake01g230800	OsKitaake02g051700	OsKitaake01g234100	OsKitaake01g464500	OsKitaake01g300900	OsKitaake03g276400	OsKitaake01g157950	OsKitaake01g401300	OsKitaake01g278300	OsKitaake03g421300	OsKitaake01g151900	OsKitaake01g413100	OsKitaake01g147800	OsKitaake01g298400	OsKitaake01g109000	OsKitaake01g168600	OsKitaake01g492300	OsKitaake02g328300	OsKitaake02g357800	OsKitaake07g272900	OsKitaake01g329600	OsKitaake02g155000
OsKitaake01g265000	OsKitaake01g468900	OsKitaake01g310900	OsKitaake02g140500	OsKitaake02g357800	OsKitaake04g274000	OsKitaake01g232700	OsKitaake02g052400	OsKitaake01g230900	OsKitaake02g052400	OsKitaake01g235500	OsKitaake01g465000	OsKitaake01g301600	OsKitaake03g276900	OsKitaake01g162600	OsKitaake01g403200	OsKitaake01g282800	OsKitaake03g422700	OsKitaake01g152100	OsKitaake01g414932	OsKitaake01g148500	OsKitaake01g302400	OsKitaake01g109400	OsKitaake01g169100	OsKitaake01g493100	OsKitaake02g344900	OsKitaake02g374100	OsKitaake07g276600	OsKitaake01g330100	OsKitaake02g162900
OsKitaake01g266500	OsKitaake01g469000	OsKitaake01g311400	OsKitaake02g141900	OsKitaake02g361000	OsKitaake04g278400	OsKitaake01g235500	OsKitaake02g055550	OsKitaake01g232700	OsKitaake02g055550	OsKitaake01g236500	OsKitaake01g466000	OsKitaake01g302200	OsKitaake03g280700	OsKitaake01g162650	OsKitaake01g406000	OsKitaake01g283700	OsKitaake04g000200	OsKitaake01g152200	OsKitaake01g415100	OsKitaake01g150800	OsKitaake01g304600	OsKitaake01g109500	OsKitaake01g169300	OsKitaake01g494700	OsKitaake02g349000	OsKitaake02g376000	OsKitaake08g034800	OsKitaake01g330800	OsKitaake02g167600
OsKitaake01g267900	OsKitaake01g469400	OsKitaake01g313700	OsKitaake02g142500	OsKitaake02g368000	OsKitaake04g284000	OsKitaake01g236500	OsKitaake02g055800	OsKitaake01g232900	OsKitaake02g057400	OsKitaake01g236600	OsKitaake01g469900	OsKitaake01g303400	OsKitaake03g283100	OsKitaake01g165600	OsKitaake01g406100	OsKitaake01g286000	OsKitaake04g001900	OsKitaake01g153900	OsKitaake01g415200	OsKitaake01g151500	OsKitaake01g305000	OsKitaake01g110700	OsKitaake01g172600	OsKitaake02g004900	OsKitaake02g355300	OsKitaake02g390900	OsKitaake08g045950	OsKitaake01g331000	OsKitaake02g167900
OsKitaake01g269400	OsKitaake01g470700	OsKitaake01g314601	OsKitaake02g142600	OsKitaake02g374100	OsKitaake04g310200	OsKitaake01g236600	OsKitaake02g059000	OsKitaake01g234000	OsKitaake02g059000	OsKitaake01g237000	OsKitaake01g470100	OsKitaake01g303900	OsKitaake03g288100	OsKitaake01g169900	OsKitaake01g414932	OsKitaake01g288600	OsKitaake04g005800	OsKitaake01g154900	OsKitaake01g416000	OsKitaake01g152100	OsKitaake01g305100	OsKitaake01g111500	OsKitaake01g172900	OsKitaake02g033400	OsKitaake02g356100	OsKitaake02g391800	OsKitaake08g046000	OsKitaake01g331800	OsKitaake02g168700
OsKitaake01g270850	OsKitaake01g471250	OsKitaake01g315800	OsKitaake02g142650	OsKitaake02g375500	OsKitaake04g310800	OsKitaake01g237000	OsKitaake02g071300	OsKitaake01g235500	OsKitaake02g071300	OsKitaake01g237200	OsKitaake01g471250	OsKitaake01g304300	OsKitaake03g308900	OsKitaake01g170500	OsKitaake01g415100	OsKitaake01g288700	OsKitaake04g009700	OsKitaake01g155100	OsKitaake01g416100	OsKitaake01g152200	OsKitaake01g305200	OsKitaake01g111700	OsKitaake01g175250	OsKitaake02g036500	OsKitaake02g356800	OsKitaake02g391900	OsKitaake08g046400	OsKitaake01g332100	OsKitaake02g171132
OsKitaake01g271300	OsKitaake01g472700	OsKitaake01g316600	OsKitaake02g145000	OsKitaake02g376100	OsKitaake04g314900	OsKitaake01g237200	OsKitaake02g071500	OsKitaake01g236500	OsKitaake02g071750	OsKitaake01g237400	OsKitaake01g472100	OsKitaake01g304900	OsKitaake03g332100	OsKitaake01g171300	OsKitaake01g415200	OsKitaake01g288800	OsKitaake04g016725	OsKitaake01g156500	OsKitaake01g416500	OsKitaake01g153300	OsKitaake01g305300	OsKitaake01g112300	OsKitaake01g176100	OsKitaake02g043800	OsKitaake02g364500	OsKitaake02g392000	OsKitaake08g050900	OsKitaake01g334700	OsKitaake02g175700
OsKitaake01g272800	OsKitaake01g476700	OsKitaake01g317100	OsKitaake02g150750	OsKitaake02g390900	OsKitaake05g013001	OsKitaake01g237400	OsKitaake02g074000	OsKitaake01g236600	OsKitaake02g080000	OsKitaake01g238100	OsKitaake01g475000	OsKitaake01g309100	OsKitaake03g347000	OsKitaake01g171400	OsKitaake01g416000	OsKitaake01g290000	OsKitaake04g021700	OsKitaake01g157950	OsKitaake01g416650	OsKitaake01g153900	OsKitaake01g305700	OsKitaake01g113000	OsKitaake01g177400	OsKitaake02g046800	OsKitaake02g370548	OsKitaake02g394800	OsKitaake08g069607	OsKitaake01g336000	OsKitaake02g181700
OsKitaake01g273200	OsKitaake01g479000	OsKitaake01g318400	OsKitaake02g152500	OsKitaake02g391800	OsKitaake05g018800	OsKitaake01g238100	OsKitaake02g078900	OsKitaake01g237000	OsKitaake02g080100	OsKitaake01g238800	OsKitaake01g479600	OsKitaake01g309200	OsKitaake03g347100	OsKitaake01g172500	OsKitaake01g416100	OsKitaake01g291700	OsKitaake04g027350	OsKitaake01g162600	OsKitaake01g420400	OsKitaake01g156500	OsKitaake01g308700	OsKitaake01g113400	OsKitaake01g178400	OsKitaake02g048532	OsKitaake03g002600	OsKitaake03g000200	OsKitaake08g098500	OsKitaake01g339100	OsKitaake02g184800
OsKitaake01g274600	OsKitaake01g479800	OsKitaake01g319800	OsKitaake02g155000	OsKitaake02g391900	OsKitaake05g035000	OsKitaake01g238800	OsKitaake02g080000	OsKitaake01g237200	OsKitaake02g086800	OsKitaake01g239800	OsKitaake01g480600	OsKitaake01g309300	OsKitaake03g349800	OsKitaake01g173400	OsKitaake01g416500	OsKitaake01g292100	OsKitaake04g027400	OsKitaake01g162650	OsKitaake01g428150	OsKitaake01g157950	OsKitaake01g308800	OsKitaake01g115300	OsKitaake01g179400	OsKitaake02g050300	OsKitaake03g003700	OsKitaake03g004800	OsKitaake08g100400	OsKitaake01g339400	OsKitaake02g187601
OsKitaake01g276000	OsKitaake01g484000	OsKitaake01g325950	OsKitaake02g158500	OsKitaake02g392000	OsKitaake05g043900	OsKitaake01g239800	OsKitaake02g080100	OsKitaake01g237400	OsKitaake02g095000	OsKitaake01g240800	OsKitaake01g481500	OsKitaake01g310200	OsKitaake03g363200	OsKitaake01g175000	OsKitaake01g416700	OsKitaake01g292200	OsKitaake04g028400	OsKitaake01g165600	OsKitaake01g430000	OsKitaake01g162200	OsKitaake01g311000	OsKitaake01g117300	OsKitaake01g180500	OsKitaake02g050500	OsKitaake03g010600	OsKitaake03g011700	OsKitaake08g163500	OsKitaake01g347200	OsKitaake02g187900
OsKitaake01g277401	OsKitaake01g485100	OsKitaake01g328600	OsKitaake02g176900	OsKitaake02g394800	OsKitaake05g047400	OsKitaake01g240800	OsKitaake02g095000	OsKitaake01g237900	OsKitaake02g097900	OsKitaake01g241600	OsKitaake01g483000	OsKitaake01g310700	OsKitaake03g390900	OsKitaake01g175200	OsKitaake01g417300	OsKitaake01g293900	OsKitaake04g028900	OsKitaake01g165700	OsKitaake01g430500	OsKitaake01g165600	OsKitaake01g313700	OsKitaake01g117400	OsKitaake01g181000	OsKitaake02g055200	OsKitaake03g011000	OsKitaake03g013900	OsKitaake08g163800	OsKitaake01g347300	OsKitaake02g193550
OsKitaake01g277500	OsKitaake01g490800	OsKitaake01g330100	OsKitaake02g177200	OsKitaake03g000500	OsKitaake05g052600	OsKitaake01g241600	OsKitaake02g097900	OsKitaake01g238100	OsKitaake02g103000	OsKitaake01g242300	OsKitaake01g484300	OsKitaake01g310900	OsKitaake03g395700	OsKitaake01g176400	OsKitaake01g420400	OsKitaake01g294000	OsKitaake04g030300	OsKitaake01g166600	OsKitaake01g431400	OsKitaake01g166900	OsKitaake01g315400	OsKitaake01g118900	OsKitaake01g181300	OsKitaake02g062100	OsKitaake03g016200	OsKitaake03g014000	OsKitaake08g169800	OsKitaake01g356600	OsKitaake02g198200
OsKitaake01g280550	OsKitaake01g492000	OsKitaake01g330600	OsKitaake02g180600	OsKitaake03g001300	OsKitaake05g052800	OsKitaake01g242300	OsKitaake02g103000	OsKitaake01g238800	OsKitaake02g103500	OsKitaake01g246200	OsKitaake01g484400	OsKitaake01g314601	OsKitaake03g404000	OsKitaake01g176600	OsKitaake01g426200	OsKitaake01g295200	OsKitaake04g035000	OsKitaake01g166750	OsKitaake01g434500	OsKitaake01g167000	OsKitaake01g316300	OsKitaake01g119000	OsKitaake01g182200	OsKitaake02g063800	OsKitaake03g025700	OsKitaake03g019500	OsKitaake08g188600	OsKitaake01g359000	OsKitaake02g206400
OsKitaake01g280600	OsKitaake02g005600	OsKitaake01g330800	OsKitaake02g181400	OsKitaake03g004800	OsKitaake05g055500	OsKitaake01g243201	OsKitaake02g103700	OsKitaake01g239800	OsKitaake02g104600	OsKitaake01g247600	OsKitaake01g489000	OsKitaake01g315200	OsKitaake03g421300	OsKitaake01g177700	OsKitaake01g427050	OsKitaake01g295800	OsKitaake04g038100	OsKitaake01g166900	OsKitaake01g435700	OsKitaake01g167200	OsKitaake01g318600	OsKitaake01g119100	OsKitaake01g185000	OsKitaake02g068700	OsKitaake03g031900	OsKitaake03g022800	OsKitaake08g215500	OsKitaake01g360600	OsKitaake02g211000
OsKitaake01g287300	OsKitaake02g005700	OsKitaake01g331000	OsKitaake02g184800	OsKitaake03g005100	OsKitaake05g063800	OsKitaake01g247600	OsKitaake02g106000	OsKitaake01g240800	OsKitaake02g109400	OsKitaake01g248400	OsKitaake01g490900	OsKitaake01g315700	OsKitaake03g422700	OsKitaake01g179500	OsKitaake01g430000	OsKitaake01g300600	OsKitaake04g041700	OsKitaake01g168100	OsKitaake01g438700	OsKitaake01g169400	OsKitaake01g318900	OsKitaake01g119500	OsKitaake01g187300	OsKitaake02g072400	OsKitaake03g037100	OsKitaake03g027900	OsKitaake08g225000	OsKitaake01g360800	OsKitaake02g212400
OsKitaake01g287400	OsKitaake02g009400	OsKitaake01g331800	OsKitaake02g184900	OsKitaake03g013900	OsKitaake05g067800	OsKitaake01g248800	OsKitaake02g108050	OsKitaake01g241600	OsKitaake02g113200	OsKitaake01g248600	OsKitaake02g001000	OsKitaake01g319800	OsKitaake04g001900	OsKitaake01g181400	OsKitaake01g430500	OsKitaake01g300800	OsKitaake04g055700	OsKitaake01g169100	OsKitaake01g438800	OsKitaake01g169600	OsKitaake01g320700	OsKitaake01g119600	OsKitaake01g189900	OsKitaake02g082400	OsKitaake03g042700	OsKitaake03g028000	OsKitaake08g225600	OsKitaake01g361000	OsKitaake02g214700
OsKitaake01g290600	OsKitaake02g012200	OsKitaake01g334700	OsKitaake02g187300	OsKitaake03g014000	OsKitaake05g078300	OsKitaake01g249200	OsKitaake02g109400	OsKitaake01g242300	OsKitaake02g125700	OsKitaake01g248800	OsKitaake02g002000	OsKitaake01g325800	OsKitaake04g005800	OsKitaake01g181600	OsKitaake01g431500	OsKitaake01g300900	OsKitaake04g061000	OsKitaake01g169900	OsKitaake01g442800	OsKitaake01g169900	OsKitaake01g321700	OsKitaake01g120100	OsKitaake01g190300	OsKitaake02g089800	OsKitaake03g047300	OsKitaake03g033700	OsKitaake09g010600	OsKitaake01g361600	OsKitaake02g215500
OsKitaake01g292100	OsKitaake02g013400	OsKitaake01g339100	OsKitaake02g188600	OsKitaake03g019500	OsKitaake05g079400	OsKitaake01g250000	OsKitaake02g113000	OsKitaake01g246200	OsKitaake02g127200	OsKitaake01g250000	OsKitaake02g003100	OsKitaake01g328600	OsKitaake04g009700	OsKitaake01g183000	OsKitaake01g433900	OsKitaake01g301600	OsKitaake04g066533	OsKitaake01g170500	OsKitaake01g443000	OsKitaake01g170500	OsKitaake01g323600	OsKitaake01g121600	OsKitaake01g195300	OsKitaake02g090700	OsKitaake03g053800	OsKitaake03g040700	OsKitaake09g010700	OsKitaake01g362000	OsKitaake02g215700
OsKitaake01g292200	OsKitaake02g014300	OsKitaake01g339400	OsKitaake02g197500	OsKitaake03g033200	OsKitaake05g095700	OsKitaake01g250500	OsKitaake02g113100	OsKitaake01g247600	OsKitaake02g132800	OsKitaake01g250500	OsKitaake02g003900	OsKitaake01g330100	OsKitaake04g026900	OsKitaake01g183100	OsKitaake01g434500	OsKitaake01g303400	OsKitaake04g071700	OsKitaake01g171300	OsKitaake01g445200	OsKitaake01g171300	OsKitaake01g325200	OsKitaake01g121800	OsKitaake01g195500	OsKitaake02g098400	OsKitaake03g057600	OsKitaake03g043000	OsKitaake09g010800	OsKitaake01g362100	OsKitaake02g216000
OsKitaake01g294800	OsKitaake02g014700	OsKitaake01g343150	OsKitaake02g211000	OsKitaake03g033700	OsKitaake05g108800	OsKitaake01g250666	OsKitaake02g113200	OsKitaake01g248800	OsKitaake02g136200	OsKitaake01g250666	OsKitaake02g007600	OsKitaake01g331000	OsKitaake04g027350	OsKitaake01g183200	OsKitaake01g435700	OsKitaake01g303900	OsKitaake04g072300	OsKitaake01g171400	OsKitaake01g447800	OsKitaake01g171400	OsKitaake01g329600	OsKitaake01g122700	OsKitaake01g196000	OsKitaake02g099600	OsKitaake03g059500	OsKitaake03g048400	OsKitaake09g011300	OsKitaake01g362300	OsKitaake02g217400
OsKitaake01g295400	OsKitaake02g014800	OsKitaake01g343400	OsKitaake02g215500	OsKitaake03g033800	OsKitaake05g129100	OsKitaake01g250900	OsKitaake02g117600	OsKitaake01g249200	OsKitaake02g142400	OsKitaake01g250900	OsKitaake02g008900	OsKitaake01g334700	OsKitaake04g027400	OsKitaake01g183600	OsKitaake01g437700	OsKitaake01g304900	OsKitaake04g084800	OsKitaake01g173400	OsKitaake01g448100	OsKitaake01g172200	OsKitaake01g331100	OsKitaake01g124300	OsKitaake01g196800	OsKitaake02g102900	OsKitaake03g064500	OsKitaake03g064700	OsKitaake09g018400	OsKitaake01g362800	OsKitaake02g219701
OsKitaake01g295800	OsKitaake02g014900	OsKitaake01g344600	OsKitaake02g217400	OsKitaake03g040700	OsKitaake05g131700	OsKitaake01g252300	OsKitaake02g120050	OsKitaake01g250000	OsKitaake02g142500	OsKitaake01g251800	OsKitaake02g011233	OsKitaake01g336000	OsKitaake04g028400	OsKitaake01g184200	OsKitaake01g438700	OsKitaake01g309100	OsKitaake04g100600	OsKitaake01g175000	OsKitaake01g453200	OsKitaake01g173400	OsKitaake01g331500	OsKitaake01g124500	OsKitaake01g197300	OsKitaake02g103000	OsKitaake03g069200	OsKitaake03g074950	OsKitaake09g022500	OsKitaake01g364400	OsKitaake02g220100
OsKitaake01g296800	OsKitaake02g017400	OsKitaake01g347200	OsKitaake02g220000	OsKitaake03g042900	OsKitaake05g133000	OsKitaake01g252900	OsKitaake02g120700	OsKitaake01g250500	OsKitaake02g142600	OsKitaake01g252300	OsKitaake02g014300	OsKitaake01g336900	OsKitaake04g029300	OsKitaake01g185400	OsKitaake01g442500	OsKitaake01g309200	OsKitaake04g105200	OsKitaake01g175200	OsKitaake01g454000	OsKitaake01g175000	OsKitaake01g332100	OsKitaake01g124700	OsKitaake01g197500	OsKitaake02g108000	OsKitaake03g072300	OsKitaake03g082400	OsKitaake09g032100	OsKitaake01g367100	OsKitaake02g226300
OsKitaake01g301600	OsKitaake02g020200	OsKitaake01g347300	OsKitaake02g220600	OsKitaake03g043000	OsKitaake05g136200	OsKitaake01g255900	OsKitaake02g123400	OsKitaake01g250666	OsKitaake02g142650	OsKitaake01g256000	OsKitaake02g014700	OsKitaake01g339100	OsKitaake04g030300	OsKitaake01g186500	OsKitaake01g442800	OsKitaake01g309300	OsKitaake04g124100	OsKitaake01g176400	OsKitaake01g454500	OsKitaake01g175200	OsKitaake01g333500	OsKitaake01g125350	OsKitaake01g200300	OsKitaake02g109600	OsKitaake03g073300	OsKitaake03g083400	OsKitaake09g067800	OsKitaake01g369000	OsKitaake02g233714
OsKitaake01g304000	OsKitaake02g021000	OsKitaake01g354600	OsKitaake02g233301	OsKitaake03g065800	OsKitaake05g136300	OsKitaake01g256000	OsKitaake02g127200	OsKitaake01g250900	OsKitaake02g143900	OsKitaake01g256400	OsKitaake02g023100	OsKitaake01g339400	OsKitaake04g035000	OsKitaake01g186600	OsKitaake01g443000	OsKitaake01g310400	OsKitaake04g125000	OsKitaake01g176600	OsKitaake01g455700	OsKitaake01g175833	OsKitaake01g334100	OsKitaake01g125900	OsKitaake01g200400	OsKitaake02g113800	OsKitaake03g076700	OsKitaake03g091200	OsKitaake09g073800	OsKitaake01g369700	OsKitaake02g234600
OsKitaake01g304300	OsKitaake02g022700	OsKitaake01g356600	OsKitaake02g244900	OsKitaake03g068900	OsKitaake05g148700	OsKitaake01g258800	OsKitaake02g129700	OsKitaake01g251800	OsKitaake02g145000	OsKitaake01g258800	OsKitaake02g024000	OsKitaake01g340000	OsKitaake04g038100	OsKitaake01g193800	OsKitaake01g445200	OsKitaake01g310700	OsKitaake04g125301	OsKitaake01g177000	OsKitaake01g456100	OsKitaake01g176400	OsKitaake01g334400	OsKitaake01g126500	OsKitaake01g201700	OsKitaake02g121600	OsKitaake03g085800	OsKitaake03g094000	OsKitaake09g093700	OsKitaake01g373500	OsKitaake02g248400
OsKitaake01g305300	OsKitaake02g024700	OsKitaake01g358400	OsKitaake02g253400	OsKitaake03g070600	OsKitaake05g170300	OsKitaake01g259800	OsKitaake02g132800	OsKitaake01g252300	OsKitaake02g146001	OsKitaake01g259700	OsKitaake02g024300	OsKitaake01g340900	OsKitaake04g048500	OsKitaake01g194200	OsKitaake01g447800	OsKitaake01g310900	OsKitaake04g125900	OsKitaake01g177700	OsKitaake01g464200	OsKitaake01g176600	OsKitaake01g336500	OsKitaake01g127000	OsKitaake01g202200	OsKitaake02g132800	OsKitaake03g092700	OsKitaake03g103400	OsKitaake09g100600	OsKitaake01g376700	OsKitaake02g253800
OsKitaake01g305800	OsKitaake02g025800	OsKitaake01g359000	OsKitaake02g253800	OsKitaake03g071400	OsKitaake05g171600	OsKitaake01g261200	OsKitaake02g136200	OsKitaake01g256000	OsKitaake02g146300	OsKitaake01g263100	OsKitaake02g024700	OsKitaake01g344600	OsKitaake04g055700	OsKitaake01g194600	OsKitaake01g448200	OsKitaake01g311500	OsKitaake04g143800	OsKitaake01g179500	OsKitaake01g464500	OsKitaake01g177700	OsKitaake01g337000	OsKitaake01g127800	OsKitaake01g202500	OsKitaake02g136700	OsKitaake03g099700	OsKitaake03g105600	OsKitaake09g109000	OsKitaake01g379500	OsKitaake02g262400
OsKitaake01g309100	OsKitaake02g027000	OsKitaake01g359500	OsKitaake02g262400	OsKitaake03g078000	OsKitaake05g179100	OsKitaake01g263800	OsKitaake02g142400	OsKitaake01g256400	OsKitaake02g147300	OsKitaake01g263800	OsKitaake02g025800	OsKitaake01g346600	OsKitaake04g061000	OsKitaake01g195100	OsKitaake01g450700	OsKitaake01g314601	OsKitaake04g171800	OsKitaake01g181400	OsKitaake01g465000	OsKitaake01g179500	OsKitaake01g344200	OsKitaake01g128900	OsKitaake01g206300	OsKitaake02g143801	OsKitaake03g107500	OsKitaake03g106600	OsKitaake09g109100	OsKitaake01g380100	OsKitaake02g266500
OsKitaake01g309200	OsKitaake02g028800	OsKitaake01g360800	OsKitaake02g266900	OsKitaake03g079600	OsKitaake05g185300	OsKitaake01g268200	OsKitaake02g142500	OsKitaake01g258800	OsKitaake02g147900	OsKitaake01g268500	OsKitaake02g041500	OsKitaake01g347200	OsKitaake04g071100	OsKitaake01g204300	OsKitaake01g451400	OsKitaake01g315200	OsKitaake04g179900	OsKitaake01g183000	OsKitaake01g466000	OsKitaake01g180150	OsKitaake01g344700	OsKitaake01g129100	OsKitaake01g207300	OsKitaake02g145700	OsKitaake03g125000	OsKitaake03g106900	OsKitaake09g114100	OsKitaake01g381100	OsKitaake02g266650
OsKitaake01g310400	OsKitaake02g032500	OsKitaake01g361000	OsKitaake02g273000	OsKitaake03g082400	OsKitaake05g188500	OsKitaake01g268400	OsKitaake02g142600	OsKitaake01g263800	OsKitaake02g152500	OsKitaake01g269400	OsKitaake02g042700	OsKitaake01g352300	OsKitaake04g081800	OsKitaake01g207708	OsKitaake01g454000	OsKitaake01g315700	OsKitaake04g196500	OsKitaake01g183100	OsKitaake01g469900	OsKitaake01g181400	OsKitaake01g346000	OsKitaake01g129300	OsKitaake01g207716	OsKitaake02g147300	OsKitaake03g126700	OsKitaake03g108100	OsKitaake09g119900	OsKitaake01g382400	OsKitaake02g268500
OsKitaake01g310700	OsKitaake02g035000	OsKitaake01g362000	OsKitaake02g279700	OsKitaake03g084100	OsKitaake05g208600	OsKitaake01g268500	OsKitaake02g142650	OsKitaake01g268400	OsKitaake02g155000	OsKitaake01g271300	OsKitaake02g044700	OsKitaake01g352600	OsKitaake04g092100	OsKitaake01g208400	OsKitaake01g454500	OsKitaake01g317100	OsKitaake04g197300	OsKitaake01g183200	OsKitaake01g470100	OsKitaake01g183100	OsKitaake01g346400	OsKitaake01g130200	OsKitaake01g207900	OsKitaake02g153200	OsKitaake03g137700	OsKitaake03g109200	OsKitaake09g142900	OsKitaake01g382900	OsKitaake02g269300
OsKitaake01g310800	OsKitaake02g038700	OsKitaake01g362100	OsKitaake02g280700	OsKitaake03g091200	OsKitaake05g221300	OsKitaake01g269400	OsKitaake02g143900	OsKitaake01g268500	OsKitaake02g158001	OsKitaake01g271400	OsKitaake02g045500	OsKitaake01g353300	OsKitaake04g105200	OsKitaake01g208600	OsKitaake01g455700	OsKitaake01g317800	OsKitaake04g198201	OsKitaake01g184200	OsKitaake01g471200	OsKitaake01g183200	OsKitaake01g347500	OsKitaake01g130700	OsKitaake01g208000	OsKitaake02g162100	OsKitaake03g141400	OsKitaake03g115800	OsKitaake09g168600	OsKitaake01g383200	OsKitaake02g276400
OsKitaake01g310900	OsKitaake02g040600	OsKitaake01g362300	OsKitaake02g287100	OsKitaake03g094000	OsKitaake05g240400	OsKitaake01g271300	OsKitaake02g145000	OsKitaake01g271300	OsKitaake02g159700	OsKitaake01g272800	OsKitaake02g045800	OsKitaake01g359000	OsKitaake04g115500	OsKitaake01g209100	OsKitaake01g456100	OsKitaake01g319800	OsKitaake04g210800	OsKitaake01g185400	OsKitaake01g471250	OsKitaake01g183600	OsKitaake01g354200	OsKitaake01g132100	OsKitaake01g212500	OsKitaake02g164700	OsKitaake03g141500	OsKitaake03g122500	OsKitaake09g179300	OsKitaake01g383801	OsKitaake02g278600
OsKitaake01g311400	OsKitaake02g040700	OsKitaake01g362800	OsKitaake02g291600	OsKitaake03g100600	OsKitaake05g241000	OsKitaake01g271400	OsKitaake02g146001	OsKitaake01g271400	OsKitaake02g166100	OsKitaake01g273200	OsKitaake02g050800	OsKitaake01g360600	OsKitaake04g123100	OsKitaake01g211100	OsKitaake01g458100	OsKitaake01g325800	OsKitaake04g210850	OsKitaake01g186600	OsKitaake01g471500	OsKitaake01g184200	OsKitaake01g355400	OsKitaake01g132600	OsKitaake01g215000	OsKitaake02g174100	OsKitaake03g141900	OsKitaake03g122900	OsKitaake09g179500	OsKitaake01g384100	OsKitaake02g279700
OsKitaake01g314601	OsKitaake02g041100	OsKitaake01g364400	OsKitaake02g304700	OsKitaake03g101200	OsKitaake05g248900	OsKitaake01g272800	OsKitaake02g147300	OsKitaake01g272800	OsKitaake02g182300	OsKitaake01g274200	OsKitaake02g052400	OsKitaake01g360800	OsKitaake04g124100	OsKitaake01g211200	OsKitaake01g465000	OsKitaake01g328600	OsKitaake04g227800	OsKitaake01g194600	OsKitaake01g475000	OsKitaake01g186400	OsKitaake01g366800	OsKitaake01g132900	OsKitaake01g215100	OsKitaake02g179000	OsKitaake03g146700	OsKitaake03g123000	OsKitaake10g008900	OsKitaake01g385000	OsKitaake02g282200
OsKitaake01g315200	OsKitaake02g041200	OsKitaake01g373500	OsKitaake02g306400	OsKitaake03g102500	OsKitaake05g250800	OsKitaake01g274200	OsKitaake02g147900	OsKitaake01g273200	OsKitaake02g184000	OsKitaake01g276000	OsKitaake02g055550	OsKitaake01g361400	OsKitaake04g125000	OsKitaake01g211300	OsKitaake01g465300	OsKitaake01g330100	OsKitaake04g231100	OsKitaake01g195100	OsKitaake01g475300	OsKitaake01g186500	OsKitaake01g374100	OsKitaake01g133600	OsKitaake01g218800	OsKitaake02g183600	OsKitaake03g153700	OsKitaake03g123100	OsKitaake10g038100	OsKitaake01g389300	OsKitaake02g304700
OsKitaake01g316600	OsKitaake02g042601	OsKitaake01g376700	OsKitaake02g316800	OsKitaake03g103400	OsKitaake05g282900	OsKitaake01g276000	OsKitaake02g149100	OsKitaake01g274200	OsKitaake02g184900	OsKitaake01g276500	OsKitaake02g059000	OsKitaake01g361600	OsKitaake04g125301	OsKitaake01g212050	OsKitaake01g471250	OsKitaake01g330300	OsKitaake04g235100	OsKitaake01g197801	OsKitaake01g481600	OsKitaake01g186600	OsKitaake01g374750	OsKitaake01g135900	OsKitaake01g219600	OsKitaake02g194700	OsKitaake03g153750	OsKitaake03g129500	OsKitaake10g083300	OsKitaake01g389500	OsKitaake02g317700
OsKitaake01g318400	OsKitaake02g042700	OsKitaake01g379500	OsKitaake02g321100	OsKitaake03g104400	OsKitaake05g285100	OsKitaake01g276500	OsKitaake02g152500	OsKitaake01g276000	OsKitaake02g187601	OsKitaake01g277401	OsKitaake02g063650	OsKitaake01g362000	OsKitaake04g125900	OsKitaake01g212151	OsKitaake01g475000	OsKitaake01g330800	OsKitaake04g247300	OsKitaake01g199400	OsKitaake01g483000	OsKitaake01g189500	OsKitaake01g378000	OsKitaake01g136200	OsKitaake01g226800	OsKitaake02g195400	OsKitaake03g156500	OsKitaake03g129700	OsKitaake10g088100	OsKitaake01g391900	OsKitaake02g322201
OsKitaake01g318600	OsKitaake02g043550	OsKitaake01g380100	OsKitaake02g322700	OsKitaake03g105600	OsKitaake05g288300	OsKitaake01g277401	OsKitaake02g155000	OsKitaake01g276500	OsKitaake02g187900	OsKitaake01g278200	OsKitaake02g065500	OsKitaake01g362100	OsKitaake04g128300	OsKitaake01g212300	OsKitaake01g481600	OsKitaake01g331000	OsKitaake04g248600	OsKitaake01g203900	OsKitaake01g483100	OsKitaake01g193500	OsKitaake01g382500	OsKitaake01g136300	OsKitaake01g227100	OsKitaake02g209800	OsKitaake03g160700	OsKitaake03g132800	OsKitaake10g117400	OsKitaake01g394300	OsKitaake02g322700
OsKitaake01g319800	OsKitaake02g044650	OsKitaake01g381800	OsKitaake02g338700	OsKitaake03g106600	OsKitaake06g005600	OsKitaake01g278200	OsKitaake02g158001	OsKitaake01g277401	OsKitaake02g203100	OsKitaake01g278300	OsKitaake02g080000	OsKitaake01g362300	OsKitaake04g138300	OsKitaake01g216500	OsKitaake01g483000	OsKitaake01g332400	OsKitaake04g251600	OsKitaake01g204300	OsKitaake01g484000	OsKitaake01g193800	OsKitaake01g384700	OsKitaake01g138600	OsKitaake01g231400	OsKitaake02g210160	OsKitaake03g162900	OsKitaake03g140100	OsKitaake10g134600	OsKitaake01g395400	OsKitaake02g333800
OsKitaake01g320301	OsKitaake02g045400	OsKitaake01g383200	OsKitaake02g344900	OsKitaake03g109200	OsKitaake06g019700	OsKitaake01g278300	OsKitaake02g159700	OsKitaake01g278200	OsKitaake02g205700	OsKitaake01g280550	OsKitaake02g080100	OsKitaake01g362800	OsKitaake04g143800	OsKitaake01g216900	OsKitaake01g484300	OsKitaake01g334700	OsKitaake04g255200	OsKitaake01g207708	OsKitaake01g484400	OsKitaake01g194100	OsKitaake01g384900	OsKitaake01g139300	OsKitaake01g232000	OsKitaake02g210700	OsKitaake03g166400	OsKitaake03g148800	OsKitaake10g168500	OsKitaake01g396600	OsKitaake02g338100
OsKitaake01g323000	OsKitaake02g045800	OsKitaake01g383801	OsKitaake02g350300	OsKitaake03g122500	OsKitaake06g024900	OsKitaake01g278400	OsKitaake02g167600	OsKitaake01g278300	OsKitaake02g206800	OsKitaake01g280600	OsKitaake02g081800	OsKitaake01g362900	OsKitaake04g163000	OsKitaake01g219400	OsKitaake01g484400	OsKitaake01g336000	OsKitaake04g274000	OsKitaake01g208600	OsKitaake01g489000	OsKitaake01g194200	OsKitaake01g385900	OsKitaake01g139400	OsKitaake01g232300	OsKitaake02g214500	OsKitaake03g167000	OsKitaake03g148900	OsKitaake10g198200	OsKitaake01g398600	OsKitaake02g347000
OsKitaake01g325000	OsKitaake02g045900	OsKitaake01g384100	OsKitaake02g356400	OsKitaake03g122900	OsKitaake06g028300	OsKitaake01g280600	OsKitaake02g171132	OsKitaake01g282800	OsKitaake02g211000	OsKitaake01g282800	OsKitaake02g084000	OsKitaake01g363250	OsKitaake04g167400	OsKitaake01g222500	OsKitaake01g489000	OsKitaake01g336900	OsKitaake04g274100	OsKitaake01g209100	OsKitaake01g490900	OsKitaake01g197801	OsKitaake01g386300	OsKitaake01g139500	OsKitaake01g234100	OsKitaake02g215600	OsKitaake03g171200	OsKitaake03g151000	OsKitaake11g002600	OsKitaake01g401200	OsKitaake02g355300
OsKitaake01g325600	OsKitaake02g048700	OsKitaake01g385000	OsKitaake02g366600	OsKitaake03g123000	OsKitaake06g032600	OsKitaake01g282800	OsKitaake02g175700	OsKitaake01g283700	OsKitaake02g212700	OsKitaake01g283700	OsKitaake02g095600	OsKitaake01g364300	OsKitaake04g171800	OsKitaake01g222700	OsKitaake01g490900	OsKitaake01g339100	OsKitaake04g277100	OsKitaake01g211100	OsKitaake02g003100	OsKitaake01g199600	OsKitaake01g386400	OsKitaake01g139800	OsKitaake01g234201	OsKitaake02g218300	OsKitaake03g176300	OsKitaake03g169100	OsKitaake11g009000	OsKitaake01g403500	OsKitaake02g356100
OsKitaake01g325800	OsKitaake02g050200	OsKitaake01g387050	OsKitaake02g369500	OsKitaake03g123100	OsKitaake06g032700	OsKitaake01g283700	OsKitaake02g176900	OsKitaake01g285950	OsKitaake02g214700	OsKitaake01g285950	OsKitaake02g095900	OsKitaake01g364400	OsKitaake04g179900	OsKitaake01g224700	OsKitaake01g492000	OsKitaake01g339400	OsKitaake04g284990	OsKitaake01g211200	OsKitaake02g005700	OsKitaake01g199800	OsKitaake01g389700	OsKitaake01g140500	OsKitaake01g238000	OsKitaake02g220300	OsKitaake03g197100	OsKitaake03g170400	OsKitaake11g009100	OsKitaake01g404700	OsKitaake02g356300
OsKitaake01g325950	OsKitaake02g050800	OsKitaake01g391900	OsKitaake02g378600	OsKitaake03g129500	OsKitaake06g052700	OsKitaake01g285950	OsKitaake02g177200	OsKitaake01g287900	OsKitaake02g215500	OsKitaake01g288000	OsKitaake02g096500	OsKitaake01g367700	OsKitaake04g197300	OsKitaake01g225400	OsKitaake02g003100	OsKitaake01g340000	OsKitaake04g285600	OsKitaake01g211500	OsKitaake02g007600	OsKitaake01g203100	OsKitaake01g390700	OsKitaake01g140900	OsKitaake01g240400	OsKitaake02g220800	OsKitaake03g207800	OsKitaake03g172550	OsKitaake11g013900	OsKitaake01g407700	OsKitaake02g370548
OsKitaake01g326000	OsKitaake02g050900	OsKitaake01g394200	OsKitaake02g381100	OsKitaake03g129700	OsKitaake06g063400	OsKitaake01g286000	OsKitaake02g184000	OsKitaake01g288600	OsKitaake02g215700	OsKitaake01g288600	OsKitaake02g097900	OsKitaake01g369000	OsKitaake04g202500	OsKitaake01g226700	OsKitaake02g003900	OsKitaake01g340900	OsKitaake04g314600	OsKitaake01g212050	OsKitaake02g008900	OsKitaake01g203900	OsKitaake01g390900	OsKitaake01g142900	OsKitaake01g241700	OsKitaake02g224200	OsKitaake03g209800	OsKitaake03g176100	OsKitaake11g014900	OsKitaake01g407800	OsKitaake02g370766
OsKitaake01g327400	OsKitaake02g051100	OsKitaake01g394300	OsKitaake02g392100	OsKitaake03g132800	OsKitaake06g066200	OsKitaake01g287900	OsKitaake02g184900	OsKitaake01g288700	OsKitaake02g216000	OsKitaake01g288700	OsKitaake02g104600	OsKitaake01g373800	OsKitaake04g210800	OsKitaake01g227200	OsKitaake02g007600	OsKitaake01g343400	OsKitaake04g318700	OsKitaake01g212151	OsKitaake02g011233	OsKitaake01g204300	OsKitaake01g391100	OsKitaake01g143150	OsKitaake01g243800	OsKitaake02g224300	OsKitaake03g217700	OsKitaake03g176400	OsKitaake11g047100	OsKitaake01g409100	OsKitaake02g378600
OsKitaake01g328600	OsKitaake02g052400	OsKitaake01g395400	OsKitaake02g394000	OsKitaake03g137200	OsKitaake06g069300	OsKitaake01g288600	OsKitaake02g199500	OsKitaake01g288800	OsKitaake02g217700	OsKitaake01g288800	OsKitaake02g109400	OsKitaake01g376700	OsKitaake04g211100	OsKitaake01g229600	OsKitaake02g008900	OsKitaake01g344600	OsKitaake04g319700	OsKitaake01g212300	OsKitaake02g012800	OsKitaake01g205800	OsKitaake01g392550	OsKitaake01g144901	OsKitaake01g245400	OsKitaake02g224500	OsKitaake03g224900	OsKitaake03g185800	OsKitaake11g060501	OsKitaake01g409600	OsKitaake02g381100
OsKitaake01g329600	OsKitaake02g054400	OsKitaake01g395800	OsKitaake02g395500	OsKitaake03g139200	OsKitaake06g075700	OsKitaake01g288700	OsKitaake02g205700	OsKitaake01g290000	OsKitaake02g219701	OsKitaake01g290000	OsKitaake02g113100	OsKitaake01g380700	OsKitaake04g235100	OsKitaake01g230800	OsKitaake02g011233	OsKitaake01g346600	OsKitaake05g010800	OsKitaake01g213000	OsKitaake02g014700	OsKitaake01g207700	OsKitaake01g393900	OsKitaake01g146000	OsKitaake01g252200	OsKitaake02g227200	OsKitaake03g227500	OsKitaake03g211200	OsKitaake11g066100	OsKitaake01g410100	OsKitaake02g382800
OsKitaake01g330100	OsKitaake02g055550	OsKitaake01g399800	OsKitaake02g395600	OsKitaake03g140100	OsKitaake06g101200	OsKitaake01g288800	OsKitaake02g209500	OsKitaake01g290600	OsKitaake02g220000	OsKitaake01g290600	OsKitaake02g130000	OsKitaake01g381100	OsKitaake04g240200	OsKitaake01g230900	OsKitaake02g012300	OsKitaake01g347200	OsKitaake05g015100	OsKitaake01g214300	OsKitaake02g014800	OsKitaake01g208600	OsKitaake01g398000	OsKitaake01g146100	OsKitaake01g254600	OsKitaake02g227800	OsKitaake03g239000	OsKitaake03g211233	OsKitaake11g072000	OsKitaake01g410400	OsKitaake02g383500
OsKitaake01g330600	OsKitaake02g059000	OsKitaake01g401200	OsKitaake03g002000	OsKitaake03g149000	OsKitaake06g109400	OsKitaake01g290000	OsKitaake02g212700	OsKitaake01g291700	OsKitaake02g220100	OsKitaake01g291700	OsKitaake02g132800	OsKitaake01g382400	OsKitaake04g241500	OsKitaake01g232700	OsKitaake02g012500	OsKitaake01g352600	OsKitaake05g034800	OsKitaake01g216500	OsKitaake02g016400	OsKitaake01g209100	OsKitaake01g399300	OsKitaake01g146500	OsKitaake01g255201	OsKitaake02g232900	OsKitaake03g245350	OsKitaake03g211700	OsKitaake11g077900	OsKitaake01g412900	OsKitaake02g393500
OsKitaake01g330700	OsKitaake02g060100	OsKitaake01g401800	OsKitaake03g002600	OsKitaake03g149800	OsKitaake06g110500	OsKitaake01g290600	OsKitaake02g214600	OsKitaake01g292100	OsKitaake02g223400	OsKitaake01g292100	OsKitaake02g140700	OsKitaake01g384100	OsKitaake04g247300	OsKitaake01g232900	OsKitaake02g012800	OsKitaake01g360600	OsKitaake05g037400	OsKitaake01g216900	OsKitaake02g021000	OsKitaake01g211100	OsKitaake01g399500	OsKitaake01g146800	OsKitaake01g255300	OsKitaake02g239700	OsKitaake03g252400	OsKitaake03g212800	OsKitaake11g100900	OsKitaake01g414300	OsKitaake02g395600
OsKitaake01g330800	OsKitaake02g063650	OsKitaake01g403500	OsKitaake03g023200	OsKitaake03g158200	OsKitaake06g111600	OsKitaake01g290700	OsKitaake02g214700	OsKitaake01g292200	OsKitaake02g226300	OsKitaake01g292200	OsKitaake02g141900	OsKitaake01g385000	OsKitaake04g251600	OsKitaake01g233300	OsKitaake02g014300	OsKitaake01g360800	OsKitaake05g044100	OsKitaake01g218600	OsKitaake02g023100	OsKitaake01g211200	OsKitaake01g400000	OsKitaake01g147800	OsKitaake01g255400	OsKitaake02g244200	OsKitaake03g257200	OsKitaake03g214600	OsKitaake11g102400	OsKitaake01g415150	OsKitaake02g396500
OsKitaake01g331000	OsKitaake02g065500	OsKitaake01g404700	OsKitaake03g028800	OsKitaake03g170400	OsKitaake06g140400	OsKitaake01g291700	OsKitaake02g215500	OsKitaake01g293900	OsKitaake02g227200	OsKitaake01g293900	OsKitaake02g142500	OsKitaake01g385100	OsKitaake04g251700	OsKitaake01g233400	OsKitaake02g014700	OsKitaake01g361400	OsKitaake05g046000	OsKitaake01g219400	OsKitaake02g024000	OsKitaake01g211900	OsKitaake01g401300	OsKitaake01g148500	OsKitaake01g256100	OsKitaake02g244700	OsKitaake03g257600	OsKitaake03g215000	OsKitaake11g112000	OsKitaake01g417500	OsKitaake02g397900
OsKitaake01g331800	OsKitaake02g066500	OsKitaake01g409100	OsKitaake03g030300	OsKitaake03g172550	OsKitaake06g156600	OsKitaake01g291900	OsKitaake02g215700	OsKitaake01g294000	OsKitaake02g229300	OsKitaake01g294000	OsKitaake02g142600	OsKitaake01g388200	OsKitaake04g255200	OsKitaake01g233500	OsKitaake02g021000	OsKitaake01g361600	OsKitaake05g046400	OsKitaake01g222000	OsKitaake02g024300	OsKitaake01g212050	OsKitaake01g402100	OsKitaake01g149100	OsKitaake01g257700	OsKitaake02g249500	OsKitaake03g265600	OsKitaake03g223500	OsKitaake11g112400	OsKitaake01g418000	OsKitaake03g002000
OsKitaake01g332100	OsKitaake02g080100	OsKitaake01g409600	OsKitaake03g034000	OsKitaake03g176100	OsKitaake06g160000	OsKitaake01g292100	OsKitaake02g216000	OsKitaake01g295200	OsKitaake02g231400	OsKitaake01g295200	OsKitaake02g142650	OsKitaake01g391900	OsKitaake04g274100	OsKitaake01g234000	OsKitaake02g023100	OsKitaake01g362000	OsKitaake05g048800	OsKitaake01g222500	OsKitaake02g024700	OsKitaake01g212151	OsKitaake01g402200	OsKitaake01g151500	OsKitaake01g257900	OsKitaake02g253000	OsKitaake03g266000	OsKitaake03g234300	OsKitaake11g121550	OsKitaake01g418100	OsKitaake03g002600
OsKitaake01g333000	OsKitaake02g086600	OsKitaake01g410100	OsKitaake03g036000	OsKitaake03g176400	OsKitaake06g166000	OsKitaake01g292200	OsKitaake02g219701	OsKitaake01g295800	OsKitaake02g233301	OsKitaake01g295400	OsKitaake02g142800	OsKitaake01g393400	OsKitaake04g277100	OsKitaake01g234100	OsKitaake02g024000	OsKitaake01g362100	OsKitaake05g060100	OsKitaake01g222700	OsKitaake02g026900	OsKitaake01g213000	OsKitaake01g404200	OsKitaake01g152100	OsKitaake01g258000	OsKitaake02g254100	OsKitaake03g266600	OsKitaake03g242300	OsKitaake11g125200	OsKitaake01g418300	OsKitaake03g003700
OsKitaake01g334700	OsKitaake02g086700	OsKitaake01g410400	OsKitaake03g047300	OsKitaake03g185800	OsKitaake06g187303	OsKitaake01g292600	OsKitaake02g220000	OsKitaake01g299300	OsKitaake02g233714	OsKitaake01g295800	OsKitaake02g143900	OsKitaake01g394300	OsKitaake04g279800	OsKitaake01g235500	OsKitaake02g024300	OsKitaake01g362300	OsKitaake05g064000	OsKitaake01g225400	OsKitaake02g027000	OsKitaake01g214800	OsKitaake01g406100	OsKitaake01g152200	OsKitaake01g258400	OsKitaake02g255500	OsKitaake03g277600	OsKitaake03g261100	OsKitaake11g127700	OsKitaake01g418400	OsKitaake03g007200
OsKitaake01g335700	OsKitaake02g089600	OsKitaake01g411600	OsKitaake03g053800	OsKitaake03g192500	OsKitaake06g190300	OsKitaake01g293900	OsKitaake02g220100	OsKitaake01g300600	OsKitaake02g234600	OsKitaake01g300600	OsKitaake02g146001	OsKitaake01g395400	OsKitaake04g310200	OsKitaake01g236500	OsKitaake02g024700	OsKitaake01g362800	OsKitaake05g067800	OsKitaake01g226700	OsKitaake02g028200	OsKitaake01g216900	OsKitaake01g407300	OsKitaake01g153300	OsKitaake01g260900	OsKitaake02g255550	OsKitaake03g288100	OsKitaake03g264200	OsKitaake11g134400	OsKitaake01g424000	OsKitaake03g011000
OsKitaake01g339100	OsKitaake02g095600	OsKitaake01g412900	OsKitaake03g054700	OsKitaake03g192700	OsKitaake06g205000	OsKitaake01g294000	OsKitaake02g223400	OsKitaake01g300800	OsKitaake02g248400	OsKitaake01g300800	OsKitaake02g147550	OsKitaake01g395800	OsKitaake04g310800	OsKitaake01g236600	OsKitaake02g025800	OsKitaake01g362900	OsKitaake05g074300	OsKitaake01g227200	OsKitaake02g032401	OsKitaake01g218600	OsKitaake01g414700	OsKitaake01g153600	OsKitaake01g261800	OsKitaake02g259900	OsKitaake03g293800	OsKitaake03g270800	OsKitaake11g140400	OsKitaake01g429100	OsKitaake03g017700
OsKitaake01g339400	OsKitaake02g096500	OsKitaake01g414300	OsKitaake03g054800	OsKitaake03g197800	OsKitaake06g207200	OsKitaake01g295200	OsKitaake02g226300	OsKitaake01g301600	OsKitaake02g248600	OsKitaake01g301600	OsKitaake02g147900	OsKitaake01g397500	OsKitaake04g318700	OsKitaake01g237000	OsKitaake02g026900	OsKitaake01g363250	OsKitaake05g075800	OsKitaake01g230800	OsKitaake02g032500	OsKitaake01g219400	OsKitaake01g414932	OsKitaake01g153900	OsKitaake01g261900	OsKitaake02g266800	OsKitaake03g296600	OsKitaake03g278700	OsKitaake11g172100	OsKitaake01g430400	OsKitaake03g023900
OsKitaake01g340000	OsKitaake02g097566	OsKitaake01g414400	OsKitaake03g057600	OsKitaake03g200200	OsKitaake06g208400	OsKitaake01g295800	OsKitaake02g229300	OsKitaake01g302200	OsKitaake02g251100	OsKitaake01g303400	OsKitaake02g150600	OsKitaake01g400900	OsKitaake05g018800	OsKitaake01g237400	OsKitaake02g027000	OsKitaake01g364400	OsKitaake05g088800	OsKitaake01g230900	OsKitaake02g034200	OsKitaake01g221100	OsKitaake01g415700	OsKitaake01g154300	OsKitaake01g262800	OsKitaake02g267200	OsKitaake03g296700	OsKitaake03g279400	OsKitaake11g192100	OsKitaake01g430600	OsKitaake03g028800
OsKitaake01g340300	OsKitaake02g097800	OsKitaake01g415150	OsKitaake03g072300	OsKitaake03g208000	OsKitaake06g222503	OsKitaake01g299300	OsKitaake02g230600	OsKitaake01g303400	OsKitaake02g253800	OsKitaake01g303900	OsKitaake02g150750	OsKitaake01g401200	OsKitaake05g034800	OsKitaake01g238100	OsKitaake02g028200	OsKitaake01g367700	OsKitaake05g108700	OsKitaake01g232100	OsKitaake02g035000	OsKitaake01g222000	OsKitaake01g416000	OsKitaake01g156500	OsKitaake01g262900	OsKitaake02g267900	OsKitaake03g298500	OsKitaake03g279500	OsKitaake11g196200	OsKitaake01g431200	OsKitaake03g045200
OsKitaake01g343300	OsKitaake02g099100	OsKitaake01g418000	OsKitaake03g074950	OsKitaake03g214800	OsKitaake06g235900	OsKitaake01g300600	OsKitaake02g233301	OsKitaake01g303900	OsKitaake02g255000	OsKitaake01g304300	OsKitaake02g152500	OsKitaake01g404400	OsKitaake05g035600	OsKitaake01g238600	OsKitaake02g035000	OsKitaake01g368300	OsKitaake05g112800	OsKitaake01g232700	OsKitaake02g036300	OsKitaake01g222500	OsKitaake01g416500	OsKitaake01g157950	OsKitaake01g266100	OsKitaake02g270300	OsKitaake03g303600	OsKitaake03g279800	OsKitaake11g206100	OsKitaake01g440800	OsKitaake03g047300
OsKitaake01g345900	OsKitaake02g099400	OsKitaake01g418100	OsKitaake03g076700	OsKitaake03g234300	OsKitaake06g239300	OsKitaake01g300800	OsKitaake02g233400	OsKitaake01g304300	OsKitaake02g255500	OsKitaake01g305300	OsKitaake02g155000	OsKitaake01g406900	OsKitaake05g036300	OsKitaake01g238800	OsKitaake02g036500	OsKitaake01g369000	OsKitaake05g121200	OsKitaake01g232900	OsKitaake02g039600	OsKitaake01g222700	OsKitaake01g417300	OsKitaake01g162200	OsKitaake01g267800	OsKitaake02g271300	OsKitaake03g305500	OsKitaake03g280300	OsKitaake11g228200	OsKitaake01g442000	OsKitaake03g050900
OsKitaake01g346100	OsKitaake02g100100	OsKitaake01g420700	OsKitaake03g079400	OsKitaake03g249900	OsKitaake06g245500	OsKitaake01g301600	OsKitaake02g233714	OsKitaake01g304900	OsKitaake02g258700	OsKitaake01g308600	OsKitaake02g156700	OsKitaake01g409600	OsKitaake05g036400	OsKitaake01g239800	OsKitaake02g041500	OsKitaake01g369700	OsKitaake05g124100	OsKitaake01g233300	OsKitaake02g042700	OsKitaake01g224700	OsKitaake01g417700	OsKitaake01g165600	OsKitaake01g268600	OsKitaake02g274000	OsKitaake03g315500	OsKitaake03g282800	OsKitaake12g005900	OsKitaake01g443700	OsKitaake03g053800
OsKitaake01g347300	OsKitaake02g103800	OsKitaake01g423600	OsKitaake03g085800	OsKitaake03g270800	OsKitaake06g245900	OsKitaake01g302200	OsKitaake02g233800	OsKitaake01g308600	OsKitaake02g262800	OsKitaake01g309100	OsKitaake02g158500	OsKitaake01g410100	OsKitaake05g037400	OsKitaake01g241600	OsKitaake02g042500	OsKitaake01g370800	OsKitaake05g127400	OsKitaake01g233500	OsKitaake02g050800	OsKitaake01g225400	OsKitaake01g420100	OsKitaake01g166900	OsKitaake01g269100	OsKitaake02g277800	OsKitaake03g316800	OsKitaake03g295700	OsKitaake12g009100	OsKitaake01g444300	OsKitaake03g059200
OsKitaake01g347600	OsKitaake02g106600	OsKitaake01g424000	OsKitaake03g089000	OsKitaake03g276100	OsKitaake06g249900	OsKitaake01g303400	OsKitaake02g234000	OsKitaake01g309100	OsKitaake02g267400	OsKitaake01g309200	OsKitaake02g166100	OsKitaake01g410400	OsKitaake05g048200	OsKitaake01g242300	OsKitaake02g042750	OsKitaake01g376700	OsKitaake05g129100	OsKitaake01g234000	OsKitaake02g050900	OsKitaake01g227200	OsKitaake01g420600	OsKitaake01g167000	OsKitaake01g270000	OsKitaake02g282400	OsKitaake03g331400	OsKitaake03g296100	OsKitaake12g012300	OsKitaake01g446100	OsKitaake03g072300
OsKitaake01g349100	OsKitaake02g109400	OsKitaake01g424100	OsKitaake03g090100	OsKitaake03g279800	OsKitaake07g005500	OsKitaake01g303900	OsKitaake02g234600	OsKitaake01g309200	OsKitaake02g269800	OsKitaake01g309300	OsKitaake02g167900	OsKitaake01g412900	OsKitaake05g048800	OsKitaake01g246200	OsKitaake02g042851	OsKitaake01g379500	OsKitaake05g131900	OsKitaake01g234100	OsKitaake02g052400	OsKitaake01g228400	OsKitaake01g421600	OsKitaake01g167200	OsKitaake01g270700	OsKitaake02g282500	OsKitaake03g335400	OsKitaake03g304100	OsKitaake12g013000	OsKitaake01g446800	OsKitaake03g077800
OsKitaake01g350300	OsKitaake02g123050	OsKitaake01g425300	OsKitaake03g092400	OsKitaake03g280300	OsKitaake07g008700	OsKitaake01g304300	OsKitaake02g248600	OsKitaake01g309300	OsKitaake02g277466	OsKitaake01g310700	OsKitaake02g176900	OsKitaake01g414000	OsKitaake05g056500	OsKitaake01g247600	OsKitaake02g045500	OsKitaake01g380700	OsKitaake05g134600	OsKitaake01g234600	OsKitaake02g053901	OsKitaake01g229500	OsKitaake01g424400	OsKitaake01g169400	OsKitaake01g270900	OsKitaake02g282600	OsKitaake03g338400	OsKitaake03g304900	OsKitaake12g017000	OsKitaake01g447000	OsKitaake03g092400
OsKitaake01g352300	OsKitaake02g123100	OsKitaake01g430400	OsKitaake03g098200	OsKitaake03g282800	OsKitaake07g011800	OsKitaake01g304900	OsKitaake02g253800	OsKitaake01g310400	OsKitaake02g279450	OsKitaake01g310800	OsKitaake02g177200	OsKitaake01g414300	OsKitaake05g060100	OsKitaake01g248400	OsKitaake02g045800	OsKitaake01g381100	OsKitaake05g143600	OsKitaake01g235500	OsKitaake02g055550	OsKitaake01g229600	OsKitaake01g428600	OsKitaake01g169600	OsKitaake01g271900	OsKitaake02g285400	OsKitaake03g347000	OsKitaake03g318000	OsKitaake12g027000	OsKitaake01g451300	OsKitaake03g092700
OsKitaake01g352600	OsKitaake02g124900	OsKitaake01g431200	OsKitaake03g116600	OsKitaake03g294300	OsKitaake07g032700	OsKitaake01g308600	OsKitaake02g255500	OsKitaake01g310700	OsKitaake02g281050	OsKitaake01g310900	OsKitaake02g182300	OsKitaake01g415150	OsKitaake05g064000	OsKitaake01g248600	OsKitaake02g050800	OsKitaake01g382000	OsKitaake05g161400	OsKitaake01g235700	OsKitaake02g059000	OsKitaake01g229700	OsKitaake01g430000	OsKitaake01g169900	OsKitaake01g273600	OsKitaake02g285600	OsKitaake03g347100	OsKitaake03g320800	OsKitaake12g036900	OsKitaake01g451600	OsKitaake03g097700
OsKitaake01g353100	OsKitaake02g125000	OsKitaake01g433100	OsKitaake03g116900	OsKitaake03g295700	OsKitaake07g044500	OsKitaake01g309100	OsKitaake02g262000	OsKitaake01g310800	OsKitaake02g283000	OsKitaake01g314601	OsKitaake02g184900	OsKitaake01g415400	OsKitaake05g067800	OsKitaake01g248800	OsKitaake02g052400	OsKitaake01g382400	OsKitaake05g168400	OsKitaake01g236500	OsKitaake02g061600	OsKitaake01g230800	OsKitaake01g430700	OsKitaake01g170100	OsKitaake01g273700	OsKitaake02g286500	OsKitaake03g369700	OsKitaake03g330900	OsKitaake12g038200	OsKitaake01g452000	OsKitaake03g098200
OsKitaake01g354600	OsKitaake02g125100	OsKitaake01g436600	OsKitaake03g130200	OsKitaake03g296100	OsKitaake07g047500	OsKitaake01g309200	OsKitaake02g262800	OsKitaake01g310900	OsKitaake02g287400	OsKitaake01g315200	OsKitaake02g187601	OsKitaake01g418000	OsKitaake05g071000	OsKitaake01g249200	OsKitaake02g055800	OsKitaake01g383801	OsKitaake05g179100	OsKitaake01g236600	OsKitaake02g061900	OsKitaake01g230900	OsKitaake01g431400	OsKitaake01g170500	OsKitaake01g276800	OsKitaake02g288900	OsKitaake03g370200	OsKitaake03g331700	OsKitaake12g072025	OsKitaake01g452200	OsKitaake03g099700
OsKitaake01g356400	OsKitaake02g125300	OsKitaake01g439200	OsKitaake03g152900	OsKitaake03g301200	OsKitaake07g060300	OsKitaake01g309300	OsKitaake02g266650	OsKitaake01g311600	OsKitaake02g290600	OsKitaake01g315700	OsKitaake02g187900	OsKitaake01g418100	OsKitaake05g074300	OsKitaake01g250000	OsKitaake02g059000	OsKitaake01g384100	OsKitaake05g182700	OsKitaake01g237000	OsKitaake02g064200	OsKitaake01g232100	OsKitaake01g434000	OsKitaake01g171001	OsKitaake01g278600	OsKitaake02g289500	OsKitaake03g374900	OsKitaake03g332400	OsKitaake12g081100	OsKitaake01g453700	OsKitaake03g100850
OsKitaake01g356600	OsKitaake02g125500	OsKitaake01g440800	OsKitaake03g153750	OsKitaake03g304100	OsKitaake07g062100	OsKitaake01g310700	OsKitaake02g267400	OsKitaake01g314601	OsKitaake02g291600	OsKitaake01g315800	OsKitaake02g205700	OsKitaake01g419300	OsKitaake05g075800	OsKitaake01g250500	OsKitaake02g068300	OsKitaake01g385000	OsKitaake05g183600	OsKitaake01g237200	OsKitaake02g065600	OsKitaake01g232700	OsKitaake01g434200	OsKitaake01g171300	OsKitaake01g280400	OsKitaake02g290101	OsKitaake03g375000	OsKitaake03g334900	OsKitaake12g083600	OsKitaake01g454200	OsKitaake03g119350
OsKitaake01g359000	OsKitaake02g125700	OsKitaake01g443700	OsKitaake03g157500	OsKitaake03g305800	OsKitaake07g082200	OsKitaake01g311600	OsKitaake02g269300	OsKitaake01g315200	OsKitaake02g302400	OsKitaake01g315900	OsKitaake02g206800	OsKitaake01g420700	OsKitaake05g088800	OsKitaake01g250666	OsKitaake02g072500	OsKitaake01g385100	OsKitaake05g184800	OsKitaake01g237400	OsKitaake02g072700	OsKitaake01g232900	OsKitaake01g434500	OsKitaake01g171400	OsKitaake01g283300	OsKitaake02g292900	OsKitaake03g377400	OsKitaake03g335100	OsKitaake12g104100	OsKitaake01g457500	OsKitaake03g119400
OsKitaake01g359500	OsKitaake02g126200	OsKitaake01g444600	OsKitaake03g164900	OsKitaake03g309400	OsKitaake07g093800	OsKitaake01g314601	OsKitaake02g269800	OsKitaake01g315700	OsKitaake02g303200	OsKitaake01g317100	OsKitaake02g212700	OsKitaake01g421000	OsKitaake05g091600	OsKitaake01g250900	OsKitaake02g072700	OsKitaake01g388200	OsKitaake05g188500	OsKitaake01g238100	OsKitaake02g072950	OsKitaake01g233100	OsKitaake01g435300	OsKitaake01g172200	OsKitaake01g284400	OsKitaake02g293000	OsKitaake03g404000	OsKitaake03g347300	OsKitaake12g121100	OsKitaake01g460032	OsKitaake03g126200
OsKitaake01g360800	OsKitaake02g134500	OsKitaake01g446100	OsKitaake03g172000	OsKitaake03g318000	OsKitaake07g104000	OsKitaake01g315200	OsKitaake02g279450	OsKitaake01g315800	OsKitaake02g303900	OsKitaake01g318600	OsKitaake02g213350	OsKitaake01g423600	OsKitaake05g112800	OsKitaake01g251800	OsKitaake02g072950	OsKitaake01g390700	OsKitaake05g192800	OsKitaake01g238800	OsKitaake02g074000	OsKitaake01g233400	OsKitaake01g435700	OsKitaake01g172500	OsKitaake01g286900	OsKitaake02g293400	OsKitaake03g405900	OsKitaake03g348900	OsKitaake12g121300	OsKitaake01g460900	OsKitaake03g131032
OsKitaake01g360900	OsKitaake02g136000	OsKitaake01g447000	OsKitaake03g176900	OsKitaake03g320000	OsKitaake07g123200	OsKitaake01g315700	OsKitaake02g281050	OsKitaake01g315900	OsKitaake02g304700	OsKitaake01g319800	OsKitaake02g215500	OsKitaake01g424000	OsKitaake05g124100	OsKitaake01g252300	OsKitaake02g076500	OsKitaake01g391900	OsKitaake05g194600	OsKitaake01g239800	OsKitaake02g079900	OsKitaake01g234600	OsKitaake01g435900	OsKitaake01g175000	OsKitaake01g289700	OsKitaake02g300500	OsKitaake04g009300	OsKitaake03g352000	OsKitaake12g175800	OsKitaake01g465400	OsKitaake03g134700
OsKitaake01g361000	OsKitaake02g136200	OsKitaake01g451300	OsKitaake03g196600	OsKitaake03g320200	OsKitaake07g129700	OsKitaake01g315900	OsKitaake02g289500	OsKitaake01g316600	OsKitaake02g315000	OsKitaake01g325800	OsKitaake02g215700	OsKitaake01g425300	OsKitaake05g127400	OsKitaake01g256000	OsKitaake02g076600	OsKitaake01g394300	OsKitaake05g200400	OsKitaake01g241600	OsKitaake02g080000	OsKitaake01g235500	OsKitaake01g436700	OsKitaake01g175200	OsKitaake01g289900	OsKitaake02g301300	OsKitaake04g015300	OsKitaake03g363000	OsKitaake12g176001	OsKitaake01g466300	OsKitaake03g141500
OsKitaake01g362200	OsKitaake02g142400	OsKitaake01g452200	OsKitaake03g198900	OsKitaake03g320600	OsKitaake07g134600	OsKitaake01g316600	OsKitaake02g296200	OsKitaake01g319100	OsKitaake02g315300	OsKitaake01g325950	OsKitaake02g216000	OsKitaake01g427900	OsKitaake05g129100	OsKitaake01g256400	OsKitaake02g080000	OsKitaake01g395400	OsKitaake05g208250	OsKitaake01g242300	OsKitaake02g080700	OsKitaake01g236500	OsKitaake01g437700	OsKitaake01g175833	OsKitaake01g290300	OsKitaake02g306900	OsKitaake04g015800	OsKitaake03g369100	OsKitaake12g182600	OsKitaake01g467000	OsKitaake03g141600
OsKitaake01g362600	OsKitaake02g142500	OsKitaake01g454200	OsKitaake03g200500	OsKitaake03g323200	OsKitaake07g155000	OsKitaake01g319800	OsKitaake02g299200	OsKitaake01g319800	OsKitaake02g316200	OsKitaake01g327400	OsKitaake02g217700	OsKitaake01g430800	OsKitaake05g131900	OsKitaake01g257800	OsKitaake02g080700	OsKitaake01g395800	OsKitaake05g227000	OsKitaake01g246200	OsKitaake02g081700	OsKitaake01g236600	OsKitaake01g438700	OsKitaake01g176200	OsKitaake01g291500	OsKitaake02g308350	OsKitaake04g018900	OsKitaake03g380700	OsKitaake12g186700	OsKitaake01g467100	OsKitaake03g153700
OsKitaake01g362800	OsKitaake02g142600	OsKitaake01g460900	OsKitaake03g206700	OsKitaake03g330900	OsKitaake07g168900	OsKitaake01g323300	OsKitaake02g300500	OsKitaake01g323300	OsKitaake02g318800	OsKitaake01g328600	OsKitaake02g219701	OsKitaake01g431000	OsKitaake05g134600	OsKitaake01g258800	OsKitaake02g081700	OsKitaake01g397500	OsKitaake05g227500	OsKitaake01g247600	OsKitaake02g086800	OsKitaake01g237000	OsKitaake01g438800	OsKitaake01g176400	OsKitaake01g292700	OsKitaake02g309200	OsKitaake04g019700	OsKitaake03g390600	OsKitaake12g187100	OsKitaake01g469500	OsKitaake03g153750
OsKitaake01g363250	OsKitaake02g143900	OsKitaake01g461400	OsKitaake03g209800	OsKitaake03g331700	OsKitaake07g171300	OsKitaake01g323500	OsKitaake02g301700	OsKitaake01g325800	OsKitaake02g318900	OsKitaake01g330100	OsKitaake02g220000	OsKitaake01g431200	OsKitaake05g139900	OsKitaake01g259800	OsKitaake02g083800	OsKitaake01g398600	OsKitaake05g229100	OsKitaake01g248600	OsKitaake02g093750	OsKitaake01g237200	OsKitaake01g439000	OsKitaake01g176600	OsKitaake01g293300	OsKitaake02g311400	OsKitaake04g026000	OsKitaake03g393200	OsKitaake12g200400	OsKitaake01g470200	OsKitaake03g156900
OsKitaake01g364000	OsKitaake02g147550	OsKitaake01g465100	OsKitaake03g217700	OsKitaake03g332250	OsKitaake07g193600	OsKitaake01g325800	OsKitaake02g302400	OsKitaake01g327400	OsKitaake02g321000	OsKitaake01g330700	OsKitaake02g220100	OsKitaake01g432900	OsKitaake05g148000	OsKitaake01g266700	OsKitaake02g084000	OsKitaake01g399800	OsKitaake05g230700	OsKitaake01g248800	OsKitaake02g095600	OsKitaake01g237400	OsKitaake01g441600	OsKitaake01g177000	OsKitaake01g294300	OsKitaake02g315900	OsKitaake04g030300	OsKitaake03g395300	OsKitaakeM050602	OsKitaake01g470700	OsKitaake03g161301
OsKitaake01g367100	OsKitaake02g147700	OsKitaake01g466300	OsKitaake03g220200	OsKitaake03g332400	OsKitaake07g196600	OsKitaake01g327400	OsKitaake02g303900	OsKitaake01g328600	OsKitaake02g321800	OsKitaake01g330800	OsKitaake02g223400	OsKitaake01g437300	OsKitaake05g161400	OsKitaake01g267900	OsKitaake02g086800	OsKitaake01g401200	OsKitaake05g240800	OsKitaake01g249200	OsKitaake02g095900	OsKitaake01g238100	OsKitaake01g442000	OsKitaake01g177700	OsKitaake01g295100	OsKitaake02g319400	OsKitaake04g031500	OsKitaake04g003800		OsKitaake01g470900	OsKitaake03g163400
OsKitaake01g367700	OsKitaake02g149100	OsKitaake01g467000	OsKitaake03g223800	OsKitaake03g334900	OsKitaake07g196700	OsKitaake01g328600	OsKitaake02g304700	OsKitaake01g330100	OsKitaake02g322201	OsKitaake01g331000	OsKitaake02g226300	OsKitaake01g438000	OsKitaake05g166700	OsKitaake01g268500	OsKitaake02g086900	OsKitaake01g404400	OsKitaake05g248900	OsKitaake01g250000	OsKitaake02g096600	OsKitaake01g238800	OsKitaake01g442800	OsKitaake01g179500	OsKitaake01g296700	OsKitaake02g320100	OsKitaake04g032700	OsKitaake04g008300		OsKitaake01g472000	OsKitaake03g171200
OsKitaake01g368900	OsKitaake02g150100	OsKitaake01g469500	OsKitaake03g228800	OsKitaake03g335700	OsKitaake07g219200	OsKitaake01g330100	OsKitaake02g312200	OsKitaake01g330700	OsKitaake02g338100	OsKitaake01g331800	OsKitaake02g228900	OsKitaake01g439200	OsKitaake05g168400	OsKitaake01g271200	OsKitaake02g095600	OsKitaake01g406900	OsKitaake05g252800	OsKitaake01g250500	OsKitaake02g097900	OsKitaake01g239700	OsKitaake01g443000	OsKitaake01g180150	OsKitaake01g298400	OsKitaake02g322000	OsKitaake04g035800	OsKitaake04g009900		OsKitaake01g472200	OsKitaake03g171300
OsKitaake01g369000	OsKitaake02g150750	OsKitaake01g470000	OsKitaake03g229900	OsKitaake03g338200	OsKitaake07g229900	OsKitaake01g330700	OsKitaake02g317400	OsKitaake01g330800	OsKitaake02g338900	OsKitaake01g332400	OsKitaake02g229300	OsKitaake01g439300	OsKitaake05g182200	OsKitaake01g271300	OsKitaake02g095900	OsKitaake01g408400	OsKitaake05g256800	OsKitaake01g250666	OsKitaake02g098500	OsKitaake01g239800	OsKitaake01g445200	OsKitaake01g181400	OsKitaake01g302400	OsKitaake02g323200	OsKitaake04g037300	OsKitaake04g011900		OsKitaake01g472700	OsKitaake03g196500
OsKitaake01g369100	OsKitaake02g152200	OsKitaake01g470900	OsKitaake03g238800	OsKitaake03g340800	OsKitaake07g232300	OsKitaake01g331000	OsKitaake02g318800	OsKitaake01g331000	OsKitaake02g347000	OsKitaake01g334700	OsKitaake02g231400	OsKitaake01g443700	OsKitaake05g183600	OsKitaake01g271400	OsKitaake02g097900	OsKitaake01g409100	OsKitaake05g260200	OsKitaake01g251800	OsKitaake02g103700	OsKitaake01g240800	OsKitaake01g448200	OsKitaake01g181800	OsKitaake01g302500	OsKitaake02g324000	OsKitaake04g042400	OsKitaake04g016200		OsKitaake01g474900	OsKitaake03g196600
OsKitaake01g369700	OsKitaake02g155000	OsKitaake01g472200	OsKitaake03g250100	OsKitaake03g341700	OsKitaake07g238500	OsKitaake01g331800	OsKitaake02g321800	OsKitaake01g331800	OsKitaake02g349100	OsKitaake01g336000	OsKitaake02g233301	OsKitaake01g444300	OsKitaake05g184800	OsKitaake01g272800	OsKitaake02g098200	OsKitaake01g409600	OsKitaake05g268900	OsKitaake01g252300	OsKitaake02g113100	OsKitaake01g241600	OsKitaake01g449500	OsKitaake01g183100	OsKitaake01g303500	OsKitaake02g325800	OsKitaake04g044100	OsKitaake04g021000		OsKitaake01g476300	OsKitaake03g197400
OsKitaake01g372850	OsKitaake02g155700	OsKitaake01g472700	OsKitaake03g257200	OsKitaake03g348900	OsKitaake07g238600	OsKitaake01g332400	OsKitaake02g322700	OsKitaake01g332400	OsKitaake02g355300	OsKitaake01g336900	OsKitaake02g233714	OsKitaake01g447500	OsKitaake05g188500	OsKitaake01g273200	OsKitaake02g098500	OsKitaake01g410100	OsKitaake05g269000	OsKitaake01g256000	OsKitaake02g126800	OsKitaake01g242300	OsKitaake01g453900	OsKitaake01g183200	OsKitaake01g303700	OsKitaake02g326300	OsKitaake04g045000	OsKitaake04g025200		OsKitaake01g478000	OsKitaake03g200500
OsKitaake01g373500	OsKitaake02g155750	OsKitaake01g474300	OsKitaake03g258300	OsKitaake03g352000	OsKitaake07g239900	OsKitaake01g334700	OsKitaake02g328500	OsKitaake01g334700	OsKitaake02g356100	OsKitaake01g339100	OsKitaake02g233800	OsKitaake01g449000	OsKitaake05g192800	OsKitaake01g274200	OsKitaake02g104600	OsKitaake01g410400	OsKitaake05g269700	OsKitaake01g256400	OsKitaake02g129400	OsKitaake01g243100	OsKitaake01g454000	OsKitaake01g183600	OsKitaake01g305000	OsKitaake02g328500	OsKitaake04g045100	OsKitaake04g028100		OsKitaake01g479800	OsKitaake03g200900
OsKitaake01g376700	OsKitaake02g158001	OsKitaake01g474900	OsKitaake03g288900	OsKitaake03g362900	OsKitaake07g251200	OsKitaake01g336000	OsKitaake02g338100	OsKitaake01g336000	OsKitaake02g356300	OsKitaake01g339400	OsKitaake02g234600	OsKitaake01g451600	OsKitaake05g194300	OsKitaake01g275300	OsKitaake02g106550	OsKitaake01g412900	OsKitaake05g276200	OsKitaake01g257800	OsKitaake02g134900	OsKitaake01g243201	OsKitaake01g454500	OsKitaake01g184200	OsKitaake01g305100	OsKitaake02g329100	OsKitaake04g061800	OsKitaake04g030200		OsKitaake01g479900	OsKitaake03g203833
OsKitaake01g377600	OsKitaake02g158500	OsKitaake01g476300	OsKitaake03g309600	OsKitaake03g363000	OsKitaake07g263400	OsKitaake01g336900	OsKitaake02g338900	OsKitaake01g336900	OsKitaake02g358000	OsKitaake01g340900	OsKitaake02g237300	OsKitaake01g454200	OsKitaake05g200400	OsKitaake01g276000	OsKitaake02g112500	OsKitaake01g414000	OsKitaake05g277400	OsKitaake01g258800	OsKitaake02g136000	OsKitaake01g243700	OsKitaake01g456100	OsKitaake01g184300	OsKitaake01g305200	OsKitaake02g330200	OsKitaake04g061900	OsKitaake04g030800		OsKitaake01g481800	OsKitaake03g207800
OsKitaake01g379500	OsKitaake02g165200	OsKitaake01g479800	OsKitaake03g310100	OsKitaake03g369100	OsKitaake07g266100	OsKitaake01g337200	OsKitaake02g347000	OsKitaake01g337400	OsKitaake02g366600	OsKitaake01g343150	OsKitaake02g241100	OsKitaake01g454700	OsKitaake05g210400	OsKitaake01g276500	OsKitaake02g113100	OsKitaake01g414300	OsKitaake05g281800	OsKitaake01g259600	OsKitaake02g137800	OsKitaake01g244500	OsKitaake01g457700	OsKitaake01g185700	OsKitaake01g305800	OsKitaake02g332600	OsKitaake04g067000	OsKitaake04g033100		OsKitaake01g489900	OsKitaake03g211000
OsKitaake01g379800	OsKitaake02g165400	OsKitaake01g479900	OsKitaake03g313500	OsKitaake03g380700	OsKitaake07g269000	OsKitaake01g337900	OsKitaake02g347500	OsKitaake01g338700	OsKitaake02g378600	OsKitaake01g343400	OsKitaake02g248400	OsKitaake01g455200	OsKitaake05g216500	OsKitaake01g277401	OsKitaake02g120700	OsKitaake01g415150	OsKitaake05g286300	OsKitaake01g259700	OsKitaake02g140700	OsKitaake01g245800	OsKitaake01g460200	OsKitaake01g186400	OsKitaake01g306100	OsKitaake02g335400	OsKitaake04g071100	OsKitaake04g038100		OsKitaake01g490100	OsKitaake03g221000
OsKitaake01g380700	OsKitaake02g166300	OsKitaake01g481800	OsKitaake03g321700	OsKitaake03g385600	OsKitaake07g276000	OsKitaake01g339100	OsKitaake02g349100	OsKitaake01g339100	OsKitaake02g381100	OsKitaake01g344600	OsKitaake02g253800	OsKitaake01g458400	OsKitaake05g218600	OsKitaake01g278200	OsKitaake02g121000	OsKitaake01g415400	OsKitaake05g288300	OsKitaake01g259800	OsKitaake02g141900	OsKitaake01g246200	OsKitaake01g462400	OsKitaake01g186500	OsKitaake01g308700	OsKitaake02g339100	OsKitaake04g074300	OsKitaake04g038900		OsKitaake01g490800	OsKitaake03g223900
OsKitaake01g381100	OsKitaake02g167900	OsKitaake01g482400	OsKitaake03g324200	OsKitaake03g386700	OsKitaake08g046000	OsKitaake01g339400	OsKitaake02g354300	OsKitaake01g339400	OsKitaake02g384400	OsKitaake01g345100	OsKitaake02g255500	OsKitaake01g460500	OsKitaake05g227000	OsKitaake01g278300	OsKitaake02g132200	OsKitaake01g418000	OsKitaake06g005000	OsKitaake01g259900	OsKitaake02g142500	OsKitaake01g247500	OsKitaake01g464100	OsKitaake01g186600	OsKitaake01g308800	OsKitaake02g339200	OsKitaake04g074400	OsKitaake04g040500		OsKitaake01g492300	OsKitaake03g225900
OsKitaake01g382000	OsKitaake02g168700	OsKitaake01g482600	OsKitaake03g331400	OsKitaake03g389000	OsKitaake08g046100	OsKitaake01g340000	OsKitaake02g355300	OsKitaake01g340000	OsKitaake02g384800	OsKitaake01g346600	OsKitaake02g258700	OsKitaake01g460900	OsKitaake05g227500	OsKitaake01g279600	OsKitaake02g141900	OsKitaake01g418100	OsKitaake06g008400	OsKitaake01g263100	OsKitaake02g142600	OsKitaake01g249200	OsKitaake01g464200	OsKitaake01g189500	OsKitaake01g310100	OsKitaake02g339300	OsKitaake04g090100	OsKitaake04g047800		OsKitaake01g493100	OsKitaake03g229650
OsKitaake01g383200	OsKitaake02g171132	OsKitaake01g489900	OsKitaake03g335400	OsKitaake03g390600	OsKitaake08g048300	OsKitaake01g340900	OsKitaake02g356100	OsKitaake01g340900	OsKitaake02g393100	OsKitaake01g347200	OsKitaake02g260300	OsKitaake01g461700	OsKitaake05g227600	OsKitaake01g279850	OsKitaake02g142600	OsKitaake01g419300	OsKitaake06g023000	OsKitaake01g263800	OsKitaake02g142650	OsKitaake01g249700	OsKitaake01g464400	OsKitaake01g191400	OsKitaake01g313100	OsKitaake02g339500	OsKitaake04g094100	OsKitaake04g048000		OsKitaake02g004600	OsKitaake03g230700
OsKitaake01g383801	OsKitaake02g177700	OsKitaake01g492300	OsKitaake03g345050	OsKitaake03g393300	OsKitaake08g059300	OsKitaake01g343400	OsKitaake02g356300	OsKitaake01g343150	OsKitaake02g393700	OsKitaake01g350300	OsKitaake02g262400	OsKitaake01g467000	OsKitaake05g230700	OsKitaake01g280300	OsKitaake02g142650	OsKitaake01g419700	OsKitaake06g025500	OsKitaake01g265000	OsKitaake02g142800	OsKitaake01g250000	OsKitaake01g464500	OsKitaake01g191600	OsKitaake01g313700	OsKitaake02g340000	OsKitaake04g094250	OsKitaake04g049400		OsKitaake02g009500	OsKitaake03g231400
OsKitaake01g385000	OsKitaake02g180800	OsKitaake02g004600	OsKitaake03g345650	OsKitaake03g395300	OsKitaake08g069607	OsKitaake01g344600	OsKitaake02g356400	OsKitaake01g343400	OsKitaake02g395600	OsKitaake01g352600	OsKitaake02g262800	OsKitaake01g469300	OsKitaake05g230900	OsKitaake01g280550	OsKitaake02g142800	OsKitaake01g420700	OsKitaake06g028300	OsKitaake01g266700	OsKitaake02g143900	OsKitaake01g250500	OsKitaake01g465000	OsKitaake01g193500	OsKitaake01g314800	OsKitaake02g344700	OsKitaake04g095200	OsKitaake04g055000		OsKitaake02g011500	OsKitaake03g236500
OsKitaake01g388200	OsKitaake02g181700	OsKitaake02g004900	OsKitaake03g347100	OsKitaake04g003800	OsKitaake08g129300	OsKitaake01g346600	OsKitaake02g358000	OsKitaake01g344600	OsKitaake03g001300	OsKitaake01g353000	OsKitaake02g266500	OsKitaake01g469500	OsKitaake05g240800	OsKitaake01g280600	OsKitaake02g143600	OsKitaake01g424000	OsKitaake06g032600	OsKitaake01g267900	OsKitaake02g145000	OsKitaake01g250666	OsKitaake01g470700	OsKitaake01g193800	OsKitaake01g315400	OsKitaake02g345100	OsKitaake04g115650	OsKitaake04g063500		OsKitaake02g018300	OsKitaake03g238800
OsKitaake01g389300	OsKitaake02g184900	OsKitaake02g005600	OsKitaake03g360800	OsKitaake04g004400	OsKitaake08g129900	OsKitaake01g347200	OsKitaake02g359400	OsKitaake01g346600	OsKitaake03g002000	OsKitaake01g356400	OsKitaake02g267400	OsKitaake01g470200	OsKitaake05g252800	OsKitaake01g280700	OsKitaake02g143900	OsKitaake01g424200	OsKitaake06g035200	OsKitaake01g268500	OsKitaake02g146001	OsKitaake01g250900	OsKitaake01g475000	OsKitaake01g194100	OsKitaake01g317700	OsKitaake02g347400	OsKitaake04g116500	OsKitaake04g064500		OsKitaake02g024800	OsKitaake03g241664
OsKitaake01g390700	OsKitaake02g185400	OsKitaake02g009500	OsKitaake03g362300	OsKitaake04g009900	OsKitaake08g140600	OsKitaake01g347600	OsKitaake02g362800	OsKitaake01g347200	OsKitaake03g002600	OsKitaake01g356600	OsKitaake02g268500	OsKitaake01g470700	OsKitaake05g256800	OsKitaake01g282800	OsKitaake02g145000	OsKitaake01g425000	OsKitaake06g045100	OsKitaake01g271200	OsKitaake02g146200	OsKitaake01g252300	OsKitaake01g475300	OsKitaake01g194200	OsKitaake01g318300	OsKitaake02g348600	OsKitaake04g124100	OsKitaake04g076900		OsKitaake02g032000	OsKitaake03g242000
OsKitaake01g391900	OsKitaake02g187300	OsKitaake02g011500	OsKitaake03g366900	OsKitaake04g011900	OsKitaake08g146300	OsKitaake01g350300	OsKitaake02g365600	OsKitaake01g350300	OsKitaake03g003700	OsKitaake01g360600	OsKitaake02g269500	OsKitaake01g470900	OsKitaake05g276200	OsKitaake01g283700	OsKitaake02g146001	OsKitaake01g425300	OsKitaake06g051350	OsKitaake01g271300	OsKitaake02g146300	OsKitaake01g253400	OsKitaake01g476600	OsKitaake01g197801	OsKitaake01g318600	OsKitaake02g349500	OsKitaake04g125301	OsKitaake04g081900		OsKitaake02g035300	OsKitaake03g244200
OsKitaake01g393500	OsKitaake02g187601	OsKitaake02g015400	OsKitaake03g379600	OsKitaake04g025200	OsKitaake08g160400	OsKitaake01g352300	OsKitaake02g366600	OsKitaake01g352600	OsKitaake03g005300	OsKitaake01g360800	OsKitaake02g269800	OsKitaake01g472200	OsKitaake05g281800	OsKitaake01g284200	OsKitaake02g147900	OsKitaake01g427900	OsKitaake06g055200	OsKitaake01g271400	OsKitaake02g147900	OsKitaake01g256000	OsKitaake01g477500	OsKitaake01g199600	OsKitaake01g318900	OsKitaake02g350900	OsKitaake04g125400	OsKitaake04g082200		OsKitaake02g043800	OsKitaake03g253900
OsKitaake01g394300	OsKitaake02g187900	OsKitaake02g018200	OsKitaake03g381300	OsKitaake04g026000	OsKitaake08g163500	OsKitaake01g352600	OsKitaake02g370100	OsKitaake01g356600	OsKitaake03g008100	OsKitaake01g361400	OsKitaake02g282200	OsKitaake01g472700	OsKitaake05g286300	OsKitaake01g285950	OsKitaake02g150100	OsKitaake01g430600	OsKitaake06g060000	OsKitaake01g272800	OsKitaake02g150600	OsKitaake01g257000	OsKitaake01g483000	OsKitaake01g199800	OsKitaake01g320700	OsKitaake02g351100	OsKitaake04g125900	OsKitaake04g084800		OsKitaake02g045400	OsKitaake03g270001
OsKitaake01g395400	OsKitaake02g190050	OsKitaake02g018300	OsKitaake03g382466	OsKitaake04g037300	OsKitaake08g164800	OsKitaake01g354280	OsKitaake02g370548	OsKitaake01g360600	OsKitaake03g011000	OsKitaake01g361600	OsKitaake02g282300	OsKitaake01g474300	OsKitaake06g005000	OsKitaake01g286000	OsKitaake02g150600	OsKitaake01g430800	OsKitaake06g084000	OsKitaake01g273200	OsKitaake02g151900	OsKitaake01g257800	OsKitaake01g483100	OsKitaake01g201300	OsKitaake01g321700	OsKitaake02g357800	OsKitaake04g126200	OsKitaake04g086800		OsKitaake02g046100	OsKitaake03g282300
OsKitaake01g396600	OsKitaake02g206400	OsKitaake02g024800	OsKitaake03g382900	OsKitaake04g040500	OsKitaake08g165400	OsKitaake01g356400	OsKitaake02g370766	OsKitaake01g360800	OsKitaake03g017700	OsKitaake01g362000	OsKitaake02g291600	OsKitaake01g476300	OsKitaake06g008700	OsKitaake01g287900	OsKitaake02g152500	OsKitaake01g431000	OsKitaake06g107200	OsKitaake01g274200	OsKitaake02g152500	OsKitaake01g258300	OsKitaake01g489000	OsKitaake01g203900	OsKitaake01g322300	OsKitaake02g362800	OsKitaake04g127600	OsKitaake04g088100		OsKitaake02g046800	OsKitaake03g283100
OsKitaake01g397500	OsKitaake02g206800	OsKitaake02g028301	OsKitaake03g383200	OsKitaake04g047500	OsKitaake08g172200	OsKitaake01g356600	OsKitaake02g381000	OsKitaake01g361400	OsKitaake03g019000	OsKitaake01g362100	OsKitaake02g292300	OsKitaake01g478000	OsKitaake06g011600	OsKitaake01g288600	OsKitaake02g155000	OsKitaake01g432900	OsKitaake06g109400	OsKitaake01g275300	OsKitaake02g156500	OsKitaake01g258800	OsKitaake01g490900	OsKitaake01g204300	OsKitaake01g322900	OsKitaake02g370100	OsKitaake04g133700	OsKitaake04g088400		OsKitaake02g046900	OsKitaake03g288900
OsKitaake01g397800	OsKitaake02g209000	OsKitaake02g032000	OsKitaake03g387900	OsKitaake04g055000	OsKitaake08g205900	OsKitaake01g359000	OsKitaake02g381100	OsKitaake01g361600	OsKitaake03g019100	OsKitaake01g362300	OsKitaake02g295100	OsKitaake01g479800	OsKitaake06g023000	OsKitaake01g288700	OsKitaake02g156700	OsKitaake01g434300	OsKitaake06g110900	OsKitaake01g276000	OsKitaake02g158001	OsKitaake01g259600	OsKitaake01g491500	OsKitaake01g204900	OsKitaake01g325200	OsKitaake02g374100	OsKitaake04g143800	OsKitaake04g093400		OsKitaake02g048532	OsKitaake03g303900
OsKitaake01g398600	OsKitaake02g211000	OsKitaake02g043800	OsKitaake03g390700	OsKitaake04g064500	OsKitaake08g220800	OsKitaake01g360600	OsKitaake02g384400	OsKitaake01g362000	OsKitaake03g023200	OsKitaake01g362800	OsKitaake02g304700	OsKitaake01g479900	OsKitaake06g025500	OsKitaake01g288800	OsKitaake02g157600	OsKitaake01g437300	OsKitaake06g111800	OsKitaake01g276500	OsKitaake02g158500	OsKitaake01g259700	OsKitaake01g492000	OsKitaake01g205000	OsKitaake01g326900	OsKitaake02g375500	OsKitaake04g145700	OsKitaake04g094400		OsKitaake02g050100	OsKitaake03g304400
OsKitaake01g399800	OsKitaake02g215000	OsKitaake02g046400	OsKitaake03g396300	OsKitaake04g076900	OsKitaake08g230985	OsKitaake01g361000	OsKitaake02g390300	OsKitaake01g362100	OsKitaake03g023750	OsKitaake01g362900	OsKitaake02g315100	OsKitaake01g482400	OsKitaake06g028300	OsKitaake01g290000	OsKitaake02g158001	OsKitaake01g438000	OsKitaake06g123500	OsKitaake01g277401	OsKitaake02g166100	OsKitaake01g259900	OsKitaake01g492100	OsKitaake01g205600	OsKitaake01g328400	OsKitaake02g376000	OsKitaake04g146700	OsKitaake04g095900		OsKitaake02g050300	OsKitaake03g305000
OsKitaake01g401300	OsKitaake02g219701	OsKitaake02g046800	OsKitaake03g402500	OsKitaake04g082200	OsKitaake09g010700	OsKitaake01g361400	OsKitaake02g393100	OsKitaake01g362300	OsKitaake03g026600	OsKitaake01g363250	OsKitaake02g315300	OsKitaake01g483300	OsKitaake06g032600	OsKitaake01g291700	OsKitaake02g158500	OsKitaake01g439200	OsKitaake06g136300	OsKitaake01g278200	OsKitaake02g167900	OsKitaake01g260600	OsKitaake01g492800	OsKitaake01g205800	OsKitaake01g329400	OsKitaake02g390900	OsKitaake04g151100	OsKitaake04g096032		OsKitaake02g050500	OsKitaake03g321700
OsKitaake01g402500	OsKitaake02g228700	OsKitaake02g046900	OsKitaake03g406600	OsKitaake04g088100	OsKitaake09g011300	OsKitaake01g361600	OsKitaake02g395600	OsKitaake01g362800	OsKitaake03g027200	OsKitaake01g364000	OsKitaake02g316200	OsKitaake01g489900	OsKitaake06g033500	OsKitaake01g292100	OsKitaake02g166100	OsKitaake01g439300	OsKitaake06g143700	OsKitaake01g278300	OsKitaake02g171700	OsKitaake01g262500	OsKitaake01g493800	OsKitaake01g207200	OsKitaake01g330900	OsKitaake02g391800	OsKitaake04g171500	OsKitaake04g097200		OsKitaake02g052700	OsKitaake03g331400
OsKitaake01g403500	OsKitaake02g233301	OsKitaake02g049100	OsKitaake03g411000	OsKitaake04g088400	OsKitaake09g017701	OsKitaake01g362000	OsKitaake02g397900	OsKitaake01g362900	OsKitaake03g028200	OsKitaake01g364300	OsKitaake02g317700	OsKitaake01g490100	OsKitaake06g038700	OsKitaake01g292200	OsKitaake02g171600	OsKitaake01g443700	OsKitaake06g147100	OsKitaake01g279850	OsKitaake02g174000	OsKitaake01g263800	OsKitaake02g002000	OsKitaake01g207700	OsKitaake01g331100	OsKitaake02g391900	OsKitaake04g176500	OsKitaake04g105400		OsKitaake02g062100	OsKitaake03g335400
OsKitaake01g404600	OsKitaake02g233714	OsKitaake02g049400	OsKitaake04g015300	OsKitaake04g093400	OsKitaake09g043600	OsKitaake01g362100	OsKitaake03g002000	OsKitaake01g363250	OsKitaake03g028800	OsKitaake01g364400	OsKitaake02g318800	OsKitaake01g490800	OsKitaake06g055200	OsKitaake01g293900	OsKitaake02g171700	OsKitaake01g447500	OsKitaake06g154700	OsKitaake01g280550	OsKitaake02g182300	OsKitaake01g265000	OsKitaake02g002700	OsKitaake01g208600	OsKitaake01g331500	OsKitaake02g392000	OsKitaake04g196900	OsKitaake04g107700		OsKitaake02g063800	OsKitaake03g340500
OsKitaake01g404700	OsKitaake02g233800	OsKitaake02g050100	OsKitaake04g015800	OsKitaake04g097000	OsKitaake09g088800	OsKitaake01g362300	OsKitaake03g002600	OsKitaake01g364000	OsKitaake03g033700	OsKitaake01g367100	OsKitaake02g321000	OsKitaake01g491200	OsKitaake06g060000	OsKitaake01g294000	OsKitaake02g182300	OsKitaake01g449000	OsKitaake06g156700	OsKitaake01g280600	OsKitaake02g184000	OsKitaake01g266500	OsKitaake02g003100	OsKitaake01g209100	OsKitaake01g332100	OsKitaake02g394800	OsKitaake04g203300	OsKitaake04g112900		OsKitaake02g066700	OsKitaake03g347100
OsKitaake01g405700	OsKitaake02g234600	OsKitaake02g050300	OsKitaake04g024100	OsKitaake04g097200	OsKitaake09g090400	OsKitaake01g362800	OsKitaake03g005300	OsKitaake01g364300	OsKitaake03g045200	OsKitaake01g369000	OsKitaake02g322201	OsKitaake01g492300	OsKitaake06g084000	OsKitaake01g295200	OsKitaake02g184900	OsKitaake01g451600	OsKitaake06g157500	OsKitaake01g280700	OsKitaake02g184900	OsKitaake01g267900	OsKitaake02g003200	OsKitaake01g210200	OsKitaake01g333500	OsKitaake03g000200	OsKitaake04g203900	OsKitaake04g122500		OsKitaake02g068700	OsKitaake03g356300
OsKitaake01g407700	OsKitaake02g239100	OsKitaake02g050500	OsKitaake04g027400	OsKitaake04g103900	OsKitaake09g091800	OsKitaake01g362900	OsKitaake03g008100	OsKitaake01g364400	OsKitaake03g047300	OsKitaake01g369100	OsKitaake02g322700	OsKitaake01g493900	OsKitaake06g088800	OsKitaake01g295400	OsKitaake02g187900	OsKitaake01g454200	OsKitaake06g159800	OsKitaake01g282800	OsKitaake02g187601	OsKitaake01g268500	OsKitaake02g005600	OsKitaake01g211100	OsKitaake01g333600	OsKitaake03g003000	OsKitaake04g210800	OsKitaake04g124800		OsKitaake02g071500	OsKitaake03g358900
OsKitaake01g407800	OsKitaake02g247300	OsKitaake02g050600	OsKitaake04g028400	OsKitaake04g105400	OsKitaake09g091900	OsKitaake01g363250	OsKitaake03g008300	OsKitaake01g365400	OsKitaake03g048200	OsKitaake01g369700	OsKitaake02g324700	OsKitaake02g009500	OsKitaake06g089700	OsKitaake01g295800	OsKitaake02g188600	OsKitaake01g454700	OsKitaake06g165603	OsKitaake01g283700	OsKitaake02g187900	OsKitaake01g269400	OsKitaake02g007600	OsKitaake01g211200	OsKitaake01g334100	OsKitaake03g004800	OsKitaake04g213000	OsKitaake04g131300		OsKitaake02g072400	OsKitaake03g362300
OsKitaake01g408400	OsKitaake02g253800	OsKitaake02g052600	OsKitaake04g028900	OsKitaake04g107700	OsKitaake09g093700	OsKitaake01g363300	OsKitaake03g011000	OsKitaake01g368300	OsKitaake03g053800	OsKitaake01g373500	OsKitaake02g328200	OsKitaake02g015400	OsKitaake06g107200	OsKitaake01g298000	OsKitaake02g190900	OsKitaake01g455300	OsKitaake06g179400	OsKitaake01g284100	OsKitaake02g191600	OsKitaake01g271200	OsKitaake02g013600	OsKitaake01g211900	OsKitaake01g334400	OsKitaake03g007300	OsKitaake04g222800	OsKitaake04g143900		OsKitaake02g077500	OsKitaake03g377400
OsKitaake01g408700	OsKitaake02g254000	OsKitaake02g052700	OsKitaake04g032900	OsKitaake04g120500	OsKitaake09g096300	OsKitaake01g364300	OsKitaake03g017700	OsKitaake01g369000	OsKitaake03g056000	OsKitaake01g376700	OsKitaake02g333800	OsKitaake02g017400	OsKitaake06g110900	OsKitaake01g300600	OsKitaake02g193950	OsKitaake01g455500	OsKitaake06g179500	OsKitaake01g284200	OsKitaake02g193000	OsKitaake01g271300	OsKitaake02g014700	OsKitaake01g212050	OsKitaake01g336500	OsKitaake03g008100	OsKitaake04g231100	OsKitaake04g145300		OsKitaake02g079400	OsKitaake03g382466
OsKitaake01g409100	OsKitaake02g260300	OsKitaake02g054300	OsKitaake04g035800	OsKitaake04g120600	OsKitaake09g100500	OsKitaake01g364400	OsKitaake03g019100	OsKitaake01g376700	OsKitaake03g063500	OsKitaake01g379500	OsKitaake02g338100	OsKitaake02g017800	OsKitaake06g111800	OsKitaake01g300800	OsKitaake02g195100	OsKitaake01g458400	OsKitaake06g187000	OsKitaake01g284300	OsKitaake02g205000	OsKitaake01g271400	OsKitaake02g014800	OsKitaake01g212151	OsKitaake01g337000	OsKitaake03g013900	OsKitaake04g232300	OsKitaake04g146400		OsKitaake02g079600	OsKitaake03g382600
OsKitaake01g409600	OsKitaake02g266500	OsKitaake02g062100	OsKitaake04g036700	OsKitaake04g120800	OsKitaake09g100600	OsKitaake01g367100	OsKitaake03g023900	OsKitaake01g379500	OsKitaake03g072300	OsKitaake01g380700	OsKitaake02g338900	OsKitaake02g021600	OsKitaake06g119600	OsKitaake01g301600	OsKitaake02g195200	OsKitaake01g460500	OsKitaake06g205300	OsKitaake01g285950	OsKitaake02g206800	OsKitaake01g272500	OsKitaake02g016400	OsKitaake01g212300	OsKitaake01g338400	OsKitaake03g014000	OsKitaake04g236400	OsKitaake04g161300		OsKitaake02g080500	OsKitaake03g383200
OsKitaake01g410100	OsKitaake02g266650	OsKitaake02g063600	OsKitaake04g037700	OsKitaake04g122500	OsKitaake09g103500	OsKitaake01g367700	OsKitaake03g024500	OsKitaake01g379800	OsKitaake03g074100	OsKitaake01g381100	OsKitaake02g347000	OsKitaake02g028301	OsKitaake06g123500	OsKitaake01g303400	OsKitaake02g205700	OsKitaake01g460900	OsKitaake06g223700	OsKitaake01g286466	OsKitaake02g211000	OsKitaake01g274100	OsKitaake02g023100	OsKitaake01g213000	OsKitaake01g340200	OsKitaake03g016700	OsKitaake04g238800	OsKitaake04g161400		OsKitaake02g080800	OsKitaake03g386500
OsKitaake01g410400	OsKitaake02g266900	OsKitaake02g063800	OsKitaake04g041600	OsKitaake04g124800	OsKitaake09g109000	OsKitaake01g368300	OsKitaake03g026600	OsKitaake01g380700	OsKitaake03g090600	OsKitaake01g382400	OsKitaake02g350100	OsKitaake02g033400	OsKitaake06g123600	OsKitaake01g303900	OsKitaake02g206800	OsKitaake01g461700	OsKitaake06g245500	OsKitaake01g287900	OsKitaake02g212700	OsKitaake01g274200	OsKitaake02g024000	OsKitaake01g214800	OsKitaake01g340300	OsKitaake03g019500	OsKitaake04g239500	OsKitaake04g161500		OsKitaake02g082400	OsKitaake03g387900
OsKitaake01g412900	OsKitaake02g269300	OsKitaake02g068700	OsKitaake04g044100	OsKitaake04g125200	OsKitaake09g115900	OsKitaake01g369000	OsKitaake03g028200	OsKitaake01g381100	OsKitaake03g093300	OsKitaake01g383200	OsKitaake02g355300	OsKitaake02g042900	OsKitaake06g129000	OsKitaake01g304300	OsKitaake02g208400	OsKitaake01g463166	OsKitaake06g246100	OsKitaake01g288000	OsKitaake02g214500	OsKitaake01g274600	OsKitaake02g024300	OsKitaake01g215700	OsKitaake01g340400	OsKitaake03g022800	OsKitaake04g239900	OsKitaake04g173300		OsKitaake02g084400	OsKitaake03g406700
OsKitaake01g414300	OsKitaake02g276400	OsKitaake02g071500	OsKitaake04g045000	OsKitaake04g141000	OsKitaake09g130600	OsKitaake01g375500	OsKitaake03g028800	OsKitaake01g381800	OsKitaake03g096400	OsKitaake01g383801	OsKitaake02g356100	OsKitaake02g043400	OsKitaake06g136500	OsKitaake01g305300	OsKitaake02g211000	OsKitaake01g466300	OsKitaake06g249900	OsKitaake01g288700	OsKitaake02g214700	OsKitaake01g275100	OsKitaake02g024700	OsKitaake01g216500	OsKitaake01g344200	OsKitaake03g027500	OsKitaake04g240100	OsKitaake04g177300		OsKitaake02g089800	OsKitaake03g414100
OsKitaake01g418000	OsKitaake02g278600	OsKitaake02g077500	OsKitaake04g046700	OsKitaake04g143900	OsKitaake09g134700	OsKitaake01g376700	OsKitaake03g034600	OsKitaake01g382400	OsKitaake03g096500	OsKitaake01g384100	OsKitaake02g356300	OsKitaake02g045200	OsKitaake06g139900	OsKitaake01g306600	OsKitaake02g212700	OsKitaake01g467000	OsKitaake06g250900	OsKitaake01g288800	OsKitaake02g215500	OsKitaake01g276500	OsKitaake02g024800	OsKitaake01g216900	OsKitaake01g344700	OsKitaake03g028000	OsKitaake04g248400	OsKitaake04g181500		OsKitaake02g090700	OsKitaake03g415600
OsKitaake01g418100	OsKitaake02g279450	OsKitaake02g078200	OsKitaake04g048500	OsKitaake04g145300	OsKitaake09g135000	OsKitaake01g379500	OsKitaake03g040300	OsKitaake01g383200	OsKitaake03g098200	OsKitaake01g385000	OsKitaake02g356400	OsKitaake02g045400	OsKitaake06g143700	OsKitaake01g308600	OsKitaake02g215500	OsKitaake01g467100	OsKitaake06g262900	OsKitaake01g290000	OsKitaake02g215700	OsKitaake01g277401	OsKitaake02g025800	OsKitaake01g218600	OsKitaake01g346000	OsKitaake03g033700	OsKitaake04g254400	OsKitaake04g183200		OsKitaake02g093100	OsKitaake03g416800
OsKitaake01g418400	OsKitaake02g280700	OsKitaake02g079600	OsKitaake04g055700	OsKitaake04g146400	OsKitaake09g148700	OsKitaake01g379800	OsKitaake03g045200	OsKitaake01g383801	OsKitaake03g098400	OsKitaake01g385100	OsKitaake02g358000	OsKitaake02g046100	OsKitaake06g147100	OsKitaake01g309100	OsKitaake02g216000	OsKitaake01g469300	OsKitaake06g264900	OsKitaake01g291700	OsKitaake02g216000	OsKitaake01g277500	OsKitaake02g026900	OsKitaake01g218700	OsKitaake01g346400	OsKitaake03g040700	OsKitaake04g263600	OsKitaake04g195350		OsKitaake02g097400	OsKitaake03g424500
OsKitaake01g420400	OsKitaake02g283600	OsKitaake02g080500	OsKitaake04g057700	OsKitaake04g151300	OsKitaake09g166700	OsKitaake01g380700	OsKitaake03g047300	OsKitaake01g384100	OsKitaake03g099700	OsKitaake01g388200	OsKitaake02g362000	OsKitaake02g046600	OsKitaake06g154700	OsKitaake01g309200	OsKitaake02g218600	OsKitaake01g469500	OsKitaake06g265100	OsKitaake01g292100	OsKitaake02g219701	OsKitaake01g278200	OsKitaake02g027000	OsKitaake01g219400	OsKitaake01g347500	OsKitaake03g041800	OsKitaake04g270200	OsKitaake04g209400		OsKitaake02g098400	OsKitaake04g000200
OsKitaake01g423200	OsKitaake02g287400	OsKitaake02g081600	OsKitaake04g060332	OsKitaake04g155300	OsKitaake09g168600	OsKitaake01g381100	OsKitaake03g047900	OsKitaake01g385000	OsKitaake03g107200	OsKitaake01g390600	OsKitaake02g368600	OsKitaake02g046800	OsKitaake06g157303	OsKitaake01g309300	OsKitaake02g220000	OsKitaake01g470200	OsKitaake06g273100	OsKitaake01g292200	OsKitaake02g220000	OsKitaake01g278300	OsKitaake02g029100	OsKitaake01g221100	OsKitaake01g348100	OsKitaake03g043000	OsKitaake04g275400	OsKitaake04g212700		OsKitaake02g099600	OsKitaake04g005800
OsKitaake01g424000	OsKitaake02g292800	OsKitaake02g082400	OsKitaake04g061000	OsKitaake04g161500	OsKitaake09g168800	OsKitaake01g381800	OsKitaake03g048500	OsKitaake01g385100	OsKitaake03g111300	OsKitaake01g390700	OsKitaake02g378100	OsKitaake02g050100	OsKitaake06g157500	OsKitaake01g310700	OsKitaake02g220100	OsKitaake01g470700	OsKitaake06g273800	OsKitaake01g293900	OsKitaake02g220600	OsKitaake01g278400	OsKitaake02g029600	OsKitaake01g222000	OsKitaake01g358600	OsKitaake03g048500	OsKitaake04g284100	OsKitaake04g218100		OsKitaake02g102900	OsKitaake04g009700
OsKitaake01g425100	OsKitaake02g295100	OsKitaake02g084400	OsKitaake04g065700	OsKitaake04g185600	OsKitaake09g173700	OsKitaake01g382000	OsKitaake03g055000	OsKitaake01g388200	OsKitaake03g116500	OsKitaake01g391900	OsKitaake02g378600	OsKitaake02g050300	OsKitaake06g159800	OsKitaake01g310800	OsKitaake02g220500	OsKitaake01g472200	OsKitaake06g275200	OsKitaake01g294000	OsKitaake02g222400	OsKitaake01g281901	OsKitaake02g032300	OsKitaake01g222500	OsKitaake01g363200	OsKitaake03g050300	OsKitaake04g293200	OsKitaake04g220600		OsKitaake02g107050	OsKitaake04g015800
OsKitaake01g426100	OsKitaake02g298700	OsKitaake02g089800	OsKitaake04g066400	OsKitaake04g194600	OsKitaake09g173800	OsKitaake01g382400	OsKitaake03g055800	OsKitaake01g389500	OsKitaake03g130966	OsKitaake01g393400	OsKitaake02g381100	OsKitaake02g050600	OsKitaake06g169900	OsKitaake01g310900	OsKitaake02g220600	OsKitaake01g472700	OsKitaake06g276100	OsKitaake01g294800	OsKitaake02g223400	OsKitaake01g282800	OsKitaake02g032401	OsKitaake01g222600	OsKitaake01g366800	OsKitaake03g051100	OsKitaake04g298000	OsKitaake04g220700		OsKitaake02g109600	OsKitaake04g019100
OsKitaake01g426300	OsKitaake02g304700	OsKitaake02g093100	OsKitaake04g071100	OsKitaake04g195350	OsKitaake09g174001	OsKitaake01g383801	OsKitaake03g056000	OsKitaake01g390700	OsKitaake03g139301	OsKitaake01g394300	OsKitaake02g384400	OsKitaake02g054300	OsKitaake06g179500	OsKitaake01g311500	OsKitaake02g222100	OsKitaake01g474300	OsKitaake06g286666	OsKitaake01g295200	OsKitaake02g226300	OsKitaake01g283400	OsKitaake02g032500	OsKitaake01g222700	OsKitaake01g369200	OsKitaake03g056800	OsKitaake04g302500	OsKitaake04g224700		OsKitaake02g109700	OsKitaake04g024100
OsKitaake01g426600	OsKitaake02g316200	OsKitaake02g096250	OsKitaake04g090100	OsKitaake04g195800	OsKitaake09g181800	OsKitaake01g384100	OsKitaake03g058900	OsKitaake01g391900	OsKitaake03g141500	OsKitaake01g395400	OsKitaake02g393100	OsKitaake02g057500	OsKitaake06g187000	OsKitaake01g311600	OsKitaake02g223400	OsKitaake01g476300	OsKitaake07g001600	OsKitaake01g295400	OsKitaake02g226500	OsKitaake01g283700	OsKitaake02g038700	OsKitaake01g224700	OsKitaake01g369400	OsKitaake03g058900	OsKitaake04g309300	OsKitaake04g236300		OsKitaake02g113800	OsKitaake04g026800
OsKitaake01g427900	OsKitaake02g322500	OsKitaake02g096800	OsKitaake04g093350	OsKitaake04g199900	OsKitaake09g188200	OsKitaake01g385000	OsKitaake03g072300	OsKitaake01g393400	OsKitaake03g141600	OsKitaake01g395800	OsKitaake02g395600	OsKitaake02g062100	OsKitaake06g205300	OsKitaake01g314601	OsKitaake02g226300	OsKitaake01g478000	OsKitaake07g011800	OsKitaake01g295800	OsKitaake02g227200	OsKitaake01g284200	OsKitaake02g041500	OsKitaake01g225400	OsKitaake01g369500	OsKitaake03g059100	OsKitaake04g317100	OsKitaake04g257500		OsKitaake02g114900	OsKitaake04g028900
OsKitaake01g428400	OsKitaake02g325100	OsKitaake02g098400	OsKitaake04g100600	OsKitaake04g209400	OsKitaake10g022700	OsKitaake01g385100	OsKitaake03g074100	OsKitaake01g394200	OsKitaake03g145700	OsKitaake01g397500	OsKitaake02g397100	OsKitaake02g063600	OsKitaake06g223700	OsKitaake01g315200	OsKitaake02g226500	OsKitaake01g478900	OsKitaake07g014500	OsKitaake01g298000	OsKitaake02g229300	OsKitaake01g284300	OsKitaake02g042700	OsKitaake01g225700	OsKitaake01g370100	OsKitaake03g063100	OsKitaake05g000300	OsKitaake04g262500		OsKitaake02g121600	OsKitaake04g029800
OsKitaake01g428600	OsKitaake02g325200	OsKitaake02g099600	OsKitaake04g114600	OsKitaake04g212700	OsKitaake10g026400	OsKitaake01g387900	OsKitaake03g081400	OsKitaake01g394300	OsKitaake03g150200	OsKitaake01g398600	OsKitaake03g002000	OsKitaake02g063800	OsKitaake06g228300	OsKitaake01g315700	OsKitaake02g229200	OsKitaake01g479800	OsKitaake07g014600	OsKitaake01g300600	OsKitaake02g230300	OsKitaake01g285600	OsKitaake02g044650	OsKitaake01g226001	OsKitaake01g374100	OsKitaake03g063300	OsKitaake05g010800	OsKitaake04g267200		OsKitaake02g132800	OsKitaake04g035800
OsKitaake01g431200	OsKitaake02g325500	OsKitaake02g102900	OsKitaake04g118400	OsKitaake04g220600	OsKitaake10g030100	OsKitaake01g388200	OsKitaake03g085700	OsKitaake01g395400	OsKitaake03g153700	OsKitaake01g398800	OsKitaake03g003700	OsKitaake02g066700	OsKitaake06g229300	OsKitaake01g315900	OsKitaake02g229300	OsKitaake01g479900	OsKitaake07g014700	OsKitaake01g300800	OsKitaake02g231400	OsKitaake01g285950	OsKitaake02g044700	OsKitaake01g226900	OsKitaake01g374750	OsKitaake03g064700	OsKitaake05g018800	OsKitaake04g268400		OsKitaake02g136700	OsKitaake04g038600
OsKitaake01g431800	OsKitaake02g333800	OsKitaake02g109600	OsKitaake04g120900	OsKitaake04g224400	OsKitaake10g046800	OsKitaake01g389500	OsKitaake03g092700	OsKitaake01g395800	OsKitaake03g153750	OsKitaake01g399600	OsKitaake03g004500	OsKitaake02g068700	OsKitaake06g230900	OsKitaake01g319800	OsKitaake02g230300	OsKitaake01g482400	OsKitaake07g023100	OsKitaake01g301600	OsKitaake02g233200	OsKitaake01g286000	OsKitaake02g045800	OsKitaake01g227200	OsKitaake01g377400	OsKitaake03g066000	OsKitaake05g026200	OsKitaake04g276800		OsKitaake02g141600	OsKitaake04g042400
OsKitaake01g432900	OsKitaake02g344900	OsKitaake02g113800	OsKitaake04g125400	OsKitaake04g224700	OsKitaake10g046900	OsKitaake01g390600	OsKitaake03g096400	OsKitaake01g396600	OsKitaake03g161100	OsKitaake01g400900	OsKitaake03g005300	OsKitaake02g072400	OsKitaake06g232600	OsKitaake01g323000	OsKitaake02g231400	OsKitaake01g483300	OsKitaake07g030000	OsKitaake01g303400	OsKitaake02g233714	OsKitaake01g287300	OsKitaake02g050800	OsKitaake01g227300	OsKitaake01g379100	OsKitaake03g068700	OsKitaake05g028600	OsKitaake04g283600		OsKitaake02g143801	OsKitaake04g044100
OsKitaake01g433100	OsKitaake02g354300	OsKitaake02g121600	OsKitaake04g125900	OsKitaake04g234600	OsKitaake10g051900	OsKitaake01g391500	OsKitaake03g096500	OsKitaake01g397100	OsKitaake03g161200	OsKitaake01g401200	OsKitaake03g007200	OsKitaake02g073800	OsKitaake06g245900	OsKitaake01g324600	OsKitaake02g233200	OsKitaake01g490100	OsKitaake07g035900	OsKitaake01g303900	OsKitaake02g233800	OsKitaake01g287400	OsKitaake02g051700	OsKitaake01g228400	OsKitaake01g382500	OsKitaake03g068900	OsKitaake05g030800	OsKitaake04g284990		OsKitaake02g145700	OsKitaake04g044400
OsKitaake01g435900	OsKitaake02g354400	OsKitaake02g126400	OsKitaake04g126200	OsKitaake04g237600	OsKitaake10g065900	OsKitaake01g391900	OsKitaake03g098200	OsKitaake01g397500	OsKitaake03g161301	OsKitaake01g404700	OsKitaake03g009600	OsKitaake02g077700	OsKitaake06g246100	OsKitaake01g325500	OsKitaake02g233714	OsKitaake01g490700	OsKitaake07g039700	OsKitaake01g304300	OsKitaake02g234600	OsKitaake01g287900	OsKitaake02g052400	OsKitaake01g229500	OsKitaake01g382800	OsKitaake03g070600	OsKitaake05g030900	OsKitaake04g293300		OsKitaake02g148400	OsKitaake04g047600
OsKitaake01g439200	OsKitaake02g355300	OsKitaake02g132800	OsKitaake04g129000	OsKitaake04g238000	OsKitaake10g069300	OsKitaake01g393400	OsKitaake03g099700	OsKitaake01g398600	OsKitaake03g162900	OsKitaake01g406900	OsKitaake03g010300	OsKitaake02g080500	OsKitaake06g250900	OsKitaake01g325600	OsKitaake02g234200	OsKitaake01g492300	OsKitaake07g039800	OsKitaake01g305300	OsKitaake02g236800	OsKitaake01g288600	OsKitaake02g055550	OsKitaake01g229600	OsKitaake01g384700	OsKitaake03g082400	OsKitaake05g035600	OsKitaake04g299350		OsKitaake02g153200	OsKitaake04g054900
OsKitaake01g439300	OsKitaake02g356300	OsKitaake02g135000	OsKitaake04g142900	OsKitaake04g238100	OsKitaake10g071000	OsKitaake01g394200	OsKitaake03g111300	OsKitaake01g398800	OsKitaake03g166400	OsKitaake01g407700	OsKitaake03g011000	OsKitaake02g080900	OsKitaake06g261200	OsKitaake01g325800	OsKitaake02g237300	OsKitaake02g009500	OsKitaake07g049700	OsKitaake01g308600	OsKitaake02g237300	OsKitaake01g288700	OsKitaake02g056500	OsKitaake01g229700	OsKitaake01g384900	OsKitaake03g091200	OsKitaake05g036400	OsKitaake04g308800		OsKitaake02g155600	OsKitaake04g058350
OsKitaake01g440800	OsKitaake02g358700	OsKitaake02g136700	OsKitaake04g145700	OsKitaake04g238200	OsKitaake10g091800	OsKitaake01g394300	OsKitaake03g113200	OsKitaake01g399600	OsKitaake03g173200	OsKitaake01g407800	OsKitaake03g017700	OsKitaake02g082400	OsKitaake06g262900	OsKitaake01g325950	OsKitaake02g241100	OsKitaake02g012200	OsKitaake07g050000	OsKitaake01g309100	OsKitaake02g237400	OsKitaake01g288800	OsKitaake02g057400	OsKitaake01g230800	OsKitaake01g385400	OsKitaake03g094000	OsKitaake05g046000	OsKitaake04g310400		OsKitaake02g157900	OsKitaake04g058400
OsKitaake01g442000	OsKitaake02g364500	OsKitaake02g141600	OsKitaake04g146700	OsKitaake04g238500	OsKitaake10g114300	OsKitaake01g395400	OsKitaake03g116500	OsKitaake01g400900	OsKitaake03g174900	OsKitaake01g408400	OsKitaake03g023200	OsKitaake02g083350	OsKitaake06g265100	OsKitaake01g326000	OsKitaake02g248400	OsKitaake02g013400	OsKitaake07g053200	OsKitaake01g309200	OsKitaake02g237900	OsKitaake01g289500	OsKitaake02g058300	OsKitaake01g230900	OsKitaake01g385900	OsKitaake03g095400	OsKitaake05g046400	OsKitaake04g316301		OsKitaake02g159900	OsKitaake04g061800
OsKitaake01g443700	OsKitaake02g368700	OsKitaake02g144900	OsKitaake04g166100	OsKitaake04g240300	OsKitaake10g115200	OsKitaake01g395800	OsKitaake03g125900	OsKitaake01g401200	OsKitaake03g176200	OsKitaake01g409100	OsKitaake03g028800	OsKitaake02g084400	OsKitaake06g268200	OsKitaake01g327100	OsKitaake02g251100	OsKitaake02g015400	OsKitaake07g053500	OsKitaake01g309300	OsKitaake02g240000	OsKitaake01g290000	OsKitaake02g059000	OsKitaake01g232100	OsKitaake01g386300	OsKitaake03g103400	OsKitaake05g046700	OsKitaake04g317700		OsKitaake02g162100	OsKitaake04g064100
OsKitaake01g444600	OsKitaake02g369450	OsKitaake02g145700	OsKitaake04g166501	OsKitaake04g245500	OsKitaake10g134700	OsKitaake01g396600	OsKitaake03g132033	OsKitaake01g404400	OsKitaake03g186500	OsKitaake01g409600	OsKitaake03g033100	OsKitaake02g085400	OsKitaake06g273100	OsKitaake01g328600	OsKitaake02g253800	OsKitaake02g017400	OsKitaake07g057700	OsKitaake01g310700	OsKitaake02g241100	OsKitaake01g291700	OsKitaake02g061600	OsKitaake01g232700	OsKitaake01g386400	OsKitaake03g105600	OsKitaake05g050900	OsKitaake04g318400		OsKitaake02g163700	OsKitaake04g071100
OsKitaake01g446000	OsKitaake02g370548	OsKitaake02g146400	OsKitaake04g166700	OsKitaake04g250100	OsKitaake10g146800	OsKitaake01g397100	OsKitaake03g132400	OsKitaake01g404700	OsKitaake03g196600	OsKitaake01g410100	OsKitaake03g040300	OsKitaake02g088600	OsKitaake06g273800	OsKitaake01g330100	OsKitaake02g258700	OsKitaake02g017800	OsKitaake07g070500	OsKitaake01g310800	OsKitaake02g248400	OsKitaake01g291900	OsKitaake02g067301	OsKitaake01g232900	OsKitaake01g389700	OsKitaake03g106600	OsKitaake05g051150	OsKitaake05g002800		OsKitaake02g164700	OsKitaake04g074700
OsKitaake01g446100	OsKitaake02g370766	OsKitaake02g148400	OsKitaake04g169200	OsKitaake04g251300	OsKitaake10g159600	OsKitaake01g397500	OsKitaake03g141500	OsKitaake01g406900	OsKitaake03g197100	OsKitaake01g410400	OsKitaake03g045200	OsKitaake02g089000	OsKitaake06g275200	OsKitaake01g330300	OsKitaake02g260000	OsKitaake02g018100	OsKitaake07g071300	OsKitaake01g310900	OsKitaake02g251100	OsKitaake01g293900	OsKitaake02g071750	OsKitaake01g233100	OsKitaake01g390900	OsKitaake03g108100	OsKitaake05g063800	OsKitaake05g036800		OsKitaake02g182650	OsKitaake04g079966
OsKitaake01g449000	OsKitaake02g381100	OsKitaake02g151900	OsKitaake04g173300	OsKitaake04g252000	OsKitaake10g168500	OsKitaake01g398600	OsKitaake03g141600	OsKitaake01g407700	OsKitaake03g198900	OsKitaake01g412900	OsKitaake03g047300	OsKitaake02g089800	OsKitaake06g281600	OsKitaake01g330800	OsKitaake02g260300	OsKitaake02g021600	OsKitaake07g075450	OsKitaake01g311600	OsKitaake02g253800	OsKitaake01g294000	OsKitaake02g072700	OsKitaake01g233300	OsKitaake01g392550	OsKitaake03g109200	OsKitaake05g072400	OsKitaake05g036900		OsKitaake02g183600	OsKitaake04g082500
OsKitaake01g451300	OsKitaake02g389600	OsKitaake02g153200	OsKitaake04g174300	OsKitaake04g256600	OsKitaake10g171300	OsKitaake01g398800	OsKitaake03g145100	OsKitaake01g409100	OsKitaake03g199900	OsKitaake01g414000	OsKitaake03g048200	OsKitaake02g090700	OsKitaake06g281700	OsKitaake01g331800	OsKitaake02g264800	OsKitaake02g028301	OsKitaake07g077301	OsKitaake01g314601	OsKitaake02g259900	OsKitaake01g295200	OsKitaake02g074000	OsKitaake01g233400	OsKitaake01g393200	OsKitaake03g109800	OsKitaake05g074300	OsKitaake05g049900		OsKitaake02g187400	OsKitaake04g086700
OsKitaake01g452000	OsKitaake02g389700	OsKitaake02g155600	OsKitaake04g175550	OsKitaake04g261800	OsKitaake10g180900	OsKitaake01g399600	OsKitaake03g145700	OsKitaake01g409600	OsKitaake03g200500	OsKitaake01g414300	OsKitaake03g053000	OsKitaake02g096900	OsKitaake06g286666	OsKitaake01g334700	OsKitaake02g267400	OsKitaake02g031200	OsKitaake07g085400	OsKitaake01g314700	OsKitaake02g260300	OsKitaake01g295400	OsKitaake02g077200	OsKitaake01g233500	OsKitaake01g393500	OsKitaake03g110300	OsKitaake05g078300	OsKitaake05g057600		OsKitaake02g191500	OsKitaake04g087700
OsKitaake01g452200	OsKitaake02g389800	OsKitaake02g155725	OsKitaake04g178000	OsKitaake04g276450	OsKitaake10g189500	OsKitaake01g400900	OsKitaake03g150200	OsKitaake01g410100	OsKitaake03g207800	OsKitaake01g415150	OsKitaake03g053800	OsKitaake02g097400	OsKitaake06g290500	OsKitaake01g336000	OsKitaake02g268500	OsKitaake02g035300	OsKitaake07g104000	OsKitaake01g315200	OsKitaake02g266650	OsKitaake01g296100	OsKitaake02g077400	OsKitaake01g234600	OsKitaake01g398000	OsKitaake03g114600	OsKitaake05g079701	OsKitaake05g058000		OsKitaake02g194000	OsKitaake04g090100
OsKitaake01g455300	OsKitaake02g391600	OsKitaake02g159900	OsKitaake04g182700	OsKitaake04g276900	OsKitaake10g198200	OsKitaake01g401200	OsKitaake03g151500	OsKitaake01g410400	OsKitaake03g208900	OsKitaake01g415400	OsKitaake03g062600	OsKitaake02g097566	OsKitaake07g001600	OsKitaake01g336900	OsKitaake02g269400	OsKitaake02g042900	OsKitaake07g110200	OsKitaake01g315700	OsKitaake02g268500	OsKitaake01g298000	OsKitaake02g078900	OsKitaake01g235500	OsKitaake01g398401	OsKitaake03g115800	OsKitaake05g086600	OsKitaake05g070800		OsKitaake02g195400	OsKitaake04g100600
OsKitaake01g455900	OsKitaake02g395600	OsKitaake02g162100	OsKitaake04g197300	OsKitaake04g279700	OsKitaake10g206300	OsKitaake01g404400	OsKitaake03g153700	OsKitaake01g412900	OsKitaake03g209100	OsKitaake01g417500	OsKitaake03g072300	OsKitaake02g099100	OsKitaake07g003700	OsKitaake01g337200	OsKitaake02g269500	OsKitaake02g043800	OsKitaake07g122000	OsKitaake01g315900	OsKitaake02g269500	OsKitaake01g300800	OsKitaake02g080000	OsKitaake01g236300	OsKitaake01g399300	OsKitaake03g122500	OsKitaake05g106400	OsKitaake05g071500		OsKitaake02g198600	OsKitaake04g114000
OsKitaake01g460032	OsKitaake02g397900	OsKitaake02g163800	OsKitaake04g200900	OsKitaake04g283600	OsKitaake10g207000	OsKitaake01g406800	OsKitaake03g153750	OsKitaake01g414000	OsKitaake03g213200	OsKitaake01g418000	OsKitaake03g073500	OsKitaake02g099400	OsKitaake07g011800	OsKitaake01g337966	OsKitaake02g269800	OsKitaake02g045200	OsKitaake07g143100	OsKitaake01g319400	OsKitaake02g269800	OsKitaake01g301600	OsKitaake02g081700	OsKitaake01g236500	OsKitaake01g399500	OsKitaake03g122900	OsKitaake05g122701	OsKitaake05g076100		OsKitaake02g199200	OsKitaake04g118300
OsKitaake01g461100	OsKitaake03g002000	OsKitaake02g166400	OsKitaake04g223900	OsKitaake04g284945	OsKitaake11g002100	OsKitaake01g406900	OsKitaake03g161100	OsKitaake01g414300	OsKitaake03g217400	OsKitaake01g418100	OsKitaake03g074100	OsKitaake02g099600	OsKitaake07g014500	OsKitaake01g338700	OsKitaake02g270600	OsKitaake02g045400	OsKitaake07g162500	OsKitaake01g319800	OsKitaake02g273000	OsKitaake01g302200	OsKitaake02g086800	OsKitaake01g236600	OsKitaake01g402100	OsKitaake03g123000	OsKitaake05g136200	OsKitaake05g088800		OsKitaake02g199500	OsKitaake04g118400
OsKitaake01g461400	OsKitaake03g002600	OsKitaake02g183600	OsKitaake04g224200	OsKitaake04g293300	OsKitaake11g002600	OsKitaake01g407700	OsKitaake03g161200	OsKitaake01g415400	OsKitaake03g218400	OsKitaake01g418400	OsKitaake03g074800	OsKitaake02g100100	OsKitaake07g014600	OsKitaake01g339100	OsKitaake02g274600	OsKitaake02g045900	OsKitaake07g163300	OsKitaake01g323000	OsKitaake02g276400	OsKitaake01g302600	OsKitaake02g086900	OsKitaake01g237000	OsKitaake01g402200	OsKitaake03g123100	OsKitaake05g137500	OsKitaake05g096700		OsKitaake02g200300	OsKitaake04g120900
OsKitaake01g465100	OsKitaake03g003700	OsKitaake02g187400	OsKitaake04g227300	OsKitaake04g299300	OsKitaake11g009000	OsKitaake01g408100	OsKitaake03g163400	OsKitaake01g416100	OsKitaake03g224200	OsKitaake01g419300	OsKitaake03g081200	OsKitaake02g102900	OsKitaake07g030000	OsKitaake01g339400	OsKitaake02g276400	OsKitaake02g046100	OsKitaake07g173700	OsKitaake01g324600	OsKitaake02g276600	OsKitaake01g303000	OsKitaake02g088000	OsKitaake01g237200	OsKitaake01g404200	OsKitaake03g128100	OsKitaake05g137700	OsKitaake05g102200		OsKitaake02g209800	OsKitaake04g123000
OsKitaake01g466300	OsKitaake03g007200	OsKitaake02g190700	OsKitaake04g231100	OsKitaake04g299350	OsKitaake11g009100	OsKitaake01g409100	OsKitaake03g164200	OsKitaake01g418000	OsKitaake03g236500	OsKitaake01g420700	OsKitaake03g090600	OsKitaake02g109600	OsKitaake07g032301	OsKitaake01g340000	OsKitaake02g276600	OsKitaake02g046600	OsKitaake07g173800	OsKitaake01g325500	OsKitaake02g278600	OsKitaake01g303400	OsKitaake02g095000	OsKitaake01g237400	OsKitaake01g406000	OsKitaake03g129500	OsKitaake05g139900	OsKitaake05g107200		OsKitaake02g210160	OsKitaake04g123100
OsKitaake01g469800	OsKitaake03g011000	OsKitaake02g192000	OsKitaake04g233400	OsKitaake04g303100	OsKitaake11g016500	OsKitaake01g409600	OsKitaake03g166400	OsKitaake01g418100	OsKitaake03g238800	OsKitaake01g421000	OsKitaake03g092700	OsKitaake02g110800	OsKitaake07g034900	OsKitaake01g340900	OsKitaake02g281900	OsKitaake02g046800	OsKitaake07g177000	OsKitaake01g325600	OsKitaake02g279450	OsKitaake01g303900	OsKitaake02g095400	OsKitaake01g238100	OsKitaake01g406100	OsKitaake03g129700	OsKitaake05g144600	OsKitaake05g114500		OsKitaake02g210700	OsKitaake04g125301
OsKitaake01g470900	OsKitaake03g016901	OsKitaake02g192200	OsKitaake04g239500	OsKitaake04g307400	OsKitaake11g046000	OsKitaake01g410100	OsKitaake03g171900	OsKitaake01g419300	OsKitaake03g239000	OsKitaake01g423600	OsKitaake03g093300	OsKitaake02g113800	OsKitaake07g035900	OsKitaake01g342900	OsKitaake02g282200	OsKitaake02g048532	OsKitaake07g187300	OsKitaake01g325800	OsKitaake02g280400	OsKitaake01g304300	OsKitaake02g097000	OsKitaake01g238600	OsKitaake01g407300	OsKitaake03g132700	OsKitaake05g144800	OsKitaake05g122900		OsKitaake02g214550	OsKitaake04g125400
OsKitaake01g471800	OsKitaake03g019000	OsKitaake02g192800	OsKitaake04g241500	OsKitaake04g316100	OsKitaake11g072000	OsKitaake01g410400	OsKitaake03g173200	OsKitaake01g419700	OsKitaake03g242000	OsKitaake01g424000	OsKitaake03g094500	OsKitaake02g114800	OsKitaake07g039700	OsKitaake01g343150	OsKitaake02g283701	OsKitaake02g050100	OsKitaake07g190900	OsKitaake01g325950	OsKitaake02g281600	OsKitaake01g309100	OsKitaake02g097900	OsKitaake01g238800	OsKitaake01g407600	OsKitaake03g132800	OsKitaake05g148700	OsKitaake05g123400		OsKitaake02g215000	OsKitaake04g125900
OsKitaake01g472200	OsKitaake03g031900	OsKitaake02g194000	OsKitaake04g246300	OsKitaake04g316200	OsKitaake11g086300	OsKitaake01g412900	OsKitaake03g174900	OsKitaake01g420700	OsKitaake03g243600	OsKitaake01g424200	OsKitaake03g096500	OsKitaake02g121600	OsKitaake07g039800	OsKitaake01g343400	OsKitaake02g284900	OsKitaake02g053400	OsKitaake07g202000	OsKitaake01g326000	OsKitaake02g282300	OsKitaake01g309200	OsKitaake02g099100	OsKitaake01g239700	OsKitaake01g410600	OsKitaake03g136400	OsKitaake05g150601	OsKitaake05g163200		OsKitaake02g215400	OsKitaake04g126200
OsKitaake01g474300	OsKitaake03g033500	OsKitaake02g194700	OsKitaake04g248400	OsKitaake04g316301	OsKitaake11g086400	OsKitaake01g414000	OsKitaake03g186500	OsKitaake01g421000	OsKitaake03g245000	OsKitaake01g425100	OsKitaake03g097700	OsKitaake02g123100	OsKitaake07g050000	OsKitaake01g344600	OsKitaake02g289600	OsKitaake02g054300	OsKitaake07g202100	OsKitaake01g327100	OsKitaake02g283701	OsKitaake01g309300	OsKitaake02g103000	OsKitaake01g239800	OsKitaake01g412200	OsKitaake03g140100	OsKitaake05g168000	OsKitaake05g167200		OsKitaake02g215600	OsKitaake04g133700
OsKitaake01g474900	OsKitaake03g034600	OsKitaake02g195400	OsKitaake04g263700	OsKitaake04g318800	OsKitaake11g096600	OsKitaake01g414300	OsKitaake03g196500	OsKitaake01g423600	OsKitaake03g250100	OsKitaake01g425300	OsKitaake03g098400	OsKitaake02g125400	OsKitaake07g053200	OsKitaake01g345100	OsKitaake02g291600	OsKitaake02g057500	OsKitaake07g221100	OsKitaake01g330100	OsKitaake02g290600	OsKitaake01g310700	OsKitaake02g103500	OsKitaake01g240800	OsKitaake01g413100	OsKitaake03g140400	OsKitaake05g175200	OsKitaake05g169000		OsKitaake02g216500	OsKitaake04g136400
OsKitaake01g476200	OsKitaake03g038200	OsKitaake02g198600	OsKitaake04g266300	OsKitaake04g320500	OsKitaake11g096800	OsKitaake01g415150	OsKitaake03g196600	OsKitaake01g424000	OsKitaake03g251300	OsKitaake01g426600	OsKitaake03g099400	OsKitaake02g136700	OsKitaake07g053500	OsKitaake01g347200	OsKitaake02g292300	OsKitaake02g063600	OsKitaake07g223700	OsKitaake01g330800	OsKitaake02g291600	OsKitaake01g310800	OsKitaake02g106000	OsKitaake01g241600	OsKitaake01g414700	OsKitaake03g144900	OsKitaake05g175900	OsKitaake05g181500		OsKitaake02g218200	OsKitaake04g137500
OsKitaake01g476300	OsKitaake03g047300	OsKitaake02g199200	OsKitaake04g267100	OsKitaake05g002800	OsKitaake11g102600	OsKitaake01g418100	OsKitaake03g200500	OsKitaake01g424200	OsKitaake03g252400	OsKitaake01g427900	OsKitaake03g099700	OsKitaake02g141600	OsKitaake07g056700	OsKitaake01g348700	OsKitaake02g295100	OsKitaake02g063800	OsKitaake07g232000	OsKitaake01g331800	OsKitaake02g295100	OsKitaake01g310900	OsKitaake02g113200	OsKitaake01g242300	OsKitaake01g414800	OsKitaake03g148700	OsKitaake05g177200	OsKitaake05g185000		OsKitaake02g218300	OsKitaake04g140600
OsKitaake01g477100	OsKitaake03g050900	OsKitaake02g203900	OsKitaake04g267600	OsKitaake05g005866	OsKitaake11g107700	OsKitaake01g419300	OsKitaake03g203800	OsKitaake01g424900	OsKitaake03g253400	OsKitaake01g428400	OsKitaake03g100400	OsKitaake02g144900	OsKitaake07g061600	OsKitaake01g350300	OsKitaake02g299400	OsKitaake02g067500	OsKitaake07g262200	OsKitaake01g334700	OsKitaake02g296500	OsKitaake01g311600	OsKitaake02g113900	OsKitaake01g242400	OsKitaake01g414866	OsKitaake03g148900	OsKitaake05g179100	OsKitaake05g187200		OsKitaake02g219900	OsKitaake04g141201
OsKitaake01g477200	OsKitaake03g053800	OsKitaake02g207500	OsKitaake04g269000	OsKitaake05g011900	OsKitaake11g111150	OsKitaake01g420700	OsKitaake03g206700	OsKitaake01g425100	OsKitaake03g254800	OsKitaake01g430400	OsKitaake03g111300	OsKitaake02g148400	OsKitaake07g068900	OsKitaake01g352600	OsKitaake02g303200	OsKitaake02g067800	OsKitaake07g264650	OsKitaake01g336000	OsKitaake02g301700	OsKitaake01g312300	OsKitaake02g120700	OsKitaake01g242500	OsKitaake01g414932	OsKitaake03g155900	OsKitaake05g180000	OsKitaake05g187400		OsKitaake02g220300	OsKitaake04g142900
OsKitaake01g478900	OsKitaake03g057600	OsKitaake02g209800	OsKitaake04g272600	OsKitaake05g036900	OsKitaake11g112000	OsKitaake01g421000	OsKitaake03g208900	OsKitaake01g425300	OsKitaake03g257400	OsKitaake01g430600	OsKitaake03g119350	OsKitaake02g153200	OsKitaake07g071300	OsKitaake01g353000	OsKitaake02g304700	OsKitaake02g068700	OsKitaake07g270200	OsKitaake01g336900	OsKitaake02g303200	OsKitaake01g313300	OsKitaake02g123600	OsKitaake01g243100	OsKitaake01g415600	OsKitaake03g156300	OsKitaake05g182300	OsKitaake05g190250		OsKitaake02g220800	OsKitaake04g146700
OsKitaake01g481100	OsKitaake03g059200	OsKitaake02g215400	OsKitaake04g273200	OsKitaake05g040300	OsKitaake11g113000	OsKitaake01g423600	OsKitaake03g209100	OsKitaake01g426600	OsKitaake03g257800	OsKitaake01g430700	OsKitaake03g121200	OsKitaake02g157900	OsKitaake07g075450	OsKitaake01g360600	OsKitaake02g310000	OsKitaake02g072400	OsKitaake07g276600	OsKitaake01g337200	OsKitaake02g304700	OsKitaake01g314601	OsKitaake02g124400	OsKitaake01g243201	OsKitaake01g415700	OsKitaake03g159400	OsKitaake05g184950	OsKitaake05g190400		OsKitaake02g223100	OsKitaake04g149000
OsKitaake01g481800	OsKitaake03g059500	OsKitaake02g215600	OsKitaake04g275400	OsKitaake05g049900	OsKitaake11g122600	OsKitaake01g424000	OsKitaake03g209800	OsKitaake01g427800	OsKitaake03g266250	OsKitaake01g431200	OsKitaake03g131100	OsKitaake02g159900	OsKitaake07g092200	OsKitaake01g360800	OsKitaake02g316200	OsKitaake02g080500	OsKitaake08g002400	OsKitaake01g337966	OsKitaake02g305400	OsKitaake01g314700	OsKitaake02g126700	OsKitaake01g243700	OsKitaake01g416500	OsKitaake03g163900	OsKitaake05g189600	OsKitaake05g194700		OsKitaake02g223200	OsKitaake04g151100
OsKitaake01g485300	OsKitaake03g068600	OsKitaake02g216500	OsKitaake04g277700	OsKitaake05g057600	OsKitaake11g127700	OsKitaake01g424900	OsKitaake03g213200	OsKitaake01g427900	OsKitaake03g266300	OsKitaake01g432900	OsKitaake03g141500	OsKitaake02g162100	OsKitaake07g104000	OsKitaake01g360900	OsKitaake02g317700	OsKitaake02g080900	OsKitaake08g009700	OsKitaake01g339100	OsKitaake02g316200	OsKitaake01g315200	OsKitaake02g127200	OsKitaake01g244500	OsKitaake01g417300	OsKitaake03g169100	OsKitaake05g200800	OsKitaake05g196300		OsKitaake02g224100	OsKitaake04g157501
OsKitaake01g489900	OsKitaake03g069700	OsKitaake02g218200	OsKitaake04g278400	OsKitaake05g060100	OsKitaake11g140400	OsKitaake01g425600	OsKitaake03g217400	OsKitaake01g429100	OsKitaake03g276400	OsKitaake01g436300	OsKitaake03g141600	OsKitaake02g162800	OsKitaake07g110200	OsKitaake01g361400	OsKitaake02g318800	OsKitaake02g082400	OsKitaake08g016100	OsKitaake01g339400	OsKitaake02g316600	OsKitaake01g315700	OsKitaake02g135600	OsKitaake01g245800	OsKitaake01g417700	OsKitaake03g170400	OsKitaake05g205500	OsKitaake05g204700		OsKitaake02g224200	OsKitaake04g158000
OsKitaake01g490100	OsKitaake03g072300	OsKitaake02g218300	OsKitaake04g304800	OsKitaake05g062100	OsKitaake11g141900	OsKitaake01g426600	OsKitaake03g218400	OsKitaake01g430600	OsKitaake03g282300	OsKitaake01g437300	OsKitaake03g141700	OsKitaake02g163700	OsKitaake07g122000	OsKitaake01g361600	OsKitaake02g319700	OsKitaake02g083350	OsKitaake08g018800	OsKitaake01g340000	OsKitaake02g317700	OsKitaake01g315800	OsKitaake02g140500	OsKitaake01g246200	OsKitaake01g420600	OsKitaake03g172550	OsKitaake05g206800	OsKitaake05g206300		OsKitaake02g224300	OsKitaake04g166100
OsKitaake01g492300	OsKitaake03g076700	OsKitaake02g220300	OsKitaake04g305566	OsKitaake05g066200	OsKitaake11g147200	OsKitaake01g427800	OsKitaake03g223800	OsKitaake01g430800	OsKitaake03g283000	OsKitaake01g438000	OsKitaake03g153700	OsKitaake02g164700	OsKitaake07g162500	OsKitaake01g362000	OsKitaake02g321000	OsKitaake02g084400	OsKitaake08g019700	OsKitaake01g340900	OsKitaake02g318800	OsKitaake01g315900	OsKitaake02g141500	OsKitaake01g247500	OsKitaake01g421600	OsKitaake03g176100	OsKitaake05g208250	OsKitaake05g217200		OsKitaake02g224500	OsKitaake04g166501
OsKitaake01g493200	OsKitaake03g087400	OsKitaake02g222100	OsKitaake04g308800	OsKitaake05g070800	OsKitaake11g153000	OsKitaake01g427900	OsKitaake03g224200	OsKitaake01g430900	OsKitaake03g283100	OsKitaake01g439200	OsKitaake03g153750	OsKitaake02g179900	OsKitaake07g163300	OsKitaake01g362100	OsKitaake02g322201	OsKitaake02g085400	OsKitaake08g021500	OsKitaake01g342200	OsKitaake02g321000	OsKitaake01g316600	OsKitaake02g142500	OsKitaake01g248400	OsKitaake01g424400	OsKitaake03g176400	OsKitaake05g211500	OsKitaake05g229500		OsKitaake02g224600	OsKitaake04g166700
OsKitaake01g494700	OsKitaake03g090701	OsKitaake02g223100	OsKitaake04g309400	OsKitaake05g071500	OsKitaake11g157157	OsKitaake01g430600	OsKitaake03g224700	OsKitaake01g431200	OsKitaake03g298600	OsKitaake01g439300	OsKitaake03g161100	OsKitaake02g180200	OsKitaake07g165100	OsKitaake01g362300	OsKitaake02g322700	OsKitaake02g088600	OsKitaake08g021700	OsKitaake01g343150	OsKitaake02g322201	OsKitaake01g317800	OsKitaake02g142600	OsKitaake01g248800	OsKitaake01g425400	OsKitaake03g180600	OsKitaake05g212800	OsKitaake05g234600		OsKitaake02g230500	OsKitaake04g169200
OsKitaake02g003900	OsKitaake03g091000	OsKitaake02g223200	OsKitaake04g315700	OsKitaake05g074600	OsKitaake11g171400	OsKitaake01g430800	OsKitaake03g225900	OsKitaake01g432600	OsKitaake03g310100	OsKitaake01g439700	OsKitaake03g161200	OsKitaake02g181000	OsKitaake07g173700	OsKitaake01g362800	OsKitaake02g324700	OsKitaake02g089000	OsKitaake08g031800	OsKitaake01g343400	OsKitaake02g322700	OsKitaake01g319800	OsKitaake02g142650	OsKitaake01g249100	OsKitaake01g425800	OsKitaake03g182400	OsKitaake05g220700	OsKitaake05g236100		OsKitaake02g239700	OsKitaake04g173300
OsKitaake02g005800	OsKitaake03g092501	OsKitaake02g224100	OsKitaake05g002900	OsKitaake05g076100	OsKitaake11g177400	OsKitaake01g430900	OsKitaake03g231400	OsKitaake01g432900	OsKitaake03g324000	OsKitaake01g440800	OsKitaake03g161301	OsKitaake02g191700	OsKitaake07g174500	OsKitaake01g362900	OsKitaake02g328100	OsKitaake02g089800	OsKitaake08g037000	OsKitaake01g344600	OsKitaake02g324700	OsKitaake01g321550	OsKitaake02g143900	OsKitaake01g249200	OsKitaake01g426300	OsKitaake03g185800	OsKitaake05g227000	OsKitaake05g251700		OsKitaake02g240000	OsKitaake04g175550
OsKitaake02g011000	OsKitaake03g092600	OsKitaake02g224200	OsKitaake05g003400	OsKitaake05g085500	OsKitaake11g181200	OsKitaake01g431000	OsKitaake03g236500	OsKitaake01g437300	OsKitaake03g324800	OsKitaake01g441200	OsKitaake03g165800	OsKitaake02g194600	OsKitaake07g205932	OsKitaake01g363250	OsKitaake02g328200	OsKitaake02g090700	OsKitaake08g037300	OsKitaake01g345900	OsKitaake02g333800	OsKitaake01g323300	OsKitaake02g146001	OsKitaake01g249600	OsKitaake01g426900	OsKitaake03g189400	OsKitaake05g233900	OsKitaake05g254900		OsKitaake02g241000	OsKitaake04g176800
OsKitaake02g015700	OsKitaake03g092700	OsKitaake02g224300	OsKitaake05g010800	OsKitaake05g096300	OsKitaake11g214500	OsKitaake01g431200	OsKitaake03g238800	OsKitaake01g438000	OsKitaake03g331400	OsKitaake01g443700	OsKitaake03g171900	OsKitaake02g197000	OsKitaake07g221100	OsKitaake01g364000	OsKitaake02g331300	OsKitaake02g096900	OsKitaake08g042300	OsKitaake01g347200	OsKitaake02g338700	OsKitaake01g325800	OsKitaake02g146300	OsKitaake01g249700	OsKitaake01g427400	OsKitaake03g198900	OsKitaake05g244700	OsKitaake05g256900		OsKitaake02g242850	OsKitaake04g177900
OsKitaake02g021700	OsKitaake03g094400	OsKitaake02g224600	OsKitaake05g013001	OsKitaake05g102200	OsKitaake11g230600	OsKitaake01g432900	OsKitaake03g239000	OsKitaake01g439200	OsKitaake03g347000	OsKitaake01g444300	OsKitaake03g176900	OsKitaake02g199200	OsKitaake07g223700	OsKitaake01g364300	OsKitaake02g331600	OsKitaake02g097400	OsKitaake08g046400	OsKitaake01g348700	OsKitaake02g347000	OsKitaake01g327400	OsKitaake02g147300	OsKitaake01g249900	OsKitaake01g427500	OsKitaake03g207400	OsKitaake05g246600	OsKitaake05g258200		OsKitaake02g244700	OsKitaake04g178100
OsKitaake02g024800	OsKitaake03g096400	OsKitaake02g226400	OsKitaake05g014700	OsKitaake05g107200	OsKitaake11g232700	OsKitaake01g433100	OsKitaake03g240300	OsKitaake01g439300	OsKitaake03g347100	OsKitaake01g446100	OsKitaake03g192900	OsKitaake02g204300	OsKitaake07g232000	OsKitaake01g364400	OsKitaake02g333800	OsKitaake02g097566	OsKitaake08g053900	OsKitaake01g349100	OsKitaake02g355300	OsKitaake01g328000	OsKitaake02g147900	OsKitaake01g250000	OsKitaake01g428200	OsKitaake03g208900	OsKitaake05g247700	OsKitaake05g262500		OsKitaake02g245000	OsKitaake04g188500
OsKitaake02g028301	OsKitaake03g100850	OsKitaake02g226800	OsKitaake05g023800	OsKitaake05g114500	OsKitaake11g235800	OsKitaake01g437300	OsKitaake03g250000	OsKitaake01g439700	OsKitaake03g348500	OsKitaake01g447300	OsKitaake03g196500	OsKitaake02g209800	OsKitaake07g264650	OsKitaake01g365400	OsKitaake02g345100	OsKitaake02g099100	OsKitaake08g064300	OsKitaake01g349300	OsKitaake02g356100	OsKitaake01g328600	OsKitaake02g150200	OsKitaake01g250500	OsKitaake01g429400	OsKitaake03g211233	OsKitaake05g251100	OsKitaake05g265200		OsKitaake02g249500	OsKitaake04g196900
OsKitaake02g030500	OsKitaake03g101900	OsKitaake02g227800	OsKitaake05g035000	OsKitaake05g124700	OsKitaake11g236000	OsKitaake01g438000	OsKitaake03g250100	OsKitaake01g440800	OsKitaake03g349800	OsKitaake01g449000	OsKitaake03g196600	OsKitaake02g211300	OsKitaake07g270200	OsKitaake01g367000	OsKitaake02g347000	OsKitaake02g099400	OsKitaake08g064900	OsKitaake01g350300	OsKitaake02g356300	OsKitaake01g329100	OsKitaake02g152500	OsKitaake01g250666	OsKitaake01g430000	OsKitaake03g214300	OsKitaake05g252600	OsKitaake05g270000		OsKitaake02g254600	OsKitaake04g210850
OsKitaake02g031200	OsKitaake03g106400	OsKitaake02g230200	OsKitaake05g046000	OsKitaake05g128400	OsKitaake12g005100	OsKitaake01g439200	OsKitaake03g251200	OsKitaake01g443700	OsKitaake03g356300	OsKitaake01g451600	OsKitaake03g197100	OsKitaake02g214550	OsKitaake07g276600	OsKitaake01g368300	OsKitaake02g355300	OsKitaake02g100100	OsKitaake08g083900	OsKitaake01g352300	OsKitaake02g357800	OsKitaake01g330100	OsKitaake02g158001	OsKitaake01g250900	OsKitaake01g431400	OsKitaake03g227000	OsKitaake05g252800	OsKitaake05g278100		OsKitaake02g254700	OsKitaake04g215300
OsKitaake02g033400	OsKitaake03g107200	OsKitaake02g235350	OsKitaake05g046400	OsKitaake05g132400	OsKitaake12g009100	OsKitaake01g439300	OsKitaake03g252400	OsKitaake01g444300	OsKitaake03g356600	OsKitaake01g452000	OsKitaake03g198800	OsKitaake02g214900	OsKitaake07g279500	OsKitaake01g369000	OsKitaake02g356300	OsKitaake02g100300	OsKitaake08g084000	OsKitaake01g352600	OsKitaake02g358000	OsKitaake01g330700	OsKitaake02g160900	OsKitaake01g251800	OsKitaake01g431500	OsKitaake03g234300	OsKitaake05g274000	OsKitaake06g002500		OsKitaake02g255500	OsKitaake04g223600
OsKitaake02g046400	OsKitaake03g116700	OsKitaake02g237800	OsKitaake05g050900	OsKitaake05g137600	OsKitaake12g013000	OsKitaake01g443700	OsKitaake03g253400	OsKitaake01g444700	OsKitaake03g363200	OsKitaake01g452200	OsKitaake03g200500	OsKitaake02g215000	OsKitaake08g002400	OsKitaake01g369700	OsKitaake02g357800	OsKitaake02g109600	OsKitaake08g084300	OsKitaake01g353000	OsKitaake02g361000	OsKitaake01g331800	OsKitaake02g165100	OsKitaake01g252300	OsKitaake01g432000	OsKitaake03g240300	OsKitaake05g279100	OsKitaake06g005100		OsKitaake02g255550	OsKitaake04g227300
OsKitaake02g046800	OsKitaake03g119350	OsKitaake02g239700	OsKitaake05g053300	OsKitaake05g143900	OsKitaake12g020000	OsKitaake01g444300	OsKitaake03g254100	OsKitaake01g445100	OsKitaake03g365200	OsKitaake01g454200	OsKitaake03g200900	OsKitaake02g215400	OsKitaake08g009700	OsKitaake01g370800	OsKitaake02g358000	OsKitaake02g110800	OsKitaake08g084600	OsKitaake01g356600	OsKitaake02g361450	OsKitaake01g332400	OsKitaake02g167600	OsKitaake01g252900	OsKitaake01g432100	OsKitaake03g242300	OsKitaake05g281800	OsKitaake06g005200		OsKitaake02g258400	OsKitaake04g231100
OsKitaake02g048400	OsKitaake03g119400	OsKitaake02g240000	OsKitaake05g063800	OsKitaake05g159700	OsKitaake12g038200	OsKitaake01g447000	OsKitaake03g254800	OsKitaake01g446100	OsKitaake03g366900	OsKitaake01g454700	OsKitaake03g206700	OsKitaake02g215600	OsKitaake08g016100	OsKitaake01g373500	OsKitaake02g362000	OsKitaake02g113800	OsKitaake08g106900	OsKitaake01g360600	OsKitaake02g364050	OsKitaake01g334700	OsKitaake02g171200	OsKitaake01g255000	OsKitaake01g433200	OsKitaake03g254100	OsKitaake05g286300	OsKitaake06g018900		OsKitaake02g263900	OsKitaake04g231600
OsKitaake02g048532	OsKitaake03g125300	OsKitaake02g242700	OsKitaake05g067800	OsKitaake05g160300	OsKitaake12g048600	OsKitaake01g449000	OsKitaake03g257800	OsKitaake01g448500	OsKitaake03g372200	OsKitaake01g455300	OsKitaake03g208900	OsKitaake02g216100	OsKitaake08g018800	OsKitaake01g376700	OsKitaake02g364050	OsKitaake02g114800	OsKitaake08g125000	OsKitaake01g360800	OsKitaake02g365600	OsKitaake01g335100	OsKitaake02g174000	OsKitaake01g255900	OsKitaake01g433700	OsKitaake03g261100	OsKitaake05g288300	OsKitaake06g021900		OsKitaake02g264400	OsKitaake04g235100
OsKitaake02g050100	OsKitaake03g132033	OsKitaake02g242850	OsKitaake05g067900	OsKitaake05g161000	OsKitaake12g051100	OsKitaake01g451600	OsKitaake03g266250	OsKitaake01g449000	OsKitaake03g377400	OsKitaake01g458400	OsKitaake03g209100	OsKitaake02g218300	OsKitaake08g019700	OsKitaake01g378100	OsKitaake02g364800	OsKitaake02g121500	OsKitaake08g127100	OsKitaake01g360900	OsKitaake02g366100	OsKitaake01g336900	OsKitaake02g175700	OsKitaake01g256000	OsKitaake01g433900	OsKitaake03g264200	OsKitaake06g008700	OsKitaake06g029200		OsKitaake02g266800	OsKitaake04g239500
OsKitaake02g050300	OsKitaake03g134700	OsKitaake02g244200	OsKitaake05g078300	OsKitaake05g167200	OsKitaake12g054000	OsKitaake01g451900	OsKitaake03g276400	OsKitaake01g451600	OsKitaake03g383200	OsKitaake01g460032	OsKitaake03g209800	OsKitaake02g220300	OsKitaake08g021500	OsKitaake01g379500	OsKitaake02g365600	OsKitaake02g121600	OsKitaake08g127400	OsKitaake01g361000	OsKitaake02g370548	OsKitaake01g337100	OsKitaake02g177600	OsKitaake01g257000	OsKitaake01g434000	OsKitaake03g265200	OsKitaake06g010900	OsKitaake06g041600		OsKitaake02g267200	OsKitaake04g239800
OsKitaake02g050500	OsKitaake03g141000	OsKitaake02g244500	OsKitaake05g083900	OsKitaake05g167700	OsKitaake12g055600	OsKitaake01g454200	OsKitaake03g282300	OsKitaake01g451900	OsKitaake03g386400	OsKitaake01g460500	OsKitaake03g211000	OsKitaake02g220800	OsKitaake08g021700	OsKitaake01g380700	OsKitaake02g370564	OsKitaake02g123100	OsKitaake08g129900	OsKitaake01g361400	OsKitaake02g377200	OsKitaake01g337200	OsKitaake02g177900	OsKitaake01g257800	OsKitaake01g434200	OsKitaake03g270800	OsKitaake06g011051	OsKitaake06g043100		OsKitaake02g267900	OsKitaake04g240200
OsKitaake02g051900	OsKitaake03g141500	OsKitaake02g244700	OsKitaake05g092300	OsKitaake05g175200	OsKitaake12g070000	OsKitaake01g454700	OsKitaake03g283000	OsKitaake01g452200	OsKitaake03g387900	OsKitaake01g460900	OsKitaake03g215100	OsKitaake02g223200	OsKitaake08g037000	OsKitaake01g381100	OsKitaake02g371600	OsKitaake02g125300	OsKitaake08g134600	OsKitaake01g361600	OsKitaake02g378600	OsKitaake01g337400	OsKitaake02g182300	OsKitaake01g258300	OsKitaake01g434500	OsKitaake03g272400	OsKitaake06g011600	OsKitaake06g058100		OsKitaake02g268100	OsKitaake04g261600
OsKitaake02g052600	OsKitaake03g141600	OsKitaake02g247300	OsKitaake05g092500	OsKitaake05g177200	OsKitaake12g072900	OsKitaake01g455300	OsKitaake03g283100	OsKitaake01g454200	OsKitaake03g396100	OsKitaake01g461100	OsKitaake03g217400	OsKitaake02g224100	OsKitaake08g037300	OsKitaake01g382400	OsKitaake02g372600	OsKitaake02g125400	OsKitaake08g137600	OsKitaake01g362000	OsKitaake02g381100	OsKitaake01g337900	OsKitaake02g184000	OsKitaake01g258800	OsKitaake01g434800	OsKitaake03g279800	OsKitaake06g012000	OsKitaake06g067000		OsKitaake02g271300	OsKitaake04g265700
OsKitaake02g052700	OsKitaake03g146700	OsKitaake02g249500	OsKitaake05g108700	OsKitaake05g180901	OsKitaake12g081100	OsKitaake01g458400	OsKitaake03g286600	OsKitaake01g454700	OsKitaake03g397600	OsKitaake01g461700	OsKitaake03g218400	OsKitaake02g224200	OsKitaake08g039900	OsKitaake01g383200	OsKitaake02g378600	OsKitaake02g136700	OsKitaake08g140600	OsKitaake01g362100	OsKitaake02g386500	OsKitaake01g337966	OsKitaake02g184900	OsKitaake01g259600	OsKitaake01g435300	OsKitaake03g282800	OsKitaake06g012200	OsKitaake06g070300		OsKitaake02g274000	OsKitaake04g267100
OsKitaake02g059900	OsKitaake03g153750	OsKitaake02g252400	OsKitaake05g108800	OsKitaake05g185000	OsKitaake12g083600	OsKitaake01g460032	OsKitaake03g288900	OsKitaake01g455200	OsKitaake03g405700	OsKitaake01g463166	OsKitaake03g220900	OsKitaake02g224300	OsKitaake08g042300	OsKitaake01g383801	OsKitaake02g380900	OsKitaake02g141600	OsKitaake08g140633	OsKitaake01g362200	OsKitaake02g389700	OsKitaake01g338000	OsKitaake02g185200	OsKitaake01g259700	OsKitaake01g435700	OsKitaake03g286550	OsKitaake06g012700	OsKitaake06g070350		OsKitaake02g277800	OsKitaake04g269000
OsKitaake02g062100	OsKitaake03g156750	OsKitaake02g253500	OsKitaake05g110900	OsKitaake05g187200	OsKitaake12g096200	OsKitaake01g460500	OsKitaake03g310100	OsKitaake01g455300	OsKitaake03g406700	OsKitaake01g465400	OsKitaake03g221000	OsKitaake02g224500	OsKitaake08g046400	OsKitaake01g384100	OsKitaake02g381000	OsKitaake02g148400	OsKitaake08g143000	OsKitaake01g362300	OsKitaake02g395600	OsKitaake01g339100	OsKitaake02g187800	OsKitaake01g259900	OsKitaake01g435900	OsKitaake03g295700	OsKitaake06g012800	OsKitaake06g070450		OsKitaake02g280300	OsKitaake04g270200
OsKitaake02g063100	OsKitaake03g156900	OsKitaake02g255550	OsKitaake05g130800	OsKitaake05g187400	OsKitaake12g104100	OsKitaake01g460900	OsKitaake03g310600	OsKitaake01g455500	OsKitaake03g407500	OsKitaake01g466300	OsKitaake03g224200	OsKitaake02g224600	OsKitaake08g047100	OsKitaake01g385000	OsKitaake02g381100	OsKitaake02g149700	OsKitaake08g146300	OsKitaake01g362600	OsKitaake03g000300	OsKitaake01g339400	OsKitaake02g190100	OsKitaake01g260600	OsKitaake01g436700	OsKitaake03g296100	OsKitaake06g032600	OsKitaake06g070800		OsKitaake02g281400	OsKitaake04g270300
OsKitaake02g063800	OsKitaake03g161301	OsKitaake02g256400	OsKitaake05g133000	OsKitaake05g190800	OsKitaake12g114000	OsKitaake01g461100	OsKitaake03g317700	OsKitaake01g458400	OsKitaake03g411000	OsKitaake01g467100	OsKitaake03g224600	OsKitaake02g226400	OsKitaake08g049500	OsKitaake01g385100	OsKitaake02g381800	OsKitaake02g153200	OsKitaake08g155100	OsKitaake01g362800	OsKitaake03g002000	OsKitaake01g340000	OsKitaake02g191600	OsKitaake01g262500	OsKitaake01g437700	OsKitaake03g298100	OsKitaake06g032650	OsKitaake06g070900		OsKitaake02g281900	OsKitaake04g270400
OsKitaake02g064600	OsKitaake03g171200	OsKitaake02g258400	OsKitaake05g137500	OsKitaake05g196300	OsKitaake12g121100	OsKitaake01g461700	OsKitaake03g319300	OsKitaake01g460032	OsKitaake03g414100	OsKitaake01g469500	OsKitaake03g224700	OsKitaake02g228400	OsKitaake08g053800	OsKitaake01g387800	OsKitaake02g389700	OsKitaake02g157900	OsKitaake08g156600	OsKitaake01g362900	OsKitaake03g002600	OsKitaake01g342900	OsKitaake02g192000	OsKitaake01g263800	OsKitaake01g437800	OsKitaake03g304100	OsKitaake06g032700	OsKitaake06g082100		OsKitaake02g282400	OsKitaake04g271900
OsKitaake02g064700	OsKitaake03g171300	OsKitaake02g259900	OsKitaake05g148700	OsKitaake05g204700	OsKitaake12g121300	OsKitaake01g463166	OsKitaake03g321300	OsKitaake01g460500	OsKitaake03g422700	OsKitaake01g469800	OsKitaake03g224900	OsKitaake02g228700	OsKitaake08g055500	OsKitaake01g388200	OsKitaake02g393800	OsKitaake02g162100	OsKitaake08g167600	OsKitaake01g363250	OsKitaake03g003700	OsKitaake01g343150	OsKitaake02g195700	OsKitaake01g265000	OsKitaake01g438600	OsKitaake03g304900	OsKitaake06g033100	OsKitaake06g108100		OsKitaake02g282500	OsKitaake04g273200
OsKitaake02g066700	OsKitaake03g180300	OsKitaake02g263900	OsKitaake05g149700	OsKitaake05g209600	OsKitaake12g121900	OsKitaake01g465400	OsKitaake03g331400	OsKitaake01g460900	OsKitaake03g424900	OsKitaake01g470200	OsKitaake03g225900	OsKitaake02g230400	OsKitaake08g064300	OsKitaake01g389300	OsKitaake02g396500	OsKitaake02g163700	OsKitaake08g168600	OsKitaake01g364000	OsKitaake03g004500	OsKitaake01g343400	OsKitaake02g199500	OsKitaake01g266500	OsKitaake01g438700	OsKitaake03g318000	OsKitaake06g041800	OsKitaake06g109400		OsKitaake02g285600	OsKitaake04g280100
OsKitaake02g067800	OsKitaake03g197100	OsKitaake02g264400	OsKitaake05g171600	OsKitaake05g218600	OsKitaake12g171050	OsKitaake01g465700	OsKitaake03g337601	OsKitaake01g461100	OsKitaake04g000200	OsKitaake01g470700	OsKitaake03g228800	OsKitaake02g232900	OsKitaake08g064900	OsKitaake01g389400	OsKitaake03g000300	OsKitaake02g164700	OsKitaake08g170600	OsKitaake01g364300	OsKitaake03g007200	OsKitaake01g345100	OsKitaake02g202900	OsKitaake01g267900	OsKitaake01g438800	OsKitaake03g320200	OsKitaake06g045100	OsKitaake06g111000		OsKitaake02g285800	OsKitaake04g281900
OsKitaake02g068700	OsKitaake03g200900	OsKitaake02g266800	OsKitaake05g179100	OsKitaake05g220900	OsKitaake12g174100	OsKitaake01g466300	OsKitaake03g339800	OsKitaake01g461700	OsKitaake04g000500	OsKitaake01g470900	OsKitaake03g229650	OsKitaake02g237800	OsKitaake08g084300	OsKitaake01g390700	OsKitaake03g002000	OsKitaake02g179900	OsKitaake08g187700	OsKitaake01g364400	OsKitaake03g008300	OsKitaake01g346600	OsKitaake02g204800	OsKitaake01g268500	OsKitaake01g438900	OsKitaake03g320600	OsKitaake06g046500	OsKitaake06g128400		OsKitaake02g288100	OsKitaake04g283000
OsKitaake02g071500	OsKitaake03g206100	OsKitaake02g267100	OsKitaake05g179400	OsKitaake05g225800	OsKitaake12g175800	OsKitaake01g467000	OsKitaake03g345650	OsKitaake01g465400	OsKitaake04g001900	OsKitaake01g472200	OsKitaake03g230700	OsKitaake02g241000	OsKitaake08g099800	OsKitaake01g391700	OsKitaake03g002600	OsKitaake02g180800	OsKitaake08g188600	OsKitaake01g368300	OsKitaake03g010300	OsKitaake01g347200	OsKitaake02g205000	OsKitaake01g269400	OsKitaake01g441600	OsKitaake03g323200	OsKitaake06g047000	OsKitaake06g134800		OsKitaake02g288400	OsKitaake04g284981
OsKitaake02g072200	OsKitaake03g207800	OsKitaake02g267200	OsKitaake05g188500	OsKitaake05g229500	OsKitaake12g186600	OsKitaake01g467100	OsKitaake03g347000	OsKitaake01g466300	OsKitaake04g005800	OsKitaake01g472700	OsKitaake03g231400	OsKitaake02g242850	OsKitaake08g099932	OsKitaake01g391900	OsKitaake03g004500	OsKitaake02g191700	OsKitaake08g193000	OsKitaake01g369000	OsKitaake03g011000	OsKitaake01g350300	OsKitaake02g205700	OsKitaake01g271200	OsKitaake01g442000	OsKitaake03g328200	OsKitaake06g047100	OsKitaake06g153600		OsKitaake02g288900	OsKitaake04g293200
OsKitaake02g072400	OsKitaake03g207900	OsKitaake02g267600	OsKitaake05g189200	OsKitaake05g234600	OsKitaake12g186700	OsKitaake01g469300	OsKitaake03g347100	OsKitaake01g467000	OsKitaake04g007300	OsKitaake01g473000	OsKitaake03g231800	OsKitaake02g244500	OsKitaake08g111500	OsKitaake01g393400	OsKitaake03g009600	OsKitaake02g194600	OsKitaake08g200000	OsKitaake01g369700	OsKitaake03g018000	OsKitaake01g351900	OsKitaake02g206800	OsKitaake01g271300	OsKitaake01g442800	OsKitaake03g328600	OsKitaake06g060000	OsKitaake06g156000		OsKitaake02g289500	OsKitaake04g298000
OsKitaake02g079400	OsKitaake03g209800	OsKitaake02g267900	OsKitaake05g219600	OsKitaake05g236100	OsKitaake12g186900	OsKitaake01g469500	OsKitaake03g348500	OsKitaake01g467100	OsKitaake04g009700	OsKitaake01g474900	OsKitaake03g236500	OsKitaake02g244700	OsKitaake08g114700	OsKitaake01g394300	OsKitaake03g010300	OsKitaake02g197000	OsKitaake08g200400	OsKitaake01g370100	OsKitaake03g019000	OsKitaake01g352600	OsKitaake02g207700	OsKitaake01g271400	OsKitaake01g443000	OsKitaake03g330900	OsKitaake06g072400	OsKitaake06g174500		OsKitaake02g290101	OsKitaake04g305200
OsKitaake02g079600	OsKitaake03g210900	OsKitaake02g268100	OsKitaake05g226300	OsKitaake05g251700	OsKitaake12g189900	OsKitaake01g470200	OsKitaake03g349000	OsKitaake01g469300	OsKitaake04g010100	OsKitaake01g476000	OsKitaake03g239000	OsKitaake02g245000	OsKitaake08g119300	OsKitaake01g395400	OsKitaake03g015900	OsKitaake02g198600	OsKitaake08g203900	OsKitaake01g370800	OsKitaake03g022600	OsKitaake01g353300	OsKitaake02g208200	OsKitaake01g272500	OsKitaake01g443600	OsKitaake03g331700	OsKitaake06g073800	OsKitaake06g179800		OsKitaake02g290200	OsKitaake04g310200
OsKitaake02g080900	OsKitaake03g211000	OsKitaake02g270100	OsKitaake05g237200	OsKitaake05g254500	OsKitaake12g194500	OsKitaake01g470500	OsKitaake03g356300	OsKitaake01g469500	OsKitaake04g016725	OsKitaake01g476300	OsKitaake03g240400	OsKitaake02g245700	OsKitaake08g125000	OsKitaake01g395800	OsKitaake03g017700	OsKitaake02g199200	OsKitaake08g207100	OsKitaake01g373500	OsKitaake03g023200	OsKitaake01g360800	OsKitaake02g208500	OsKitaake01g272800	OsKitaake01g445200	OsKitaake03g332100	OsKitaake06g075000	OsKitaake06g182200		OsKitaake02g300400	OsKitaake04g314900
OsKitaake02g081800	OsKitaake03g217700	OsKitaake02g271300	OsKitaake05g239100	OsKitaake05g262500	OsKitaake12g202000	OsKitaake01g470700	OsKitaake03g357700	OsKitaake01g470200	OsKitaake04g021700	OsKitaake01g477100	OsKitaake03g241664	OsKitaake02g247300	OsKitaake08g129900	OsKitaake01g396600	OsKitaake03g018000	OsKitaake02g204300	OsKitaake08g220800	OsKitaake01g376700	OsKitaake03g023900	OsKitaake01g361000	OsKitaake02g209000	OsKitaake01g273200	OsKitaake01g446400	OsKitaake03g332250	OsKitaake06g081400	OsKitaake06g189700		OsKitaake02g300500	OsKitaake05g010800
OsKitaake02g082400	OsKitaake03g218400	OsKitaake02g273900	OsKitaake05g241000	OsKitaake05g270400	OsKitaake12g202500	OsKitaake01g470900	OsKitaake03g357800	OsKitaake01g470700	OsKitaake04g022200	OsKitaake01g478000	OsKitaake03g243600	OsKitaake02g247400	OsKitaake08g137600	OsKitaake01g397500	OsKitaake03g022600	OsKitaake02g209800	OsKitaake08g222600	OsKitaake01g379500	OsKitaake03g025200	OsKitaake01g361400	OsKitaake02g211500	OsKitaake01g274100	OsKitaake01g447900	OsKitaake03g332400	OsKitaake06g085200	OsKitaake06g195700		OsKitaake02g301300	OsKitaake05g013550
OsKitaake02g083350	OsKitaake03g220200	OsKitaake02g274000	OsKitaake05g241650	OsKitaake05g278100	OsKitaake12g217300	OsKitaake01g471500	OsKitaake03g362300	OsKitaake01g470900	OsKitaake04g024100	OsKitaake01g479800	OsKitaake03g245350	OsKitaake02g253500	OsKitaake08g140600	OsKitaake01g397800	OsKitaake03g025200	OsKitaake02g211300	OsKitaake08g229828	OsKitaake01g379800	OsKitaake03g028800	OsKitaake01g361600	OsKitaake02g212400	OsKitaake01g274200	OsKitaake01g448200	OsKitaake03g334900	OsKitaake06g086000	OsKitaake06g195900		OsKitaake02g302800	OsKitaake05g021400
OsKitaake02g083400	OsKitaake03g221000	OsKitaake02g276100	OsKitaake05g244700	OsKitaake05g278300	OsKitaake12g223100	OsKitaake01g472200	OsKitaake03g365200	OsKitaake01g472200	OsKitaake04g024200	OsKitaake01g479900	OsKitaake03g245500	OsKitaake02g254400	OsKitaake08g146300	OsKitaake01g398600	OsKitaake03g027200	OsKitaake02g211500	OsKitaake08g231200	OsKitaake01g380700	OsKitaake03g033100	OsKitaake01g362000	OsKitaake02g212700	OsKitaake01g275100	OsKitaake01g448400	OsKitaake03g335100	OsKitaake06g088300	OsKitaake06g196200		OsKitaake02g303800	OsKitaake05g023800
OsKitaake02g083800	OsKitaake03g221100	OsKitaake02g276600	OsKitaake05g247000	OsKitaake05g278700		OsKitaake01g472400	OsKitaake03g366900	OsKitaake01g472600	OsKitaake04g026900	OsKitaake01g481800	OsKitaake03g245900	OsKitaake02g254500	OsKitaake08g150800	OsKitaake01g399600	OsKitaake03g028800	OsKitaake02g214550	OsKitaake08g231400	OsKitaake01g381100	OsKitaake03g037100	OsKitaake01g362100	OsKitaake02g215500	OsKitaake01g276000	OsKitaake01g449400	OsKitaake03g335700	OsKitaake06g088600	OsKitaake06g197900		OsKitaake02g304300	OsKitaake05g026900
OsKitaake02g084000	OsKitaake03g224800	OsKitaake02g277700	OsKitaake05g247700	OsKitaake05g280700		OsKitaake01g472600	OsKitaake03g377400	OsKitaake01g472700	OsKitaake04g027350	OsKitaake01g482400	OsKitaake03g250000	OsKitaake02g254600	OsKitaake08g155100	OsKitaake01g399601	OsKitaake03g033100	OsKitaake02g214900	OsKitaake08g233200	OsKitaake01g382400	OsKitaake03g045200	OsKitaake01g362300	OsKitaake02g215700	OsKitaake01g276500	OsKitaake01g449500	OsKitaake03g342150	OsKitaake06g089600	OsKitaake06g198100		OsKitaake02g306900	OsKitaake05g035000
OsKitaake02g089800	OsKitaake03g224900	OsKitaake02g277800	OsKitaake05g248900	OsKitaake06g000700		OsKitaake01g472700	OsKitaake03g383200	OsKitaake01g473000	OsKitaake04g027400	OsKitaake01g482600	OsKitaake03g252400	OsKitaake02g254700	OsKitaake08g159400	OsKitaake01g400900	OsKitaake03g033700	OsKitaake02g215000	OsKitaake08g254900	OsKitaake01g383200	OsKitaake03g045900	OsKitaake01g362400	OsKitaake02g216000	OsKitaake01g277401	OsKitaake01g449700	OsKitaake03g342200	OsKitaake06g097400	OsKitaake06g199300		OsKitaake02g307000	OsKitaake05g035500
OsKitaake02g093100	OsKitaake03g225900	OsKitaake02g281400	OsKitaake05g250800	OsKitaake06g001300		OsKitaake01g473000	OsKitaake03g386500	OsKitaake01g474900	OsKitaake04g028400	OsKitaake01g483300	OsKitaake03g253400	OsKitaake02g255550	OsKitaake08g167600	OsKitaake01g401200	OsKitaake03g037100	OsKitaake02g215400	OsKitaake09g029200	OsKitaake01g383700	OsKitaake03g047300	OsKitaake01g362800	OsKitaake02g217700	OsKitaake01g277500	OsKitaake01g450700	OsKitaake03g345600	OsKitaake06g102400	OsKitaake06g199800		OsKitaake02g307400	OsKitaake05g035600
OsKitaake02g098400	OsKitaake03g228100	OsKitaake02g282100	OsKitaake05g251100	OsKitaake06g002500		OsKitaake01g476000	OsKitaake03g390700	OsKitaake01g476000	OsKitaake04g028900	OsKitaake01g489900	OsKitaake03g253900	OsKitaake02g256800	OsKitaake08g168600	OsKitaake01g403500	OsKitaake03g045900	OsKitaake02g215600	OsKitaake09g029300	OsKitaake01g383801	OsKitaake03g048200	OsKitaake01g362900	OsKitaake02g218500	OsKitaake01g278200	OsKitaake01g451400	OsKitaake03g347300	OsKitaake06g109000	OsKitaake06g202200		OsKitaake02g308350	OsKitaake05g046000
OsKitaake02g099600	OsKitaake03g228200	OsKitaake02g282500	OsKitaake05g256800	OsKitaake06g003900		OsKitaake01g476300	OsKitaake03g393900	OsKitaake01g476300	OsKitaake04g029800	OsKitaake01g490100	OsKitaake03g254800	OsKitaake02g258400	OsKitaake08g168700	OsKitaake01g404700	OsKitaake03g047300	OsKitaake02g219900	OsKitaake09g030800	OsKitaake01g384100	OsKitaake03g050900	OsKitaake01g363250	OsKitaake02g220000	OsKitaake01g278300	OsKitaake01g452600	OsKitaake03g348900	OsKitaake06g111900	OsKitaake06g205100		OsKitaake02g311400	OsKitaake05g050900
OsKitaake02g103000	OsKitaake03g228800	OsKitaake02g282600	OsKitaake05g262000	OsKitaake06g005100		OsKitaake01g477100	OsKitaake03g395700	OsKitaake01g477100	OsKitaake04g030300	OsKitaake01g492300	OsKitaake03g257800	OsKitaake02g259500	OsKitaake08g181900	OsKitaake01g406300	OsKitaake03g048200	OsKitaake02g220300	OsKitaake09g060400	OsKitaake01g385000	OsKitaake03g053800	OsKitaake01g364000	OsKitaake02g220600	OsKitaake01g278400	OsKitaake01g454000	OsKitaake03g352000	OsKitaake06g113500	OsKitaake06g209500		OsKitaake02g311500	OsKitaake05g054600
OsKitaake02g106550	OsKitaake03g229650	OsKitaake02g282800	OsKitaake05g266300	OsKitaake06g005700		OsKitaake01g478000	OsKitaake03g396100	OsKitaake01g478000	OsKitaake04g032200	OsKitaake01g493100	OsKitaake03g260300	OsKitaake02g261400	OsKitaake08g182100	OsKitaake01g406500	OsKitaake03g050900	OsKitaake02g223200	OsKitaake09g067200	OsKitaake01g385100	OsKitaake03g054700	OsKitaake01g364300	OsKitaake02g220700	OsKitaake01g281500	OsKitaake01g454500	OsKitaake03g354900	OsKitaake06g122200	OsKitaake06g213800		OsKitaake02g312900	OsKitaake05g063800
OsKitaake02g107050	OsKitaake03g230201	OsKitaake02g285600	OsKitaake05g269600	OsKitaake06g011900		OsKitaake01g479800	OsKitaake03g396500	OsKitaake01g478900	OsKitaake04g033700	OsKitaake01g494000	OsKitaake03g261500	OsKitaake02g263900	OsKitaake08g188600	OsKitaake01g406800	OsKitaake03g056600	OsKitaake02g224100	OsKitaake09g090400	OsKitaake01g387800	OsKitaake03g057800	OsKitaake01g364400	OsKitaake02g223400	OsKitaake01g281901	OsKitaake01g455700	OsKitaake03g355400	OsKitaake06g122500	OsKitaake06g231900		OsKitaake02g319400	OsKitaake05g064000
OsKitaake02g107250	OsKitaake03g230700	OsKitaake02g285800	OsKitaake05g279100	OsKitaake06g014601		OsKitaake01g479900	OsKitaake03g403400	OsKitaake01g479800	OsKitaake04g033800	OsKitaake02g004600	OsKitaake03g265000	OsKitaake02g264500	OsKitaake08g190800	OsKitaake01g406900	OsKitaake03g057800	OsKitaake02g224200	OsKitaake09g091800	OsKitaake01g388200	OsKitaake03g059200	OsKitaake01g365400	OsKitaake02g226300	OsKitaake01g282800	OsKitaake01g458900	OsKitaake03g355700	OsKitaake06g136500	OsKitaake06g234100		OsKitaake02g320100	OsKitaake05g067400
OsKitaake02g108000	OsKitaake03g232000	OsKitaake02g286500	OsKitaake05g280300	OsKitaake06g018400		OsKitaake01g480400	OsKitaake03g406700	OsKitaake01g479900	OsKitaake04g035000	OsKitaake02g009500	OsKitaake03g266600	OsKitaake02g266800	OsKitaake08g200000	OsKitaake01g407700	OsKitaake03g062600	OsKitaake02g224300	OsKitaake09g096000	OsKitaake01g389300	OsKitaake03g064400	OsKitaake01g367100	OsKitaake02g226500	OsKitaake01g283400	OsKitaake01g462400	OsKitaake03g362900	OsKitaake06g138100	OsKitaake06g236000		OsKitaake02g322000	OsKitaake05g067600
OsKitaake02g108050	OsKitaake03g233700	OsKitaake02g288900	OsKitaake05g281800	OsKitaake06g021900		OsKitaake01g482400	OsKitaake03g410500	OsKitaake01g482400	OsKitaake04g035200	OsKitaake02g011500	OsKitaake03g282300	OsKitaake02g267900	OsKitaake08g207100	OsKitaake01g407800	OsKitaake03g064400	OsKitaake02g226400	OsKitaake09g100800	OsKitaake01g390600	OsKitaake03g064600	OsKitaake01g368300	OsKitaake02g228600	OsKitaake01g283700	OsKitaake01g464200	OsKitaake03g363000	OsKitaake06g143600	OsKitaake06g236800		OsKitaake02g323200	OsKitaake05g074300
OsKitaake02g109600	OsKitaake03g236500	OsKitaake02g289500	OsKitaake05g288300	OsKitaake06g029200		OsKitaake01g482600	OsKitaake03g414100	OsKitaake01g482600	OsKitaake04g035300	OsKitaake02g012200	OsKitaake03g283100	OsKitaake02g268100	OsKitaake08g222600	OsKitaake01g408400	OsKitaake03g069700	OsKitaake02g227600	OsKitaake09g104300	OsKitaake01g390700	OsKitaake03g069700	OsKitaake01g368600	OsKitaake02g229300	OsKitaake01g284200	OsKitaake01g464400	OsKitaake03g369100	OsKitaake06g147100	OsKitaake06g237600		OsKitaake02g323500	OsKitaake05g079300
OsKitaake02g109700	OsKitaake03g240400	OsKitaake02g290101	OsKitaake06g005600	OsKitaake06g033200		OsKitaake01g483300	OsKitaake03g414400	OsKitaake01g483300	OsKitaake04g037500	OsKitaake02g013200	OsKitaake03g286600	OsKitaake02g270100	OsKitaake08g225600	OsKitaake01g409000	OsKitaake03g072300	OsKitaake02g228700	OsKitaake09g110600	OsKitaake01g391900	OsKitaake03g072300	OsKitaake01g369000	OsKitaake02g231400	OsKitaake01g284300	OsKitaake01g464500	OsKitaake03g380700	OsKitaake06g147201	OsKitaake06g249100		OsKitaake02g324000	OsKitaake05g079400
OsKitaake02g112500	OsKitaake03g241200	OsKitaake02g290400	OsKitaake06g011500	OsKitaake06g033400		OsKitaake01g487900	OsKitaake03g421500	OsKitaake01g489900	OsKitaake04g037700	OsKitaake02g013400	OsKitaake03g288900	OsKitaake02g270800	OsKitaake08g229828	OsKitaake01g409100	OsKitaake03g072800	OsKitaake02g232900	OsKitaake09g112300	OsKitaake01g393400	OsKitaake03g073700	OsKitaake01g370800	OsKitaake02g233301	OsKitaake01g285600	OsKitaake01g465000	OsKitaake03g382800	OsKitaake06g157500	OsKitaake06g249200		OsKitaake02g325200	OsKitaake05g084400
OsKitaake02g113800	OsKitaake03g241258	OsKitaake02g292100	OsKitaake06g012100	OsKitaake06g041600		OsKitaake01g490100	OsKitaake03g422700	OsKitaake01g490100	OsKitaake04g044100	OsKitaake02g015400	OsKitaake03g298100	OsKitaake02g271300	OsKitaake08g231200	OsKitaake01g409600	OsKitaake03g074100	OsKitaake02g237800	OsKitaake09g117800	OsKitaake01g395400	OsKitaake03g074100	OsKitaake01g372850	OsKitaake02g233714	OsKitaake01g285950	OsKitaake01g465200	OsKitaake03g393200	OsKitaake06g162400	OsKitaake06g251800		OsKitaake02g325800	OsKitaake05g086600
OsKitaake02g114800	OsKitaake03g241316	OsKitaake02g293800	OsKitaake06g012300	OsKitaake06g043100		OsKitaake01g491200	OsKitaake03g424000	OsKitaake01g492300	OsKitaake04g045100	OsKitaake02g015700	OsKitaake03g303900	OsKitaake02g277800	OsKitaake08g231400	OsKitaake01g410100	OsKitaake03g074300	OsKitaake02g241000	OsKitaake09g126700	OsKitaake01g395800	OsKitaake03g074800	OsKitaake01g373800	OsKitaake02g234600	OsKitaake01g286000	OsKitaake01g469000	OsKitaake03g395300	OsKitaake06g165603	OsKitaake06g258700		OsKitaake02g326100	OsKitaake05g096901
OsKitaake02g116300	OsKitaake03g244700	OsKitaake02g294500	OsKitaake06g012700	OsKitaake06g056900		OsKitaake01g492300	OsKitaake04g000200	OsKitaake01g493100	OsKitaake04g055600	OsKitaake02g017400	OsKitaake03g310100	OsKitaake02g279200	OsKitaake08g254900	OsKitaake01g410400	OsKitaake03g074800	OsKitaake02g244700	OsKitaake09g126900	OsKitaake01g396600	OsKitaake03g076700	OsKitaake01g375500	OsKitaake02g234700	OsKitaake01g286200	OsKitaake01g470700	OsKitaake03g395700	OsKitaake06g171509	OsKitaake06g268700		OsKitaake02g326300	OsKitaake05g101800
OsKitaake02g116500	OsKitaake03g247600	OsKitaake02g300400	OsKitaake06g012800	OsKitaake06g060200		OsKitaake01g493100	OsKitaake04g000500	OsKitaake02g004600	OsKitaake04g055700	OsKitaake02g017800	OsKitaake03g315200	OsKitaake02g284000	OsKitaake09g003400	OsKitaake01g410700	OsKitaake03g076700	OsKitaake02g245000	OsKitaake09g129600	OsKitaake01g397500	OsKitaake03g085800	OsKitaake01g375800	OsKitaake02g236100	OsKitaake01g287300	OsKitaake01g474300	OsKitaake03g418100	OsKitaake06g171700	OsKitaake06g282100		OsKitaake02g326600	OsKitaake05g102700
OsKitaake02g119200	OsKitaake03g250600	OsKitaake02g301300	OsKitaake06g019700	OsKitaake06g067000		OsKitaake02g004600	OsKitaake04g001900	OsKitaake02g009500	OsKitaake04g056200	OsKitaake02g018300	OsKitaake03g321700	OsKitaake02g284700	OsKitaake09g011300	OsKitaake01g412900	OsKitaake03g081200	OsKitaake02g245700	OsKitaake09g136000	OsKitaake01g397800	OsKitaake03g089000	OsKitaake01g376400	OsKitaake02g237900	OsKitaake01g287400	OsKitaake01g474800	OsKitaake04g003800	OsKitaake06g179400	OsKitaake06g289600		OsKitaake02g326700	OsKitaake05g107000
OsKitaake02g130750	OsKitaake03g252400	OsKitaake02g306900	OsKitaake06g021700	OsKitaake06g070300		OsKitaake02g009500	OsKitaake04g005800	OsKitaake02g012200	OsKitaake04g061000	OsKitaake02g021600	OsKitaake03g324000	OsKitaake02g288000	OsKitaake09g029300	OsKitaake01g414000	OsKitaake03g091400	OsKitaake02g246400	OsKitaake09g144400	OsKitaake01g398600	OsKitaake03g091400	OsKitaake01g376600	OsKitaake02g240000	OsKitaake01g287900	OsKitaake01g475000	OsKitaake04g004300	OsKitaake06g184900	OsKitaake06g289700		OsKitaake02g326800	OsKitaake05g108700
OsKitaake02g132800	OsKitaake03g253900	OsKitaake02g307400	OsKitaake06g025500	OsKitaake06g070350		OsKitaake02g011500	OsKitaake04g007300	OsKitaake02g013400	OsKitaake04g066400	OsKitaake02g021700	OsKitaake03g331400	OsKitaake02g288100	OsKitaake09g067200	OsKitaake01g414300	OsKitaake03g093300	OsKitaake02g253500	OsKitaake09g150500	OsKitaake01g399600	OsKitaake03g092400	OsKitaake01g376700	OsKitaake02g242700	OsKitaake01g288600	OsKitaake01g477500	OsKitaake04g008200	OsKitaake06g185000	OsKitaake06g289800		OsKitaake02g329100	OsKitaake05g108800
OsKitaake02g133800	OsKitaake03g256300	OsKitaake02g308350	OsKitaake06g031300	OsKitaake06g070900		OsKitaake02g012200	OsKitaake04g009700	OsKitaake02g015400	OsKitaake04g066533	OsKitaake02g024800	OsKitaake03g333600	OsKitaake02g288400	OsKitaake09g090400	OsKitaake01g415400	OsKitaake03g096400	OsKitaake02g254400	OsKitaake09g157800	OsKitaake01g399601	OsKitaake03g092501	OsKitaake01g378100	OsKitaake02g248400	OsKitaake01g288700	OsKitaake01g477600	OsKitaake04g008300	OsKitaake06g190000	OsKitaake07g003900		OsKitaake02g335400	OsKitaake05g110400
OsKitaake02g136700	OsKitaake03g257200	OsKitaake02g310150	OsKitaake06g032400	OsKitaake06g080100		OsKitaake02g013400	OsKitaake04g010100	OsKitaake02g015700	OsKitaake04g067000	OsKitaake02g028301	OsKitaake03g335400	OsKitaake02g288900	OsKitaake09g091800	OsKitaake01g417500	OsKitaake03g096500	OsKitaake02g254500	OsKitaake09g168300	OsKitaake01g399800	OsKitaake03g093300	OsKitaake01g379500	OsKitaake02g248600	OsKitaake01g288800	OsKitaake01g479500	OsKitaake04g008900	OsKitaake06g190300	OsKitaake07g005400		OsKitaake02g339100	OsKitaake05g112800
OsKitaake02g141600	OsKitaake03g260300	OsKitaake02g311400	OsKitaake06g032600	OsKitaake06g081800		OsKitaake02g015400	OsKitaake04g021700	OsKitaake02g017400	OsKitaake04g071100	OsKitaake02g028800	OsKitaake03g341800	OsKitaake02g290400	OsKitaake09g096000	OsKitaake01g418000	OsKitaake03g097700	OsKitaake02g254600	OsKitaake09g168800	OsKitaake01g400900	OsKitaake03g094500	OsKitaake01g379800	OsKitaake02g251300	OsKitaake01g290000	OsKitaake01g480600	OsKitaake04g009900	OsKitaake06g203100	OsKitaake07g013300		OsKitaake02g339300	OsKitaake05g120401
OsKitaake02g145700	OsKitaake03g260400	OsKitaake02g311500	OsKitaake06g037600	OsKitaake06g082100		OsKitaake02g016000	OsKitaake04g022200	OsKitaake02g017800	OsKitaake04g072300	OsKitaake02g032000	OsKitaake03g342100	OsKitaake02g291400	OsKitaake09g104300	OsKitaake01g418100	OsKitaake03g098400	OsKitaake02g254700	OsKitaake09g170800	OsKitaake01g403500	OsKitaake03g096400	OsKitaake01g379900	OsKitaake02g253800	OsKitaake01g291400	OsKitaake01g481600	OsKitaake04g010700	OsKitaake06g207200	OsKitaake07g017600		OsKitaake02g339500	OsKitaake05g133000
OsKitaake02g146600	OsKitaake03g266600	OsKitaake02g312000	OsKitaake06g046500	OsKitaake06g093100		OsKitaake02g017400	OsKitaake04g024100	OsKitaake02g018200	OsKitaake04g079300	OsKitaake02g043400	OsKitaake03g347000	OsKitaake02g292900	OsKitaake09g104800	OsKitaake01g418300	OsKitaake03g099400	OsKitaake02g255550	OsKitaake09g172800	OsKitaake01g404600	OsKitaake03g096500	OsKitaake01g381100	OsKitaake02g254800	OsKitaake01g291700	OsKitaake01g482800	OsKitaake04g011900	OsKitaake06g207800	OsKitaake07g017700		OsKitaake02g340000	OsKitaake05g137500
OsKitaake02g146800	OsKitaake03g272800	OsKitaake02g312400	OsKitaake06g047000	OsKitaake06g099100		OsKitaake02g017800	OsKitaake04g024200	OsKitaake02g018300	OsKitaake04g092100	OsKitaake02g043800	OsKitaake03g348500	OsKitaake02g293400	OsKitaake09g105000	OsKitaake01g418400	OsKitaake03g100100	OsKitaake02g256800	OsKitaake09g180400	OsKitaake01g404700	OsKitaake03g097700	OsKitaake01g382000	OsKitaake02g255000	OsKitaake01g291900	OsKitaake01g483000	OsKitaake04g015000	OsKitaake06g213203	OsKitaake07g019500		OsKitaake02g340200	OsKitaake05g138700
OsKitaake02g147300	OsKitaake03g277600	OsKitaake02g312900	OsKitaake06g052700	OsKitaake06g102800		OsKitaake02g018200	OsKitaake04g025400	OsKitaake02g021600	OsKitaake04g100600	OsKitaake02g045200	OsKitaake03g356300	OsKitaake02g294500	OsKitaake09g120500	OsKitaake01g419300	OsKitaake03g100300	OsKitaake02g258400	OsKitaake09g181600	OsKitaake01g406300	OsKitaake03g098200	OsKitaake01g382400	OsKitaake02g261500	OsKitaake01g293900	OsKitaake01g483100	OsKitaake04g025200	OsKitaake06g220700	OsKitaake07g020701		OsKitaake02g340600	OsKitaake05g143300
OsKitaake02g151500	OsKitaake03g279500	OsKitaake02g317600	OsKitaake06g063400	OsKitaake06g104150		OsKitaake02g018300	OsKitaake04g027350	OsKitaake02g021700	OsKitaake04g105200	OsKitaake02g045400	OsKitaake03g360866	OsKitaake02g295500	OsKitaake09g126700	OsKitaake01g420700	OsKitaake03g100400	OsKitaake02g258600	OsKitaake09g200600	OsKitaake01g406900	OsKitaake03g098400	OsKitaake01g382600	OsKitaake02g262000	OsKitaake01g294000	OsKitaake01g484300	OsKitaake04g028100	OsKitaake06g223400	OsKitaake07g021200		OsKitaake02g342100	OsKitaake05g143600
OsKitaake02g153200	OsKitaake03g280700	OsKitaake02g319400	OsKitaake06g069300	OsKitaake06g108100		OsKitaake02g021600	OsKitaake04g027400	OsKitaake02g028301	OsKitaake04g105700	OsKitaake02g046600	OsKitaake03g361400	OsKitaake02g300400	OsKitaake09g126900	OsKitaake01g420800	OsKitaake03g121200	OsKitaake02g261400	OsKitaake09g209300	OsKitaake01g407700	OsKitaake03g100100	OsKitaake01g383801	OsKitaake02g262800	OsKitaake01g295200	OsKitaake01g485700	OsKitaake04g028800	OsKitaake06g224800	OsKitaake07g023300		OsKitaake02g344100	OsKitaake05g149700
OsKitaake02g153500	OsKitaake03g283100	OsKitaake02g320100	OsKitaake06g071700	OsKitaake06g112900		OsKitaake02g021700	OsKitaake04g028400	OsKitaake02g028800	OsKitaake04g115650	OsKitaake02g046800	OsKitaake03g362300	OsKitaake02g303800	OsKitaake09g129600	OsKitaake01g421000	OsKitaake03g121800	OsKitaake02g263900	OsKitaake10g010601	OsKitaake01g407800	OsKitaake03g100300	OsKitaake01g384100	OsKitaake02g264300	OsKitaake01g295400	OsKitaake01g487000	OsKitaake04g030500	OsKitaake06g228300	OsKitaake07g023400		OsKitaake02g344700	OsKitaake05g157600
OsKitaake02g155600	OsKitaake03g288100	OsKitaake02g322000	OsKitaake06g073800	OsKitaake06g117400		OsKitaake02g028301	OsKitaake04g030300	OsKitaake02g031200	OsKitaake04g120300	OsKitaake02g048532	OsKitaake03g365200	OsKitaake02g306900	OsKitaake09g136000	OsKitaake01g423600	OsKitaake03g130966	OsKitaake02g267900	OsKitaake10g020300	OsKitaake01g408400	OsKitaake03g100400	OsKitaake01g385000	OsKitaake02g265200	OsKitaake01g296100	OsKitaake01g489000	OsKitaake04g038100	OsKitaake06g229500	OsKitaake07g032700		OsKitaake02g345100	OsKitaake05g170300
OsKitaake02g155725	OsKitaake03g291400	OsKitaake02g323200	OsKitaake06g075000	OsKitaake06g120200		OsKitaake02g028800	OsKitaake04g032200	OsKitaake02g035300	OsKitaake04g121000	OsKitaake02g050100	OsKitaake03g366900	OsKitaake02g307400	OsKitaake09g144400	OsKitaake01g424000	OsKitaake03g131100	OsKitaake02g268100	OsKitaake10g020700	OsKitaake01g409100	OsKitaake03g100850	OsKitaake01g385100	OsKitaake02g265900	OsKitaake01g296600	OsKitaake01g490900	OsKitaake04g040500	OsKitaake06g233400	OsKitaake07g070600		OsKitaake02g345900	OsKitaake05g173400
OsKitaake02g159900	OsKitaake03g292000	OsKitaake02g323500	OsKitaake06g075700	OsKitaake06g134600		OsKitaake02g031200	OsKitaake04g033700	OsKitaake02g043400	OsKitaake04g121500	OsKitaake02g050500	OsKitaake03g382900	OsKitaake02g307700	OsKitaake09g147700	OsKitaake01g424200	OsKitaake03g137950	OsKitaake02g270100	OsKitaake10g025950	OsKitaake01g409600	OsKitaake03g107200	OsKitaake01g387800	OsKitaake02g267700	OsKitaake01g298000	OsKitaake01g491500	OsKitaake04g041700	OsKitaake06g233500	OsKitaake07g085900		OsKitaake02g348600	OsKitaake05g173500
OsKitaake02g162100	OsKitaake03g303900	OsKitaake02g324000	OsKitaake06g081100	OsKitaake06g134800		OsKitaake02g032000	OsKitaake04g033800	OsKitaake02g045200	OsKitaake04g123100	OsKitaake02g051900	OsKitaake03g383200	OsKitaake02g308300	OsKitaake09g150500	OsKitaake01g425000	OsKitaake03g139301	OsKitaake02g270800	OsKitaake10g027000	OsKitaake01g410100	OsKitaake03g121200	OsKitaake01g388200	OsKitaake02g269800	OsKitaake01g299300	OsKitaake01g492100	OsKitaake04g043100	OsKitaake06g233603	OsKitaake07g102100		OsKitaake02g349200	OsKitaake05g179100
OsKitaake02g163700	OsKitaake03g304400	OsKitaake02g325600	OsKitaake06g088600	OsKitaake06g147700		OsKitaake02g035300	OsKitaake04g035000	OsKitaake02g046600	OsKitaake04g124100	OsKitaake02g052600	OsKitaake03g387900	OsKitaake02g308350	OsKitaake09g150600	OsKitaake01g425100	OsKitaake03g141400	OsKitaake02g271100	OsKitaake10g033700	OsKitaake01g410400	OsKitaake03g123600	OsKitaake01g389300	OsKitaake02g274301	OsKitaake01g300800	OsKitaake02g001600	OsKitaake04g049400	OsKitaake06g244400	OsKitaake07g118833		OsKitaake02g349500	OsKitaake05g179400
OsKitaake02g163800	OsKitaake03g310600	OsKitaake02g325800	OsKitaake06g089600	OsKitaake06g162700		OsKitaake02g043400	OsKitaake04g037700	OsKitaake02g046800	OsKitaake04g125000	OsKitaake02g052700	OsKitaake03g396300	OsKitaake02g308400	OsKitaake09g151000	OsKitaake01g425300	OsKitaake03g141500	OsKitaake02g271300	OsKitaake10g035000	OsKitaake01g412400	OsKitaake03g130966	OsKitaake01g391700	OsKitaake02g274900	OsKitaake01g301600	OsKitaake02g002000	OsKitaake04g055000	OsKitaake06g249900	OsKitaake07g119200		OsKitaake02g350900	OsKitaake05g182700
OsKitaake02g172600	OsKitaake03g315500	OsKitaake02g326100	OsKitaake06g094400	OsKitaake06g168700		OsKitaake02g045200	OsKitaake04g044100	OsKitaake02g048532	OsKitaake04g125301	OsKitaake02g053400	OsKitaake03g396500	OsKitaake02g311400	OsKitaake09g157800	OsKitaake01g426600	OsKitaake03g141600	OsKitaake02g274000	OsKitaake10g045900	OsKitaake01g412900	OsKitaake03g131100	OsKitaake01g391900	OsKitaake02g280400	OsKitaake01g302200	OsKitaake02g002700	OsKitaake04g059100	OsKitaake06g265000	OsKitaake07g120300		OsKitaake02g354500	OsKitaake05g184700
OsKitaake02g175500	OsKitaake03g328200	OsKitaake02g326300	OsKitaake06g097400	OsKitaake06g174500		OsKitaake02g046600	OsKitaake04g045100	OsKitaake02g050100	OsKitaake04g125900	OsKitaake02g054300	OsKitaake03g397600	OsKitaake02g311500	OsKitaake09g168800	OsKitaake01g427900	OsKitaake03g149000	OsKitaake02g277700	OsKitaake10g050200	OsKitaake01g414000	OsKitaake03g132033	OsKitaake01g392300	OsKitaake02g281050	OsKitaake01g302600	OsKitaake02g003100	OsKitaake04g063500	OsKitaake06g266900	OsKitaake07g127000		OsKitaake02g357000	OsKitaake05g188500
OsKitaake02g183600	OsKitaake03g331400	OsKitaake02g326800	OsKitaake06g098500	OsKitaake06g180400		OsKitaake02g047000	OsKitaake04g045300	OsKitaake02g050500	OsKitaake04g126300	OsKitaake02g057500	OsKitaake03g406700	OsKitaake02g312000	OsKitaake09g172800	OsKitaake01g428400	OsKitaake03g154600	OsKitaake02g277800	OsKitaake10g052600	OsKitaake01g414300	OsKitaake03g139301	OsKitaake01g393400	OsKitaake02g282700	OsKitaake01g302900	OsKitaake02g005600	OsKitaake04g064500	OsKitaake06g273800	OsKitaake07g129900		OsKitaake02g357800	OsKitaake05g194300
OsKitaake02g186000	OsKitaake03g335250	OsKitaake02g329100	OsKitaake06g101200	OsKitaake06g181300		OsKitaake02g050100	OsKitaake04g047600	OsKitaake02g052600	OsKitaake04g128300	OsKitaake02g057650	OsKitaake03g407500	OsKitaake02g312900	OsKitaake09g179300	OsKitaake01g430600	OsKitaake03g155300	OsKitaake02g279200	OsKitaake10g065900	OsKitaake01g415150	OsKitaake03g141400	OsKitaake01g394200	OsKitaake02g283000	OsKitaake01g303000	OsKitaake02g007600	OsKitaake04g064700	OsKitaake06g273900	OsKitaake07g130400		OsKitaake02g366100	OsKitaake05g194800
OsKitaake02g187400	OsKitaake03g335400	OsKitaake02g330100	OsKitaake06g109400	OsKitaake06g182200		OsKitaake02g052700	OsKitaake04g055700	OsKitaake02g052700	OsKitaake04g128500	OsKitaake02g061700	OsKitaake03g410500	OsKitaake02g317600	OsKitaake09g180400	OsKitaake01g430700	OsKitaake03g159100	OsKitaake02g284000	OsKitaake10g069300	OsKitaake01g415400	OsKitaake03g141500	OsKitaake01g394300	OsKitaake02g287600	OsKitaake01g303400	OsKitaake02g008900	OsKitaake04g064832	OsKitaake06g276100	OsKitaake07g133700		OsKitaake02g370000	OsKitaake05g198200
OsKitaake02g191100	OsKitaake03g340900	OsKitaake02g333500	OsKitaake06g110300	OsKitaake06g188800		OsKitaake02g057500	OsKitaake04g058400	OsKitaake02g053400	OsKitaake04g137500	OsKitaake02g062100	OsKitaake03g410800	OsKitaake02g317701	OsKitaake09g188200	OsKitaake01g430800	OsKitaake03g159300	OsKitaake02g288000	OsKitaake10g071000	OsKitaake01g417500	OsKitaake03g141600	OsKitaake01g394900	OsKitaake02g287700	OsKitaake01g303900	OsKitaake02g012500	OsKitaake04g076900	OsKitaake06g276200	OsKitaake07g140900		OsKitaake02g370100	OsKitaake05g208600
OsKitaake02g192200	OsKitaake03g345650	OsKitaake02g334900	OsKitaake06g110500	OsKitaake06g190000		OsKitaake02g057650	OsKitaake04g061000	OsKitaake02g054300	OsKitaake04g138300	OsKitaake02g063600	OsKitaake03g411000	OsKitaake02g320100	OsKitaake09g209300	OsKitaake01g430900	OsKitaake03g160400	OsKitaake02g288100	OsKitaake10g075000	OsKitaake01g418000	OsKitaake03g143200	OsKitaake01g395400	OsKitaake02g289500	OsKitaake01g304300	OsKitaake02g013600	OsKitaake04g082200	OsKitaake06g276300	OsKitaake07g144700		OsKitaake02g374100	OsKitaake05g213400
OsKitaake02g192300	OsKitaake03g347000	OsKitaake02g335400	OsKitaake06g119100	OsKitaake06g194000		OsKitaake02g062100	OsKitaake04g066400	OsKitaake02g057500	OsKitaake04g140300	OsKitaake02g063800	OsKitaake03g414100	OsKitaake02g322000	OsKitaake10g000300	OsKitaake01g431000	OsKitaake03g161100	OsKitaake02g288400	OsKitaake10g075500	OsKitaake01g418100	OsKitaake03g147400	OsKitaake01g396600	OsKitaake02g291600	OsKitaake01g304900	OsKitaake02g014700	OsKitaake04g086800	OsKitaake06g281600	OsKitaake07g145700		OsKitaake02g375500	OsKitaake05g221300
OsKitaake02g194000	OsKitaake03g347100	OsKitaake02g335800	OsKitaake06g121400	OsKitaake06g197900		OsKitaake02g063600	OsKitaake04g066533	OsKitaake02g057650	OsKitaake04g140500	OsKitaake02g066700	OsKitaake03g414400	OsKitaake02g323200	OsKitaake10g004900	OsKitaake01g431200	OsKitaake03g161200	OsKitaake02g288900	OsKitaake10g094800	OsKitaake01g418400	OsKitaake03g150200	OsKitaake01g397100	OsKitaake02g294100	OsKitaake01g308300	OsKitaake02g014800	OsKitaake04g087000	OsKitaake06g285100	OsKitaake07g153100		OsKitaake02g376000	OsKitaake05g227000
OsKitaake02g194400	OsKitaake03g362300	OsKitaake02g339300	OsKitaake06g122200	OsKitaake06g198100		OsKitaake02g063800	OsKitaake04g067000	OsKitaake02g061700	OsKitaake04g140600	OsKitaake02g068700	OsKitaake03g416800	OsKitaake02g323500	OsKitaake10g020700	OsKitaake01g432600	OsKitaake03g161301	OsKitaake02g290400	OsKitaake10g120700	OsKitaake01g419300	OsKitaake03g153700	OsKitaake01g397400	OsKitaake02g294400	OsKitaake01g308600	OsKitaake02g016400	OsKitaake04g088100	OsKitaake07g005500	OsKitaake07g157700		OsKitaake02g376550	OsKitaake05g239600
OsKitaake02g194800	OsKitaake03g366900	OsKitaake02g339500	OsKitaake06g124700	OsKitaake06g202200		OsKitaake02g066700	OsKitaake04g071100	OsKitaake02g062100	OsKitaake04g141201	OsKitaake02g070000	OsKitaake03g420700	OsKitaake02g324000	OsKitaake10g031700	OsKitaake01g432900	OsKitaake03g165800	OsKitaake02g291400	OsKitaake10g121500	OsKitaake01g420700	OsKitaake03g153750	OsKitaake01g397500	OsKitaake02g295100	OsKitaake01g309100	OsKitaake02g016500	OsKitaake04g088400	OsKitaake07g007800	OsKitaake07g158000		OsKitaake02g385100	OsKitaake05g240400
OsKitaake02g195400	OsKitaake03g368700	OsKitaake02g339600	OsKitaake06g129000	OsKitaake06g205700		OsKitaake02g068700	OsKitaake04g072300	OsKitaake02g063600	OsKitaake04g142200	OsKitaake02g071500	OsKitaake03g422700	OsKitaake02g325200	OsKitaake10g033700	OsKitaake01g433100	OsKitaake03g167600	OsKitaake02g293800	OsKitaake10g125000	OsKitaake01g421000	OsKitaake03g156900	OsKitaake01g398600	OsKitaake02g295300	OsKitaake01g309200	OsKitaake02g017900	OsKitaake04g094000	OsKitaake07g009000	OsKitaake07g163700		OsKitaake02g385700	OsKitaake05g241000
OsKitaake02g195500	OsKitaake03g373300	OsKitaake02g340000	OsKitaake06g136500	OsKitaake06g209500		OsKitaake02g072300	OsKitaake04g073150	OsKitaake02g063800	OsKitaake04g142900	OsKitaake02g072300	OsKitaake03g424500	OsKitaake02g325600	OsKitaake10g035000	OsKitaake01g436300	OsKitaake03g170700	OsKitaake02g294500	OsKitaake10g125500	OsKitaake01g423600	OsKitaake03g159100	OsKitaake01g398800	OsKitaake02g296200	OsKitaake01g309300	OsKitaake02g020200	OsKitaake04g097200	OsKitaake07g009500	OsKitaake07g171200		OsKitaake02g390900	OsKitaake05g241500
OsKitaake02g197700	OsKitaake03g374900	OsKitaake02g340200	OsKitaake06g138100	OsKitaake06g213800		OsKitaake02g072400	OsKitaake04g079300	OsKitaake02g066700	OsKitaake04g143800	OsKitaake02g072400	OsKitaake03g424900	OsKitaake02g326100	OsKitaake10g050200	OsKitaake01g436600	OsKitaake03g171900	OsKitaake02g295500	OsKitaake10g126300	OsKitaake01g424000	OsKitaake03g160400	OsKitaake01g400500	OsKitaake02g296400	OsKitaake01g310200	OsKitaake02g021300	OsKitaake04g098900	OsKitaake07g016300	OsKitaake07g172000		OsKitaake02g391800	OsKitaake05g249000
OsKitaake02g198600	OsKitaake03g375000	OsKitaake02g340600	OsKitaake06g140400	OsKitaake06g220800		OsKitaake02g072500	OsKitaake04g081800	OsKitaake02g067800	OsKitaake04g146500	OsKitaake02g078800	OsKitaake04g000200	OsKitaake02g326300	OsKitaake10g051900	OsKitaake01g437300	OsKitaake03g173850	OsKitaake02g300400	OsKitaake10g127405	OsKitaake01g424200	OsKitaake03g160500	OsKitaake01g400900	OsKitaake02g296500	OsKitaake01g310500	OsKitaake02g023100	OsKitaake04g103900	OsKitaake07g022600	OsKitaake07g172600		OsKitaake02g391900	OsKitaake05g250800
OsKitaake02g199200	OsKitaake03g375100	OsKitaake02g344100	OsKitaake06g144700	OsKitaake06g234100		OsKitaake02g072600	OsKitaake04g084800	OsKitaake02g068700	OsKitaake04g155700	OsKitaake02g079400	OsKitaake04g001900	OsKitaake02g326600	OsKitaake10g052300	OsKitaake01g438000	OsKitaake03g174600	OsKitaake02g303800	OsKitaake10g137900	OsKitaake01g425100	OsKitaake03g161100	OsKitaake01g401100	OsKitaake02g296900	OsKitaake01g310700	OsKitaake02g023400	OsKitaake04g105400	OsKitaake07g023000	OsKitaake07g173400		OsKitaake02g392000	OsKitaake05g262200
OsKitaake02g199400	OsKitaake03g377400	OsKitaake02g344700	OsKitaake06g156600	OsKitaake06g235000		OsKitaake02g073800	OsKitaake04g093350	OsKitaake02g072300	OsKitaake04g158000	OsKitaake02g079600	OsKitaake04g003100	OsKitaake02g326700	OsKitaake10g052600	OsKitaake01g439200	OsKitaake03g196500	OsKitaake02g306900	OsKitaake10g138100	OsKitaake01g425300	OsKitaake03g161301	OsKitaake01g401200	OsKitaake02g299200	OsKitaake01g310800	OsKitaake02g024000	OsKitaake04g105700	OsKitaake07g023100	OsKitaake07g174800		OsKitaake02g394800	OsKitaake05g267900
OsKitaake02g199500	OsKitaake03g382466	OsKitaake02g345900	OsKitaake06g157500	OsKitaake06g235403		OsKitaake02g077700	OsKitaake04g097600	OsKitaake02g072400	OsKitaake04g162300	OsKitaake02g080500	OsKitaake04g005800	OsKitaake02g326800	OsKitaake10g065900	OsKitaake01g439300	OsKitaake03g196600	OsKitaake02g307400	OsKitaake10g147900	OsKitaake01g426100	OsKitaake03g162900	OsKitaake01g404700	OsKitaake02g301700	OsKitaake01g310900	OsKitaake02g024300	OsKitaake04g107700	OsKitaake07g023200	OsKitaake07g175300		OsKitaake03g003300	OsKitaake05g268900
OsKitaake02g200000	OsKitaake03g383200	OsKitaake02g348600	OsKitaake06g160300	OsKitaake06g236000		OsKitaake02g079600	OsKitaake04g097700	OsKitaake02g072600	OsKitaake04g167400	OsKitaake02g080800	OsKitaake04g007300	OsKitaake02g327000	OsKitaake10g094800	OsKitaake01g439700	OsKitaake03g197400	OsKitaake02g307700	OsKitaake10g155000	OsKitaake01g426600	OsKitaake03g163600	OsKitaake01g406800	OsKitaake02g303200	OsKitaake01g311100	OsKitaake02g024700	OsKitaake04g107800	OsKitaake07g024000	OsKitaake07g177900		OsKitaake03g004800	OsKitaake05g273400
OsKitaake02g202400	OsKitaake03g390001	OsKitaake02g349200	OsKitaake06g160800	OsKitaake06g236003		OsKitaake02g080500	OsKitaake04g098900	OsKitaake02g077700	OsKitaake04g171800	OsKitaake02g081600	OsKitaake04g009700	OsKitaake02g327600	OsKitaake10g102800	OsKitaake01g440800	OsKitaake03g198800	OsKitaake02g308300	OsKitaake10g159600	OsKitaake01g427900	OsKitaake03g164400	OsKitaake01g406900	OsKitaake02g303900	OsKitaake01g311400	OsKitaake02g024800	OsKitaake04g112900	OsKitaake07g025200	OsKitaake07g181100		OsKitaake03g007300	OsKitaake05g279800
OsKitaake02g204300	OsKitaake03g393900	OsKitaake02g350900	OsKitaake06g166000	OsKitaake06g236200		OsKitaake02g082400	OsKitaake04g100600	OsKitaake02g079600	OsKitaake04g178000	OsKitaake02g082400	OsKitaake04g024100	OsKitaake02g327900	OsKitaake10g120700	OsKitaake01g441200	OsKitaake03g198900	OsKitaake02g308350	OsKitaake10g176600	OsKitaake01g428400	OsKitaake03g164900	OsKitaake01g407500	OsKitaake02g304700	OsKitaake01g311600	OsKitaake02g027000	OsKitaake04g117900	OsKitaake07g028300	OsKitaake07g195400		OsKitaake03g008100	OsKitaake05g280300
OsKitaake02g204800	OsKitaake03g394600	OsKitaake02g353100	OsKitaake06g168500	OsKitaake06g236800		OsKitaake02g083350	OsKitaake04g101600	OsKitaake02g080500	OsKitaake04g179900	OsKitaake02g084400	OsKitaake04g024200	OsKitaake02g329100	OsKitaake10g120900	OsKitaake01g442000	OsKitaake03g200500	OsKitaake02g308400	OsKitaake10g189500	OsKitaake01g428600	OsKitaake03g165800	OsKitaake01g407900	OsKitaake02g304900	OsKitaake01g312300	OsKitaake02g027900	OsKitaake04g119400	OsKitaake07g030000	OsKitaake07g197000		OsKitaake03g013900	OsKitaake05g281800
OsKitaake02g209800	OsKitaake03g402500	OsKitaake02g354000	OsKitaake06g169500	OsKitaake06g237600		OsKitaake02g084400	OsKitaake04g105200	OsKitaake02g080800	OsKitaake04g188500	OsKitaake02g084500	OsKitaake04g027350	OsKitaake02g329200	OsKitaake10g121500	OsKitaake01g442201	OsKitaake03g200900	OsKitaake02g311400	OsKitaake10g191500	OsKitaake01g430600	OsKitaake03g171200	OsKitaake01g408100	OsKitaake02g316600	OsKitaake01g313300	OsKitaake02g029100	OsKitaake04g120600	OsKitaake07g035900	OsKitaake07g207200		OsKitaake03g014000	OsKitaake05g281900
OsKitaake02g210160	OsKitaake03g404000	OsKitaake02g357000	OsKitaake06g179400	OsKitaake06g241600		OsKitaake02g085400	OsKitaake04g107800	OsKitaake02g080900	OsKitaake04g188700	OsKitaake02g085400	OsKitaake04g027400	OsKitaake02g337400	OsKitaake10g125000	OsKitaake01g443700	OsKitaake03g207800	OsKitaake02g311500	OsKitaake10g198200	OsKitaake01g430700	OsKitaake03g171900	OsKitaake01g409100	OsKitaake02g317400	OsKitaake01g314601	OsKitaake02g029600	OsKitaake04g122100	OsKitaake07g042800	OsKitaake07g218700		OsKitaake03g018800	OsKitaake05g282000
OsKitaake02g210700	OsKitaake03g406900	OsKitaake02g357800	OsKitaake06g179700	OsKitaake06g251800		OsKitaake02g086700	OsKitaake04g112200	OsKitaake02g082400	OsKitaake04g196500	OsKitaake02g088600	OsKitaake04g028400	OsKitaake02g339300	OsKitaake10g125500	OsKitaake01g444300	OsKitaake03g211000	OsKitaake02g312000	OsKitaake10g206300	OsKitaake01g430800	OsKitaake03g185200	OsKitaake01g409600	OsKitaake02g317700	OsKitaake01g314700	OsKitaake02g030200	OsKitaake04g122500	OsKitaake07g051400	OsKitaake07g228500		OsKitaake03g019500	OsKitaake05g285100
OsKitaake02g216500	OsKitaake03g411000	OsKitaake02g361000	OsKitaake06g185000	OsKitaake06g257000		OsKitaake02g087301	OsKitaake04g120300	OsKitaake02g084400	OsKitaake04g197300	OsKitaake02g089000	OsKitaake04g028900	OsKitaake02g339500	OsKitaake10g126300	OsKitaake01g444700	OsKitaake03g217400	OsKitaake02g312100	OsKitaake10g207000	OsKitaake01g430900	OsKitaake03g196600	OsKitaake01g410100	OsKitaake02g318800	OsKitaake01g315200	OsKitaake02g032300	OsKitaake04g143900	OsKitaake07g056700	OsKitaake07g239600		OsKitaake03g020200	OsKitaake06g011600
OsKitaake02g218200	OsKitaake03g413200	OsKitaake02g362100	OsKitaake06g189100	OsKitaake06g257700		OsKitaake02g088600	OsKitaake04g123200	OsKitaake02g085400	OsKitaake04g198300	OsKitaake02g089800	OsKitaake04g029300	OsKitaake02g340000	OsKitaake10g129700	OsKitaake01g446100	OsKitaake03g223000	OsKitaake02g312900	OsKitaake11g002600	OsKitaake01g431000	OsKitaake03g197400	OsKitaake01g410400	OsKitaake02g318900	OsKitaake01g315700	OsKitaake02g032401	OsKitaake04g145300	OsKitaake07g058600	OsKitaake07g242400		OsKitaake03g027100	OsKitaake06g012800
OsKitaake02g219900	OsKitaake03g414800	OsKitaake02g366100	OsKitaake06g190300	OsKitaake06g258700		OsKitaake02g089000	OsKitaake04g124100	OsKitaake02g088600	OsKitaake04g201500	OsKitaake02g090700	OsKitaake04g029800	OsKitaake02g340200	OsKitaake10g146800	OsKitaake01g446800	OsKitaake03g224200	OsKitaake02g317600	OsKitaake11g006500	OsKitaake01g431200	OsKitaake03g198900	OsKitaake01g412900	OsKitaake02g321000	OsKitaake01g315900	OsKitaake02g032500	OsKitaake04g146400	OsKitaake07g061600	OsKitaake07g255200		OsKitaake03g027500	OsKitaake06g024900
OsKitaake02g220300	OsKitaake03g415300	OsKitaake02g368000	OsKitaake06g196400	OsKitaake06g264800		OsKitaake02g089800	OsKitaake04g125000	OsKitaake02g090000	OsKitaake04g204200	OsKitaake02g093100	OsKitaake04g032200	OsKitaake02g342100	OsKitaake10g147800	OsKitaake01g447000	OsKitaake03g228200	OsKitaake02g317701	OsKitaake11g007600	OsKitaake01g432600	OsKitaake03g199900	OsKitaake01g414000	OsKitaake02g321300	OsKitaake01g316600	OsKitaake02g037700	OsKitaake04g152100	OsKitaake07g091700	OsKitaake07g272800		OsKitaake03g027900	OsKitaake06g025500
OsKitaake02g220800	OsKitaake03g422700	OsKitaake02g370000	OsKitaake06g201400	OsKitaake06g268700		OsKitaake02g090000	OsKitaake04g125301	OsKitaake02g090700	OsKitaake04g210800	OsKitaake02g096900	OsKitaake04g035800	OsKitaake02g342200	OsKitaake10g159600	OsKitaake01g447300	OsKitaake03g230400	OsKitaake02g319400	OsKitaake11g009800	OsKitaake01g433100	OsKitaake03g200500	OsKitaake01g414200	OsKitaake02g321800	OsKitaake01g319500	OsKitaake02g037800	OsKitaake04g155300	OsKitaake07g092200	OsKitaake07g276375		OsKitaake03g028000	OsKitaake06g027200
OsKitaake02g222100	OsKitaake03g423000	OsKitaake02g370100	OsKitaake06g205000	OsKitaake06g282100		OsKitaake02g090700	OsKitaake04g125900	OsKitaake02g096900	OsKitaake04g210850	OsKitaake02g097400	OsKitaake04g037500	OsKitaake02g343700	OsKitaake10g189500	OsKitaake01g448500	OsKitaake03g231400	OsKitaake02g320100	OsKitaake11g022600	OsKitaake01g436300	OsKitaake03g200900	OsKitaake01g414300	OsKitaake02g322201	OsKitaake01g319600	OsKitaake02g038700	OsKitaake04g155400	OsKitaake07g093800	OsKitaake07g279600		OsKitaake03g033200	OsKitaake06g032600
OsKitaake02g223100	OsKitaake03g423300	OsKitaake02g373100	OsKitaake06g205500	OsKitaake06g289600		OsKitaake02g093100	OsKitaake04g128300	OsKitaake02g097400	OsKitaake04g210900	OsKitaake02g097566	OsKitaake04g039700	OsKitaake02g344700	OsKitaake10g198200	OsKitaake01g449000	OsKitaake03g231800	OsKitaake02g322000	OsKitaake11g022800	OsKitaake01g436600	OsKitaake03g201800	OsKitaake01g415150	OsKitaake02g327400	OsKitaake01g319700	OsKitaake02g040100	OsKitaake04g155700	OsKitaake07g094600	OsKitaake07g279900		OsKitaake03g033700	OsKitaake06g032650
OsKitaake02g224100	OsKitaake03g424500	OsKitaake02g373400	OsKitaake06g209400	OsKitaake06g289700		OsKitaake02g096900	OsKitaake04g128500	OsKitaake02g097566	OsKitaake04g211100	OsKitaake02g099100	OsKitaake04g044100	OsKitaake02g344900	OsKitaake10g206300	OsKitaake01g451600	OsKitaake03g234400	OsKitaake02g323200	OsKitaake11g035200	OsKitaake01g437300	OsKitaake03g207800	OsKitaake01g415400	OsKitaake02g328500	OsKitaake01g319800	OsKitaake02g041500	OsKitaake04g161400	OsKitaake07g094900	OsKitaake08g000900		OsKitaake03g040700	OsKitaake06g032700
OsKitaake02g224200	OsKitaake03g424900	OsKitaake02g374100	OsKitaake06g213203	OsKitaake07g005400		OsKitaake02g097400	OsKitaake04g135000	OsKitaake02g099100	OsKitaake04g215300	OsKitaake02g099400	OsKitaake04g044350	OsKitaake02g346700	OsKitaake10g207000	OsKitaake01g452000	OsKitaake03g236500	OsKitaake02g323500	OsKitaake11g037700	OsKitaake01g438000	OsKitaake03g211000	OsKitaake01g416800	OsKitaake02g337600	OsKitaake01g320301	OsKitaake02g042500	OsKitaake04g161500	OsKitaake07g095400	OsKitaake08g008200		OsKitaake03g041800	OsKitaake06g037600
OsKitaake02g224300	OsKitaake04g000200	OsKitaake02g376000	OsKitaake06g222503	OsKitaake07g013300		OsKitaake02g097566	OsKitaake04g140600	OsKitaake02g099400	OsKitaake04g223600	OsKitaake02g099600	OsKitaake04g045300	OsKitaake02g349500	OsKitaake11g002600	OsKitaake01g452200	OsKitaake03g236700	OsKitaake02g324000	OsKitaake11g049300	OsKitaake01g439200	OsKitaake03g217400	OsKitaake01g418000	OsKitaake02g338900	OsKitaake01g321550	OsKitaake02g042700	OsKitaake04g169600	OsKitaake07g102200	OsKitaake08g009700		OsKitaake03g042900	OsKitaake06g041800
OsKitaake02g224500	OsKitaake04g005800	OsKitaake02g376100	OsKitaake06g233400	OsKitaake07g017600		OsKitaake02g099100	OsKitaake04g142900	OsKitaake02g099600	OsKitaake04g224200	OsKitaake02g100100	OsKitaake04g055700	OsKitaake02g350900	OsKitaake11g005400	OsKitaake01g454200	OsKitaake03g238800	OsKitaake02g325200	OsKitaake11g050200	OsKitaake01g439300	OsKitaake03g218400	OsKitaake01g418100	OsKitaake02g340400	OsKitaake01g323300	OsKitaake02g045800	OsKitaake04g181300	OsKitaake07g113500	OsKitaake08g016600		OsKitaake03g043000	OsKitaake06g042000
OsKitaake02g224600	OsKitaake04g015800	OsKitaake02g376550	OsKitaake06g233500	OsKitaake07g017700		OsKitaake02g099400	OsKitaake04g143800	OsKitaake02g100100	OsKitaake04g227800	OsKitaake02g100300	OsKitaake04g058350	OsKitaake02g351100	OsKitaake11g006500	OsKitaake01g454700	OsKitaake03g239000	OsKitaake02g325600	OsKitaake11g056500	OsKitaake01g440800	OsKitaake03g223800	OsKitaake01g418700	OsKitaake02g344900	OsKitaake01g327200	OsKitaake02g046200	OsKitaake04g182500	OsKitaake07g123200	OsKitaake08g016800		OsKitaake03g051100	OsKitaake06g052700
OsKitaake02g226400	OsKitaake04g016900	OsKitaake02g389100	OsKitaake06g235900	OsKitaake07g028500		OsKitaake02g099600	OsKitaake04g146500	OsKitaake02g102900	OsKitaake04g231100	OsKitaake02g102900	OsKitaake04g058400	OsKitaake02g354000	OsKitaake11g007600	OsKitaake01g455300	OsKitaake03g240400	OsKitaake02g326100	OsKitaake11g060501	OsKitaake01g441200	OsKitaake03g224200	OsKitaake01g419300	OsKitaake02g347000	OsKitaake01g327400	OsKitaake02g047300	OsKitaake04g185600	OsKitaake07g128000	OsKitaake08g024700		OsKitaake03g055700	OsKitaake06g062200
OsKitaake02g227600	OsKitaake04g017201	OsKitaake02g390900	OsKitaake06g239300	OsKitaake07g028900		OsKitaake02g100100	OsKitaake04g158000	OsKitaake02g107050	OsKitaake04g231400	OsKitaake02g107050	OsKitaake04g061000	OsKitaake02g357000	OsKitaake11g009500	OsKitaake01g455400	OsKitaake03g241664	OsKitaake02g326300	OsKitaake11g066100	OsKitaake01g442000	OsKitaake03g224600	OsKitaake01g420700	OsKitaake02g347500	OsKitaake01g328000	OsKitaake02g050800	OsKitaake04g195350	OsKitaake07g129500	OsKitaake08g024800		OsKitaake03g058600	OsKitaake06g062900
OsKitaake02g230400	OsKitaake04g018900	OsKitaake02g391800	OsKitaake06g243500	OsKitaake07g041200		OsKitaake02g102900	OsKitaake04g162200	OsKitaake02g109600	OsKitaake04g234500	OsKitaake02g109600	OsKitaake04g061900	OsKitaake02g357400	OsKitaake11g022600	OsKitaake01g455500	OsKitaake03g243600	OsKitaake02g326600	OsKitaake11g082001	OsKitaake01g442201	OsKitaake03g224900	OsKitaake01g421000	OsKitaake02g349100	OsKitaake01g328600	OsKitaake02g051200	OsKitaake04g200600	OsKitaake07g134600	OsKitaake08g038800		OsKitaake03g058900	OsKitaake06g069300
OsKitaake02g230500	OsKitaake04g019100	OsKitaake02g391900	OsKitaake06g244400	OsKitaake07g048150		OsKitaake02g107050	OsKitaake04g166501	OsKitaake02g109700	OsKitaake04g235100	OsKitaake02g109700	OsKitaake04g063900	OsKitaake02g358700	OsKitaake11g022800	OsKitaake01g458400	OsKitaake03g244200	OsKitaake02g326700	OsKitaake11g094600	OsKitaake01g443100	OsKitaake03g228200	OsKitaake01g423600	OsKitaake02g350300	OsKitaake01g329100	OsKitaake02g051700	OsKitaake04g205600	OsKitaake07g135100	OsKitaake08g047400		OsKitaake03g059100	OsKitaake06g088600
OsKitaake02g235350	OsKitaake04g021000	OsKitaake02g392000	OsKitaake06g253400	OsKitaake07g050800		OsKitaake02g109600	OsKitaake04g166700	OsKitaake02g110800	OsKitaake04g235600	OsKitaake02g110800	OsKitaake04g065700	OsKitaake02g361000	OsKitaake11g033800	OsKitaake01g460032	OsKitaake03g244700	OsKitaake02g326800	OsKitaake11g100600	OsKitaake01g443700	OsKitaake03g228800	OsKitaake01g424000	OsKitaake02g354200	OsKitaake01g329500	OsKitaake02g052400	OsKitaake04g209400	OsKitaake07g135600	OsKitaake08g053150		OsKitaake03g063100	OsKitaake06g089300
OsKitaake02g239400	OsKitaake04g027000	OsKitaake02g393900	OsKitaake06g258300	OsKitaake07g051500		OsKitaake02g109700	OsKitaake04g166800	OsKitaake02g111050	OsKitaake04g239500	OsKitaake02g111050	OsKitaake04g067000	OsKitaake02g361400	OsKitaake11g037700	OsKitaake01g460500	OsKitaake03g244800	OsKitaake02g327000	OsKitaake11g101000	OsKitaake01g444300	OsKitaake03g231400	OsKitaake01g425100	OsKitaake02g354300	OsKitaake01g330100	OsKitaake02g053500	OsKitaake04g211600	OsKitaake07g143800	OsKitaake08g053600		OsKitaake03g064700	OsKitaake06g089600
OsKitaake02g239700	OsKitaake04g027350	OsKitaake02g394200	OsKitaake06g263700	OsKitaake07g051600		OsKitaake02g110800	OsKitaake04g167400	OsKitaake02g113800	OsKitaake04g240100	OsKitaake02g113800	OsKitaake04g071100	OsKitaake02g365000	OsKitaake11g047500	OsKitaake01g460900	OsKitaake03g245500	OsKitaake02g327600	OsKitaake11g104200	OsKitaake01g444700	OsKitaake03g236500	OsKitaake01g425300	OsKitaake02g354400	OsKitaake01g330700	OsKitaake02g053901	OsKitaake04g212700	OsKitaake07g146000	OsKitaake08g054000		OsKitaake03g064800	OsKitaake06g090800
OsKitaake02g240000	OsKitaake04g027400	OsKitaake02g394800	OsKitaake06g273100	OsKitaake07g052000		OsKitaake02g110901	OsKitaake04g171800	OsKitaake02g114800	OsKitaake04g241500	OsKitaake02g114900	OsKitaake04g071700	OsKitaake02g374100	OsKitaake11g048300	OsKitaake01g461700	OsKitaake03g245600	OsKitaake02g329100	OsKitaake11g104900	OsKitaake01g445100	OsKitaake03g238800	OsKitaake01g425600	OsKitaake02g355300	OsKitaake01g330800	OsKitaake02g055550	OsKitaake04g220600	OsKitaake07g150800	OsKitaake08g060400		OsKitaake03g065800	OsKitaake06g098500
OsKitaake02g244200	OsKitaake04g028900	OsKitaake03g000500	OsKitaake06g273800	OsKitaake07g059400		OsKitaake02g111050	OsKitaake04g172000	OsKitaake02g122200	OsKitaake04g248500	OsKitaake02g121600	OsKitaake04g079300	OsKitaake02g375500	OsKitaake11g050200	OsKitaake01g463166	OsKitaake03g245900	OsKitaake02g329200	OsKitaake11g105500	OsKitaake01g446100	OsKitaake03g239000	OsKitaake01g427100	OsKitaake02g356100	OsKitaake01g331000	OsKitaake02g055600	OsKitaake04g220700	OsKitaake07g156600	OsKitaake08g064200		OsKitaake03g066000	OsKitaake06g100000
OsKitaake02g244700	OsKitaake04g029800	OsKitaake03g001300	OsKitaake06g276100	OsKitaake07g070600		OsKitaake02g113800	OsKitaake04g178100	OsKitaake02g125400	OsKitaake04g250600	OsKitaake02g122200	OsKitaake04g085100	OsKitaake02g376000	OsKitaake11g060501	OsKitaake01g466300	OsKitaake03g252400	OsKitaake02g333500	OsKitaake11g105600	OsKitaake01g446600	OsKitaake03g240400	OsKitaake01g427900	OsKitaake02g356300	OsKitaake01g331800	OsKitaake02g055700	OsKitaake04g229900	OsKitaake07g161800	OsKitaake08g064500		OsKitaake03g068700	OsKitaake06g101200
OsKitaake02g246400	OsKitaake04g030800	OsKitaake03g003000	OsKitaake06g276200	OsKitaake07g095000		OsKitaake02g114900	OsKitaake04g188700	OsKitaake02g128000	OsKitaake04g251600	OsKitaake02g125400	OsKitaake04g085200	OsKitaake02g376100	OsKitaake11g066100	OsKitaake01g467000	OsKitaake03g253400	OsKitaake02g337100	OsKitaake11g112000	OsKitaake01g446800	OsKitaake03g241664	OsKitaake01g429100	OsKitaake02g356800	OsKitaake01g332400	OsKitaake02g055800	OsKitaake04g234200	OsKitaake07g167300	OsKitaake08g065100		OsKitaake03g068900	OsKitaake06g113500
OsKitaake02g249500	OsKitaake04g035800	OsKitaake03g004000	OsKitaake06g284512	OsKitaake07g101700		OsKitaake02g122200	OsKitaake04g189900	OsKitaake02g135000	OsKitaake04g255200	OsKitaake02g128000	OsKitaake04g092100	OsKitaake02g378700	OsKitaake11g082001	OsKitaake01g467100	OsKitaake03g258700	OsKitaake02g337400	OsKitaake11g116301	OsKitaake01g447000	OsKitaake03g243600	OsKitaake01g430400	OsKitaake02g358000	OsKitaake01g334700	OsKitaake02g056500	OsKitaake04g234600	OsKitaake07g174500	OsKitaake08g075300		OsKitaake03g069300	OsKitaake06g119700
OsKitaake02g253500	OsKitaake04g036700	OsKitaake03g004800	OsKitaake07g005000	OsKitaake07g106200		OsKitaake02g123050	OsKitaake04g196500	OsKitaake02g136700	OsKitaake04g258000	OsKitaake02g135000	OsKitaake04g097600	OsKitaake02g379500	OsKitaake11g094600	OsKitaake01g469300	OsKitaake03g261000	OsKitaake02g339300	OsKitaake11g121400	OsKitaake01g447500	OsKitaake03g245500	OsKitaake01g430600	OsKitaake02g360400	OsKitaake01g335100	OsKitaake02g057100	OsKitaake04g236100	OsKitaake07g176000	OsKitaake08g080000		OsKitaake03g070600	OsKitaake06g122500
OsKitaake02g254100	OsKitaake04g037700	OsKitaake03g007300	OsKitaake07g005500	OsKitaake07g118833		OsKitaake02g125400	OsKitaake04g197300	OsKitaake02g141600	OsKitaake04g261600	OsKitaake02g136700	OsKitaake04g100600	OsKitaake02g380800	OsKitaake11g100600	OsKitaake01g469400	OsKitaake03g261500	OsKitaake02g339500	OsKitaake11g121550	OsKitaake01g448500	OsKitaake03g245600	OsKitaake01g430800	OsKitaake02g364050	OsKitaake01g336000	OsKitaake02g057400	OsKitaake04g237600	OsKitaake07g183000	OsKitaake08g091400		OsKitaake03g071400	OsKitaake06g124700
OsKitaake02g254400	OsKitaake04g038600	OsKitaake03g008100	OsKitaake07g007800	OsKitaake07g120300		OsKitaake02g128000	OsKitaake04g198300	OsKitaake02g144900	OsKitaake04g268700	OsKitaake02g141600	OsKitaake04g118400	OsKitaake02g385100	OsKitaake11g101000	OsKitaake01g469500	OsKitaake03g266100	OsKitaake02g340000	OsKitaake11g127700	OsKitaake01g449000	OsKitaake03g250000	OsKitaake01g430900	OsKitaake02g365600	OsKitaake01g336900	OsKitaake02g058200	OsKitaake04g238200	OsKitaake07g189500	OsKitaake08g107500		OsKitaake03g073100	OsKitaake06g136500
OsKitaake02g254500	OsKitaake04g038900	OsKitaake03g013900	OsKitaake07g008700	OsKitaake07g127000		OsKitaake02g136700	OsKitaake04g198900	OsKitaake02g145700	OsKitaake04g270200	OsKitaake02g145700	OsKitaake04g118700	OsKitaake02g385700	OsKitaake11g104200	OsKitaake01g469800	OsKitaake03g266600	OsKitaake02g340200	OsKitaake11g137400	OsKitaake01g451600	OsKitaake03g250100	OsKitaake01g431000	OsKitaake02g366600	OsKitaake01g337100	OsKitaake02g058400	OsKitaake04g240300	OsKitaake07g202000	OsKitaake08g115900		OsKitaake03g074900	OsKitaake06g138100
OsKitaake02g255500	OsKitaake04g043800	OsKitaake03g014000	OsKitaake07g011800	OsKitaake07g129900		OsKitaake02g141600	OsKitaake04g204200	OsKitaake02g148400	OsKitaake04g270400	OsKitaake02g148200	OsKitaake04g120900	OsKitaake02g390900	OsKitaake11g104500	OsKitaake01g470200	OsKitaake03g268100	OsKitaake02g341400	OsKitaake11g142600	OsKitaake01g452000	OsKitaake03g252400	OsKitaake01g431200	OsKitaake02g370548	OsKitaake01g337400	OsKitaake02g059000	OsKitaake04g244700	OsKitaake07g202100	OsKitaake08g116100		OsKitaake03g075200	OsKitaake06g138300
OsKitaake02g255550	OsKitaake04g044100	OsKitaake03g018800	OsKitaake07g016300	OsKitaake07g132100		OsKitaake02g144900	OsKitaake04g206900	OsKitaake02g149700	OsKitaake04g272500	OsKitaake02g148400	OsKitaake04g123100	OsKitaake02g391600	OsKitaake11g105600	OsKitaake01g470700	OsKitaake03g270100	OsKitaake02g342200	OsKitaake11g144000	OsKitaake01g452200	OsKitaake03g257800	OsKitaake01g432600	OsKitaake02g374500	OsKitaake01g337900	OsKitaake02g059300	OsKitaake04g251300	OsKitaake07g209300	OsKitaake08g125100		OsKitaake03g082400	OsKitaake06g142000
OsKitaake02g259000	OsKitaake04g044350	OsKitaake03g019500	OsKitaake07g023000	OsKitaake07g139000		OsKitaake02g145700	OsKitaake04g210800	OsKitaake02g153200	OsKitaake04g274000	OsKitaake02g149700	OsKitaake04g125000	OsKitaake02g391800	OsKitaake11g121400	OsKitaake01g471800	OsKitaake03g276400	OsKitaake02g343700	OsKitaake11g147200	OsKitaake01g454200	OsKitaake03g261000	OsKitaake01g436300	OsKitaake02g377200	OsKitaake01g337933	OsKitaake02g061600	OsKitaake04g252000	OsKitaake07g220800	OsKitaake08g127300		OsKitaake03g083400	OsKitaake06g143700
OsKitaake02g262000	OsKitaake04g044400	OsKitaake03g020600	OsKitaake07g023100	OsKitaake07g145200		OsKitaake02g148400	OsKitaake04g210850	OsKitaake02g155725	OsKitaake04g277100	OsKitaake02g153200	OsKitaake04g125301	OsKitaake02g391900	OsKitaake11g121550	OsKitaake01g472200	OsKitaake03g282300	OsKitaake02g344700	OsKitaake11g148900	OsKitaake01g454700	OsKitaake03g261500	OsKitaake01g437100	OsKitaake02g378600	OsKitaake01g337966	OsKitaake02g063650	OsKitaake04g253200	OsKitaake07g222300	OsKitaake08g127450		OsKitaake03g084200	OsKitaake06g144000
OsKitaake02g263400	OsKitaake04g045000	OsKitaake03g022800	OsKitaake07g029400	OsKitaake07g145700		OsKitaake02g149700	OsKitaake04g210900	OsKitaake02g157900	OsKitaake04g278600	OsKitaake02g155600	OsKitaake04g125900	OsKitaake02g392000	OsKitaake11g127700	OsKitaake01g472700	OsKitaake03g283250	OsKitaake02g344900	OsKitaake11g152500	OsKitaake01g455200	OsKitaake03g266100	OsKitaake01g437400	OsKitaake02g381100	OsKitaake01g338000	OsKitaake02g064600	OsKitaake04g267200	OsKitaake07g244000	OsKitaake08g136900		OsKitaake03g084300	OsKitaake06g147100
OsKitaake02g267200	OsKitaake04g047600	OsKitaake03g027500	OsKitaake07g035900	OsKitaake07g156800		OsKitaake02g153200	OsKitaake04g211100	OsKitaake02g159900	OsKitaake04g280100	OsKitaake02g155725	OsKitaake04g126200	OsKitaake02g394800	OsKitaake11g140400	OsKitaake01g473000	OsKitaake03g286600	OsKitaake02g346700	OsKitaake11g153500	OsKitaake01g455300	OsKitaake03g266600	OsKitaake01g439200	OsKitaake02g382200	OsKitaake01g339100	OsKitaake02g066600	OsKitaake04g268400	OsKitaake07g248200	OsKitaake08g138400		OsKitaake03g088200	OsKitaake06g147201
OsKitaake02g267600	OsKitaake04g047700	OsKitaake03g028000	OsKitaake07g044500	OsKitaake07g157700		OsKitaake02g155725	OsKitaake04g211301	OsKitaake02g162100	OsKitaake04g284963	OsKitaake02g157900	OsKitaake04g128500	OsKitaake03g003300	OsKitaake11g141900	OsKitaake01g474900	OsKitaake03g288900	OsKitaake02g349500	OsKitaake11g153566	OsKitaake01g455400	OsKitaake03g266701	OsKitaake01g439300	OsKitaake02g382900	OsKitaake01g339400	OsKitaake02g067301	OsKitaake04g273900	OsKitaake07g250600	OsKitaake08g139300		OsKitaake03g091200	OsKitaake06g148200
OsKitaake02g267900	OsKitaake04g047800	OsKitaake03g030100	OsKitaake07g044900	OsKitaake07g158000		OsKitaake02g157900	OsKitaake04g215400	OsKitaake02g162800	OsKitaake04g287200	OsKitaake02g159900	OsKitaake04g134300	OsKitaake03g003400	OsKitaake11g147200	OsKitaake01g476300	OsKitaake03g298500	OsKitaake02g350900	OsKitaake11g157500	OsKitaake01g458400	OsKitaake03g267000	OsKitaake01g441200	OsKitaake02g384400	OsKitaake01g340000	OsKitaake02g072700	OsKitaake04g276900	OsKitaake07g262300	OsKitaake08g142300		OsKitaake03g094000	OsKitaake06g151133
OsKitaake02g268100	OsKitaake04g057700	OsKitaake03g031000	OsKitaake07g056700	OsKitaake07g167800		OsKitaake02g159900	OsKitaake04g220300	OsKitaake02g163700	OsKitaake04g291900	OsKitaake02g162100	OsKitaake04g137500	OsKitaake03g004800	OsKitaake11g148900	OsKitaake01g477100	OsKitaake03g300800	OsKitaake02g354000	OsKitaake11g163400	OsKitaake01g460032	OsKitaake03g269800	OsKitaake01g442201	OsKitaake02g393400	OsKitaake01g340100	OsKitaake02g072950	OsKitaake04g279700	OsKitaake07g263100	OsKitaake08g146300		OsKitaake03g096000	OsKitaake06g151266
OsKitaake02g269600	OsKitaake04g058350	OsKitaake03g031100	OsKitaake07g066200	OsKitaake07g173900		OsKitaake02g160200	OsKitaake04g223600	OsKitaake02g164700	OsKitaake04g310200	OsKitaake02g163700	OsKitaake04g140500	OsKitaake03g007300	OsKitaake11g153500	OsKitaake01g477200	OsKitaake03g310100	OsKitaake02g357000	OsKitaake11g170900	OsKitaake01g460900	OsKitaake03g270100	OsKitaake01g443700	OsKitaake02g395600	OsKitaake01g340700	OsKitaake02g074000	OsKitaake04g283600	OsKitaake07g263400	OsKitaake08g147400		OsKitaake03g096300	OsKitaake06g156600
OsKitaake02g270100	OsKitaake04g058400	OsKitaake03g037800	OsKitaake07g066600	OsKitaake07g174800		OsKitaake02g162000	OsKitaake04g224200	OsKitaake02g171500	OsKitaake04g314600	OsKitaake02g164700	OsKitaake04g140600	OsKitaake03g011700	OsKitaake11g153566	OsKitaake01g478000	OsKitaake03g315200	OsKitaake02g357400	OsKitaake11g171300	OsKitaake01g461100	OsKitaake03g276400	OsKitaake01g444300	OsKitaake02g397000	OsKitaake01g340900	OsKitaake02g076500	OsKitaake04g284990	OsKitaake07g263700	OsKitaake08g148000		OsKitaake03g100600	OsKitaake06g157303
OsKitaake02g270300	OsKitaake04g063900	OsKitaake03g040700	OsKitaake07g067000	OsKitaake07g181100		OsKitaake02g162100	OsKitaake04g227800	OsKitaake02g176400	OsKitaake04g315500	OsKitaake02g166700	OsKitaake04g141201	OsKitaake03g013100	OsKitaake11g163400	OsKitaake01g478100	OsKitaake03g316900	OsKitaake02g358700	OsKitaake11g171400	OsKitaake01g461700	OsKitaake03g282300	OsKitaake01g444700	OsKitaake02g397100	OsKitaake01g341000	OsKitaake02g076600	OsKitaake04g287200	OsKitaake07g263900	OsKitaake08g149000		OsKitaake03g101200	OsKitaake06g161000
OsKitaake02g271100	OsKitaake04g066400	OsKitaake03g041800	OsKitaake07g077301	OsKitaake07g189000		OsKitaake02g162800	OsKitaake04g231100	OsKitaake02g177800	OsKitaake04g315700	OsKitaake02g176400	OsKitaake04g142900	OsKitaake03g013900	OsKitaake11g167300	OsKitaake01g479800	OsKitaake03g318900	OsKitaake02g361400	OsKitaake11g182800	OsKitaake01g465400	OsKitaake03g288900	OsKitaake01g444900	OsKitaake03g000300	OsKitaake01g341100	OsKitaake02g077200	OsKitaake04g287301	OsKitaake07g268800	OsKitaake08g153100		OsKitaake03g103400	OsKitaake06g162100
OsKitaake02g271300	OsKitaake04g068700	OsKitaake03g042700	OsKitaake07g082200	OsKitaake07g195400		OsKitaake02g163700	OsKitaake04g235100	OsKitaake02g180200	OsKitaake04g319700	OsKitaake02g180200	OsKitaake04g143800	OsKitaake03g014000	OsKitaake11g170900	OsKitaake01g479900	OsKitaake03g320700	OsKitaake02g365000	OsKitaake11g192000	OsKitaake01g466300	OsKitaake03g296600	OsKitaake01g445100	OsKitaake03g001300	OsKitaake01g342200	OsKitaake02g077400	OsKitaake04g291000	OsKitaake07g271300	OsKitaake08g155000		OsKitaake03g104400	OsKitaake06g162500
OsKitaake02g273900	OsKitaake04g069100	OsKitaake03g042801	OsKitaake07g089600	OsKitaake07g197900		OsKitaake02g164700	OsKitaake04g237600	OsKitaake02g180800	OsKitaake04g321100	OsKitaake02g180800	OsKitaake04g144400	OsKitaake03g019500	OsKitaake11g171400	OsKitaake01g480100	OsKitaake03g321300	OsKitaake02g375500	OsKitaake11g203055	OsKitaake01g467000	OsKitaake03g298600	OsKitaake01g446800	OsKitaake03g001600	OsKitaake01g342900	OsKitaake02g078600	OsKitaake04g293300	OsKitaake07g276000	OsKitaake08g156600		OsKitaake03g104700	OsKitaake06g165603
OsKitaake02g274000	OsKitaake04g069400	OsKitaake03g042900	OsKitaake07g093600	OsKitaake07g198300		OsKitaake02g166700	OsKitaake04g239200	OsKitaake02g187400	OsKitaake05g003400	OsKitaake02g187400	OsKitaake04g146500	OsKitaake03g020200	OsKitaake11g182800	OsKitaake01g481800	OsKitaake03g321700	OsKitaake02g376000	OsKitaake11g205950	OsKitaake01g467100	OsKitaake03g301350	OsKitaake01g447000	OsKitaake03g002000	OsKitaake01g343150	OsKitaake02g080000	OsKitaake04g306100	OsKitaake07g277500	OsKitaake08g157300		OsKitaake03g105600	OsKitaake06g168500
OsKitaake02g274200	OsKitaake04g071100	OsKitaake03g043000	OsKitaake07g099500	OsKitaake07g203000		OsKitaake02g176400	OsKitaake04g239500	OsKitaake02g191700	OsKitaake05g010800	OsKitaake02g191700	OsKitaake04g146700	OsKitaake03g023600	OsKitaake11g192000	OsKitaake01g482400	OsKitaake03g324000	OsKitaake02g376100	OsKitaake11g206800	OsKitaake01g469300	OsKitaake03g303900	OsKitaake01g447500	OsKitaake03g009400	OsKitaake01g343400	OsKitaake02g080100	OsKitaake04g308800	OsKitaake08g000200	OsKitaake08g157900		OsKitaake03g106900	OsKitaake06g171509
OsKitaake02g274700	OsKitaake04g072300	OsKitaake03g046400	OsKitaake07g104000	OsKitaake07g203100		OsKitaake02g179900	OsKitaake04g248500	OsKitaake02g194000	OsKitaake05g015100	OsKitaake02g192200	OsKitaake04g155700	OsKitaake03g025600	OsKitaake11g192300	OsKitaake01g482600	OsKitaake03g333600	OsKitaake02g378700	OsKitaake11g217300	OsKitaake01g469400	OsKitaake03g305000	OsKitaake01g449000	OsKitaake03g009500	OsKitaake01g345100	OsKitaake02g081700	OsKitaake04g310400	OsKitaake08g005700	OsKitaake08g159300		OsKitaake03g108100	OsKitaake06g179400
OsKitaake02g276100	OsKitaake04g074300	OsKitaake03g048400	OsKitaake07g113400	OsKitaake07g207000		OsKitaake02g180200	OsKitaake04g249300	OsKitaake02g194600	OsKitaake05g018200	OsKitaake02g194000	OsKitaake04g158000	OsKitaake03g025700	OsKitaake11g205950	OsKitaake01g489700	OsKitaake03g335400	OsKitaake02g379500	OsKitaake11g229200	OsKitaake01g469500	OsKitaake03g310100	OsKitaake01g451600	OsKitaake03g009600	OsKitaake01g345900	OsKitaake02g081800	OsKitaake04g310800	OsKitaake08g007700	OsKitaake08g174600		OsKitaake03g109200	OsKitaake06g182503
OsKitaake02g277800	OsKitaake04g074600	OsKitaake03g048500	OsKitaake07g117500	OsKitaake07g220800		OsKitaake02g180800	OsKitaake04g251000	OsKitaake02g194700	OsKitaake05g022400	OsKitaake02g194700	OsKitaake04g167400	OsKitaake03g027900	OsKitaake11g227600	OsKitaake01g489900	OsKitaake03g340600	OsKitaake02g380800	OsKitaake11g230400	OsKitaake01g469800	OsKitaake03g310600	OsKitaake01g452000	OsKitaake03g011000	OsKitaake01g346600	OsKitaake02g083300	OsKitaake04g315800	OsKitaake08g034800	OsKitaake08g176600		OsKitaake03g115800	OsKitaake06g184300
OsKitaake02g278900	OsKitaake04g079100	OsKitaake03g055700	OsKitaake07g123200	OsKitaake07g233300		OsKitaake02g181000	OsKitaake04g251400	OsKitaake02g197000	OsKitaake05g023500	OsKitaake02g195400	OsKitaake04g169200	OsKitaake03g028000	OsKitaake11g229200	OsKitaake01g490100	OsKitaake03g340700	OsKitaake02g385100	OsKitaake11g235901	OsKitaake01g470200	OsKitaake03g315200	OsKitaake01g454200	OsKitaake03g011100	OsKitaake01g347200	OsKitaake02g086800	OsKitaake04g316200	OsKitaake08g035100	OsKitaake08g180600		OsKitaake03g122500	OsKitaake06g190000
OsKitaake02g280300	OsKitaake04g079966	OsKitaake03g058600	OsKitaake07g129500	OsKitaake07g239600		OsKitaake02g187400	OsKitaake04g251600	OsKitaake02g198600	OsKitaake05g034800	OsKitaake02g197000	OsKitaake04g170700	OsKitaake03g040700	OsKitaake11g229500	OsKitaake01g490700	OsKitaake03g342100	OsKitaake02g385700	OsKitaake11g237500	OsKitaake01g470700	OsKitaake03g320700	OsKitaake01g454700	OsKitaake03g012500	OsKitaake01g347700	OsKitaake02g086900	OsKitaake04g316301	OsKitaake08g039900	OsKitaake08g183400		OsKitaake03g122900	OsKitaake06g198400
OsKitaake02g281400	OsKitaake04g083200	OsKitaake03g058900	OsKitaake07g134600	OsKitaake07g240700		OsKitaake02g189300	OsKitaake04g251700	OsKitaake02g199200	OsKitaake05g035000	OsKitaake02g198600	OsKitaake04g171800	OsKitaake03g041800	OsKitaake11g230400	OsKitaake01g490800	OsKitaake03g348500	OsKitaake02g390900	OsKitaake11g238500	OsKitaake01g470900	OsKitaake03g321300	OsKitaake01g455300	OsKitaake03g012800	OsKitaake01g348600	OsKitaake02g088000	OsKitaake04g317700	OsKitaake08g045950	OsKitaake08g191000		OsKitaake03g123000	OsKitaake06g205000
OsKitaake02g281500	OsKitaake04g083700	OsKitaake03g059400	OsKitaake07g135100	OsKitaake07g242400		OsKitaake02g190700	OsKitaake04g255200	OsKitaake02g200300	OsKitaake05g036300	OsKitaake02g199200	OsKitaake04g173300	OsKitaake03g043000	OsKitaake11g238500	OsKitaake01g492300	OsKitaake03g349300	OsKitaake02g391800	OsKitaake11g238600	OsKitaake01g471800	OsKitaake03g321400	OsKitaake01g455500	OsKitaake03g015900	OsKitaake01g348850	OsKitaake02g091500	OsKitaake04g318400	OsKitaake08g046000	OsKitaake08g192200		OsKitaake03g123100	OsKitaake06g207200
OsKitaake02g282400	OsKitaake04g085200	OsKitaake03g062900	OsKitaake07g142000	OsKitaake07g249600		OsKitaake02g191700	OsKitaake04g259400	OsKitaake02g204300	OsKitaake05g036400	OsKitaake02g204300	OsKitaake04g178100	OsKitaake03g051100	OsKitaake11g239900	OsKitaake01g493100	OsKitaake03g353400	OsKitaake02g391900	OsKitaake11g239900	OsKitaake01g472200	OsKitaake03g321700	OsKitaake01g458400	OsKitaake03g016200	OsKitaake01g350100	OsKitaake02g093800	OsKitaake04g318700	OsKitaake08g046400	OsKitaake08g198900		OsKitaake03g124300	OsKitaake06g207800
OsKitaake02g282500	OsKitaake04g086600	OsKitaake03g063100	OsKitaake07g146000	OsKitaake07g265200		OsKitaake02g192200	OsKitaake04g261500	OsKitaake02g206100	OsKitaake05g037400	OsKitaake02g209800	OsKitaake04g196500	OsKitaake03g062900	OsKitaake11g244300	OsKitaake01g494000	OsKitaake03g356300	OsKitaake02g392000	OsKitaake11g244250	OsKitaake01g472700	OsKitaake03g324000	OsKitaake01g460032	OsKitaake03g018200	OsKitaake01g350300	OsKitaake02g095000	OsKitaake05g005866	OsKitaake08g048300	OsKitaake08g199000		OsKitaake03g128100	OsKitaake06g209400
OsKitaake02g282600	OsKitaake04g086700	OsKitaake03g064200	OsKitaake07g148400	OsKitaake07g276375		OsKitaake02g194000	OsKitaake04g261600	OsKitaake02g209800	OsKitaake05g038100	OsKitaake02g210160	OsKitaake04g197300	OsKitaake03g063000	OsKitaake12g000100	OsKitaake02g004600	OsKitaake03g360800	OsKitaake03g003300	OsKitaake12g000100	OsKitaake01g473000	OsKitaake03g327400	OsKitaake01g460900	OsKitaake03g019000	OsKitaake01g351500	OsKitaake02g095400	OsKitaake05g007800	OsKitaake08g050900	OsKitaake08g201900		OsKitaake03g129500	OsKitaake06g213203
OsKitaake02g284700	OsKitaake04g086900	OsKitaake03g064700	OsKitaake07g155000	OsKitaake07g279300		OsKitaake02g194600	OsKitaake04g268700	OsKitaake02g210160	OsKitaake05g042500	OsKitaake02g210700	OsKitaake04g200900	OsKitaake03g063100	OsKitaake12g003000	OsKitaake02g009500	OsKitaake03g361400	OsKitaake03g003400	OsKitaake12g002901	OsKitaake01g474300	OsKitaake03g331400	OsKitaake01g461100	OsKitaake03g019100	OsKitaake01g351900	OsKitaake02g095900	OsKitaake05g016800	OsKitaake08g053700	OsKitaake08g204700		OsKitaake03g129700	OsKitaake06g230800
OsKitaake02g285400	OsKitaake04g090100	OsKitaake03g064900	OsKitaake07g165700	OsKitaake08g000900		OsKitaake02g194700	OsKitaake04g269000	OsKitaake02g210700	OsKitaake05g044100	OsKitaake02g211300	OsKitaake04g204200	OsKitaake03g064200	OsKitaake12g005900	OsKitaake02g012200	OsKitaake03g362500	OsKitaake03g004800	OsKitaake12g003000	OsKitaake01g474900	OsKitaake03g335400	OsKitaake01g461700	OsKitaake03g019600	OsKitaake01g352600	OsKitaake02g097000	OsKitaake05g036800	OsKitaake08g058100	OsKitaake08g214300		OsKitaake03g131900	OsKitaake06g233400
OsKitaake02g285600	OsKitaake04g093500	OsKitaake03g065700	OsKitaake07g168900	OsKitaake08g008200		OsKitaake02g197000	OsKitaake04g270200	OsKitaake02g210900	OsKitaake05g046000	OsKitaake02g211500	OsKitaake04g206900	OsKitaake03g068600	OsKitaake12g013400	OsKitaake02g013200	OsKitaake03g363100	OsKitaake03g005100	OsKitaake12g005900	OsKitaake01g476200	OsKitaake03g340600	OsKitaake01g461800	OsKitaake03g019800	OsKitaake01g353200	OsKitaake02g097900	OsKitaake05g036900	OsKitaake08g069607	OsKitaake08g216100		OsKitaake03g132600	OsKitaake06g233500
OsKitaake02g285800	OsKitaake04g094100	OsKitaake03g065800	OsKitaake07g173700	OsKitaake08g013800		OsKitaake02g199200	OsKitaake04g270300	OsKitaake02g211300	OsKitaake05g048800	OsKitaake02g214550	OsKitaake04g208301	OsKitaake03g068700	OsKitaake12g013500	OsKitaake02g013400	OsKitaake03g363200	OsKitaake03g005600	OsKitaake12g013400	OsKitaake01g476300	OsKitaake03g342150	OsKitaake01g463166	OsKitaake03g026600	OsKitaake01g353300	OsKitaake02g098200	OsKitaake05g037400	OsKitaake08g070900	OsKitaake08g241300		OsKitaake03g132800	OsKitaake06g233603
OsKitaake02g287900	OsKitaake04g094400	OsKitaake03g068700	OsKitaake07g190900	OsKitaake08g016600		OsKitaake02g199900	OsKitaake04g270400	OsKitaake02g211500	OsKitaake05g050200	OsKitaake02g214900	OsKitaake04g210800	OsKitaake03g068900	OsKitaake12g017600	OsKitaake02g014000	OsKitaake03g363500	OsKitaake03g007300	OsKitaake12g013500	OsKitaake01g477100	OsKitaake03g345650	OsKitaake01g465400	OsKitaake03g028200	OsKitaake01g354280	OsKitaake02g099000	OsKitaake05g047100	OsKitaake08g075300	OsKitaake08g245900		OsKitaake03g136100	OsKitaake06g235900
OsKitaake02g288000	OsKitaake04g095000	OsKitaake03g068900	OsKitaake07g196700	OsKitaake08g024700		OsKitaake02g200300	OsKitaake04g272500	OsKitaake02g214550	OsKitaake05g051150	OsKitaake02g215000	OsKitaake04g210850	OsKitaake03g071300	OsKitaake12g017700	OsKitaake02g015400	OsKitaake03g365200	OsKitaake03g010700	OsKitaake12g017550	OsKitaake01g477200	OsKitaake03g346300	OsKitaake01g466300	OsKitaake03g028800	OsKitaake01g356400	OsKitaake02g099100	OsKitaake05g054500	OsKitaake08g097800	OsKitaake08g252300		OsKitaake03g136200	OsKitaake06g238200
OsKitaake02g288100	OsKitaake04g095332	OsKitaake03g070600	OsKitaake07g202000	OsKitaake08g024800		OsKitaake02g204300	OsKitaake04g273200	OsKitaake02g214900	OsKitaake05g051700	OsKitaake02g215400	OsKitaake04g210900	OsKitaake03g073300	OsKitaake12g052600	OsKitaake02g015700	OsKitaake03g365600	OsKitaake03g011700	OsKitaake12g017600	OsKitaake01g478000	OsKitaake03g348500	OsKitaake01g467000	OsKitaake03g031900	OsKitaake01g356600	OsKitaake02g100900	OsKitaake05g057600	OsKitaake08g098000	OsKitaake09g012100		OsKitaake03g136400	OsKitaake06g239300
OsKitaake02g288400	OsKitaake04g100300	OsKitaake03g071400	OsKitaake07g208001	OsKitaake08g038800		OsKitaake02g206100	OsKitaake04g274000	OsKitaake02g215000	OsKitaake05g055500	OsKitaake02g215600	OsKitaake04g215600	OsKitaake03g074900	OsKitaake12g054000	OsKitaake02g016000	OsKitaake03g366000	OsKitaake03g013100	OsKitaake12g032300	OsKitaake01g479800	OsKitaake03g349300	OsKitaake01g468251	OsKitaake03g033100	OsKitaake01g360400	OsKitaake02g101800	OsKitaake05g061000	OsKitaake08g099800	OsKitaake09g015133		OsKitaake03g137200	OsKitaake06g249900
OsKitaake02g288900	OsKitaake04g112600	OsKitaake03g073200	OsKitaake07g211700	OsKitaake08g047400		OsKitaake02g206900	OsKitaake04g277100	OsKitaake02g215400	OsKitaake05g060100	OsKitaake02g216500	OsKitaake04g220800	OsKitaake03g074950	OsKitaake12g063900	OsKitaake02g017300	OsKitaake03g369700	OsKitaake03g013900	OsKitaake12g039300	OsKitaake01g479900	OsKitaake03g351200	OsKitaake01g469300	OsKitaake03g042700	OsKitaake01g360800	OsKitaake02g103000	OsKitaake05g062901	OsKitaake08g100400	OsKitaake09g043600		OsKitaake03g140100	OsKitaake06g265000
OsKitaake02g289500	OsKitaake04g114600	OsKitaake03g074200	OsKitaake07g218600	OsKitaake08g053150		OsKitaake02g209800	OsKitaake04g278600	OsKitaake02g215600	OsKitaake05g064000	OsKitaake02g216600	OsKitaake04g222101	OsKitaake03g075200	OsKitaake12g065701	OsKitaake02g017400	OsKitaake03g376100	OsKitaake03g014000	OsKitaake12g042000	OsKitaake01g480100	OsKitaake03g356300	OsKitaake01g469500	OsKitaake03g044700	OsKitaake01g360900	OsKitaake02g103500	OsKitaake05g066800	OsKitaake08g103450	OsKitaake09g055100		OsKitaake03g140400	OsKitaake06g266900
OsKitaake02g290101	OsKitaake04g123100	OsKitaake03g074400	OsKitaake07g220600	OsKitaake08g053600		OsKitaake02g210160	OsKitaake04g280100	OsKitaake02g216100	OsKitaake05g067600	OsKitaake02g218200	OsKitaake04g224200	OsKitaake03g078000	OsKitaake12g066200	OsKitaake02g017800	OsKitaake03g382466	OsKitaake03g019500	OsKitaake12g054000	OsKitaake01g481800	OsKitaake03g360866	OsKitaake01g469600	OsKitaake03g047300	OsKitaake01g361000	OsKitaake02g103700	OsKitaake05g067800	OsKitaake08g109500	OsKitaake09g061300		OsKitaake03g145900	OsKitaake06g273900
OsKitaake02g290400	OsKitaake04g124800	OsKitaake03g074900	OsKitaake07g228800	OsKitaake08g056500		OsKitaake02g210700	OsKitaake04g284963	OsKitaake02g216500	OsKitaake05g070200	OsKitaake02g218300	OsKitaake04g227800	OsKitaake03g079600	OsKitaake12g072025	OsKitaake02g018300	OsKitaake03g382900	OsKitaake03g020200	OsKitaake12g055900	OsKitaake01g482400	OsKitaake03g361400	OsKitaake01g469800	OsKitaake03g047900	OsKitaake01g361350	OsKitaake02g103900	OsKitaake05g069900	OsKitaake08g109600	OsKitaake09g065100		OsKitaake03g148700	OsKitaake06g284512
OsKitaake02g291400	OsKitaake04g125000	OsKitaake03g075200	OsKitaake07g229900	OsKitaake08g060400		OsKitaake02g211300	OsKitaake04g310200	OsKitaake02g218200	OsKitaake05g074300	OsKitaake02g219900	OsKitaake04g231100	OsKitaake03g081100	OsKitaake12g074400	OsKitaake02g021600	OsKitaake03g387900	OsKitaake03g021000	OsKitaake12g060300	OsKitaake01g482600	OsKitaake03g363100	OsKitaake01g470200	OsKitaake03g048200	OsKitaake01g361400	OsKitaake02g104600	OsKitaake05g070300	OsKitaake08g112233	OsKitaake09g070000		OsKitaake03g148900	OsKitaake06g285000
OsKitaake02g292500	OsKitaake04g125301	OsKitaake03g076800	OsKitaake07g232300	OsKitaake08g061000		OsKitaake02g214550	OsKitaake04g310800	OsKitaake02g218300	OsKitaake05g074800	OsKitaake02g220300	OsKitaake04g232900	OsKitaake03g082400	OsKitaake12g079600	OsKitaake02g021700	OsKitaake03g397500	OsKitaake03g023600	OsKitaake12g063900	OsKitaake01g483300	OsKitaake03g363200	OsKitaake01g470900	OsKitaake03g048900	OsKitaake01g361600	OsKitaake02g105400	OsKitaake05g070800	OsKitaake08g113200	OsKitaake09g074000		OsKitaake03g149000	OsKitaake06g285100
OsKitaake02g293000	OsKitaake04g125400	OsKitaake03g076900	OsKitaake07g238500	OsKitaake08g064200		OsKitaake02g214900	OsKitaake04g310950	OsKitaake02g220300	OsKitaake05g075800	OsKitaake02g220800	OsKitaake04g235100	OsKitaake03g084300	OsKitaake12g104100	OsKitaake02g024800	OsKitaake03g397600	OsKitaake03g025600	OsKitaake12g065701	OsKitaake01g487900	OsKitaake03g363300	OsKitaake01g471900	OsKitaake03g049000	OsKitaake01g362000	OsKitaake02g106000	OsKitaake05g071500	OsKitaake08g126300	OsKitaake09g074100		OsKitaake03g149800	OsKitaake06g286600
OsKitaake02g293400	OsKitaake04g125900	OsKitaake03g078000	OsKitaake07g238600	OsKitaake08g065100		OsKitaake02g215000	OsKitaake04g312400	OsKitaake02g220800	OsKitaake05g076000	OsKitaake02g223100	OsKitaake04g241500	OsKitaake03g084700	OsKitaake12g115100	OsKitaake02g028800	OsKitaake03g399200	OsKitaake03g025700	OsKitaake12g066000	OsKitaake01g489700	OsKitaake03g363500	OsKitaake01g472000	OsKitaake03g053000	OsKitaake01g362100	OsKitaake02g106550	OsKitaake05g090400	OsKitaake08g127500	OsKitaake09g074600		OsKitaake03g151000	OsKitaake06g292000
OsKitaake02g293800	OsKitaake04g126200	OsKitaake03g082400	OsKitaake07g238700	OsKitaake08g065500		OsKitaake02g215400	OsKitaake04g321100	OsKitaake02g223100	OsKitaake05g079300	OsKitaake02g223200	OsKitaake04g248400	OsKitaake03g091200	OsKitaake12g121900	OsKitaake02g029000	OsKitaake03g405700	OsKitaake03g027900	OsKitaake12g066200	OsKitaake01g489900	OsKitaake03g365200	OsKitaake01g472200	OsKitaake03g055000	OsKitaake01g362200	OsKitaake02g109400	OsKitaake05g096700	OsKitaake08g163500	OsKitaake09g076600		OsKitaake03g154300	OsKitaake06g293600
OsKitaake02g295701	OsKitaake04g126300	OsKitaake03g084100	OsKitaake07g250200	OsKitaake08g069628		OsKitaake02g215600	OsKitaake04g323200	OsKitaake02g223200	OsKitaake05g082400	OsKitaake02g224100	OsKitaake04g248500	OsKitaake03g093000	OsKitaake12g138400	OsKitaake02g029700	OsKitaake03g406700	OsKitaake03g028000	OsKitaake12g072025	OsKitaake01g490100	OsKitaake03g365600	OsKitaake01g472600	OsKitaake03g055500	OsKitaake01g362300	OsKitaake02g112500	OsKitaake05g100500	OsKitaake08g168100	OsKitaake09g083800		OsKitaake03g156300	OsKitaake06g294500
OsKitaake02g296000	OsKitaake04g127600	OsKitaake03g091200	OsKitaake07g263900	OsKitaake08g081100		OsKitaake02g216100	OsKitaake05g012300	OsKitaake02g224100	OsKitaake05g083900	OsKitaake02g224200	OsKitaake04g249300	OsKitaake03g094000	OsKitaake12g140800	OsKitaake02g031100	OsKitaake03g407500	OsKitaake03g040700	OsKitaake12g074400	OsKitaake01g490700	OsKitaake03g376100	OsKitaake01g472700	OsKitaake03g056000	OsKitaake01g362400	OsKitaake02g113000	OsKitaake05g107200	OsKitaake08g169800	OsKitaake09g104500		OsKitaake03g157500	OsKitaake06g294600
OsKitaake02g297800	OsKitaake04g128600	OsKitaake03g094000	OsKitaake07g268800	OsKitaake08g085500		OsKitaake02g216500	OsKitaake05g015100	OsKitaake02g224200	OsKitaake05g086500	OsKitaake02g224300	OsKitaake04g250000	OsKitaake03g096300	OsKitaake12g141200	OsKitaake02g031200	OsKitaake03g409301	OsKitaake03g041800	OsKitaake12g088000	OsKitaake01g492300	OsKitaake03g377400	OsKitaake01g473000	OsKitaake03g058800	OsKitaake01g362600	OsKitaake02g113200	OsKitaake05g112200	OsKitaake08g170600	OsKitaake09g108500		OsKitaake03g157800	OsKitaake07g000900
OsKitaake02g300400	OsKitaake04g133700	OsKitaake03g095400	OsKitaake07g272900	OsKitaake08g085600		OsKitaake02g218300	OsKitaake05g017400	OsKitaake02g224300	OsKitaake05g088800	OsKitaake02g224500	OsKitaake04g250600	OsKitaake03g097800	OsKitaake12g143000	OsKitaake02g033400	OsKitaake03g410800	OsKitaake03g043000	OsKitaake12g096200	OsKitaake02g004600	OsKitaake03g382900	OsKitaake01g476000	OsKitaake03g058900	OsKitaake01g362800	OsKitaake02g120700	OsKitaake05g115900	OsKitaake08g181500	OsKitaake09g110400		OsKitaake03g159400	OsKitaake07g005000
OsKitaake02g300500	OsKitaake04g135000	OsKitaake03g096300	OsKitaake07g276000	OsKitaake08g091200		OsKitaake02g220800	OsKitaake05g018200	OsKitaake02g224500	OsKitaake05g089500	OsKitaake02g224600	OsKitaake04g251600	OsKitaake03g098900	OsKitaake12g146600	OsKitaake02g035200	OsKitaake03g411000	OsKitaake03g048400	OsKitaake12g104100	OsKitaake02g006300	OsKitaake03g383200	OsKitaake01g476200	OsKitaake03g062300	OsKitaake01g362900	OsKitaake02g121100	OsKitaake05g123400	OsKitaake08g188600	OsKitaake09g110700		OsKitaake03g159800	OsKitaake07g007800
OsKitaake02g301300	OsKitaake04g135300	OsKitaake03g099300	OsKitaake07g282900	OsKitaake08g098200		OsKitaake02g223100	OsKitaake05g018800	OsKitaake02g224600	OsKitaake05g091600	OsKitaake02g226400	OsKitaake04g261500	OsKitaake03g100600	OsKitaake12g146700	OsKitaake02g035300	OsKitaake03g412300	OsKitaake03g048900	OsKitaake12g115100	OsKitaake02g009500	OsKitaake03g387900	OsKitaake01g476300	OsKitaake03g064500	OsKitaake01g363000	OsKitaake02g122800	OsKitaake05g123500	OsKitaake08g188800	OsKitaake09g121300		OsKitaake03g161500	OsKitaake07g008700
OsKitaake02g306900	OsKitaake04g136400	OsKitaake03g100600	OsKitaake07g285400	OsKitaake08g115900		OsKitaake02g223200	OsKitaake05g020000	OsKitaake02g226400	OsKitaake05g096700	OsKitaake02g228700	OsKitaake04g261600	OsKitaake03g101200	OsKitaake12g171050	OsKitaake02g042900	OsKitaake03g413000	OsKitaake03g051100	OsKitaake12g121900	OsKitaake02g013200	OsKitaake03g389800	OsKitaake01g477100	OsKitaake03g064900	OsKitaake01g363250	OsKitaake02g123600	OsKitaake05g123900	OsKitaake08g200200	OsKitaake09g125000		OsKitaake03g169100	OsKitaake07g011800
OsKitaake02g307000	OsKitaake04g141201	OsKitaake03g101200	OsKitaake08g009100	OsKitaake08g128450		OsKitaake02g224100	OsKitaake05g020400	OsKitaake02g228700	OsKitaake05g107000	OsKitaake02g229000	OsKitaake04g266000	OsKitaake03g105600	OsKitaake12g186700	OsKitaake02g043400	OsKitaake03g414100	OsKitaake03g055300	OsKitaake12g138400	OsKitaake02g013400	OsKitaake03g392600	OsKitaake01g477200	OsKitaake03g072300	OsKitaake01g364000	OsKitaake02g124400	OsKitaake05g124100	OsKitaake08g207900	OsKitaake09g126200		OsKitaake03g170400	OsKitaake07g016000
OsKitaake02g307400	OsKitaake04g142200	OsKitaake03g103400	OsKitaake08g016100	OsKitaake08g129400		OsKitaake02g224200	OsKitaake05g035000	OsKitaake02g229000	OsKitaake05g108700	OsKitaake02g230400	OsKitaake04g266100	OsKitaake03g106600	OsKitaake12g186900	OsKitaake02g043800	OsKitaake03g421700	OsKitaake03g056800	OsKitaake12g140800	OsKitaake02g014000	OsKitaake03g396500	OsKitaake01g478000	OsKitaake03g073500	OsKitaake01g364300	OsKitaake02g124600	OsKitaake05g124700	OsKitaake08g209000	OsKitaake09g134001		OsKitaake03g172550	OsKitaake07g016101
OsKitaake02g307700	OsKitaake04g146700	OsKitaake03g104400	OsKitaake08g019600	OsKitaake08g132350		OsKitaake02g224300	OsKitaake05g036400	OsKitaake02g229600	OsKitaake05g112800	OsKitaake02g230500	OsKitaake04g267100	OsKitaake03g106900	OsKitaake12g187100	OsKitaake02g045200	OsKitaake03g422700	OsKitaake03g061600	OsKitaake12g141200	OsKitaake02g015400	OsKitaake03g397600	OsKitaake01g478100	OsKitaake03g073700	OsKitaake01g364400	OsKitaake02g126700	OsKitaake05g129100	OsKitaake08g210100	OsKitaake09g134100		OsKitaake03g176400	OsKitaake07g022600
OsKitaake02g308350	OsKitaake04g148900	OsKitaake03g105600	OsKitaake08g019700	OsKitaake08g135400		OsKitaake02g224500	OsKitaake05g042500	OsKitaake02g230200	OsKitaake05g113300	OsKitaake02g239400	OsKitaake04g267200	OsKitaake03g107900	OsKitaake12g193200	OsKitaake02g045400	OsKitaake03g424900	OsKitaake03g062900	OsKitaake12g146700	OsKitaake02g015700	OsKitaake03g405700	OsKitaake01g478900	OsKitaake03g074100	OsKitaake01g365400	OsKitaake02g127200	OsKitaake05g137600	OsKitaake08g211500	OsKitaake09g136300		OsKitaake03g177700	OsKitaake07g023000
OsKitaake02g310900	OsKitaake04g151100	OsKitaake03g106600	OsKitaake08g034400	OsKitaake08g138400		OsKitaake02g224600	OsKitaake05g044100	OsKitaake02g230400	OsKitaake05g121200	OsKitaake02g241000	OsKitaake04g268700	OsKitaake03g108100	OsKitaake12g202200	OsKitaake02g045900	OsKitaake04g000200	OsKitaake03g063000	OsKitaake12g148850	OsKitaake02g017400	OsKitaake03g405900	OsKitaake01g479800	OsKitaake03g074700	OsKitaake01g365500	OsKitaake02g129700	OsKitaake05g148600	OsKitaake08g215201	OsKitaake09g144100		OsKitaake03g180600	OsKitaake07g024000
OsKitaake02g311400	OsKitaake04g158000	OsKitaake03g107700	OsKitaake08g046100	OsKitaake08g139300		OsKitaake02g226400	OsKitaake05g046000	OsKitaake02g230800	OsKitaake05g127400	OsKitaake02g242850	OsKitaake04g269000	OsKitaake03g109200	OsKitaake12g207600	OsKitaake02g046600	OsKitaake04g000300	OsKitaake03g063100	OsKitaake12g153900	OsKitaake02g017800	OsKitaake03g406700	OsKitaake01g479900	OsKitaake03g076700	OsKitaake01g367100	OsKitaake02g130700	OsKitaake05g151300	OsKitaake08g221400	OsKitaake09g147250		OsKitaake03g182400	OsKitaake07g028300
OsKitaake02g311500	OsKitaake04g161300	OsKitaake03g109200	OsKitaake08g046400	OsKitaake08g141400		OsKitaake02g226800	OsKitaake05g047400	OsKitaake02g239400	OsKitaake05g129000	OsKitaake02g244200	OsKitaake04g270200	OsKitaake03g110700	OsKitaake12g212500	OsKitaake02g046800	OsKitaake04g001900	OsKitaake03g065700	OsKitaake12g154501	OsKitaake02g018300	OsKitaake03g407500	OsKitaake01g480400	OsKitaake03g081200	OsKitaake01g367500	OsKitaake02g132800	OsKitaake05g152900	OsKitaake08g225100	OsKitaake09g158900		OsKitaake03g185800	OsKitaake07g029400
OsKitaake02g312100	OsKitaake04g162050	OsKitaake03g112800	OsKitaake08g053800	OsKitaake08g143700		OsKitaake02g228700	OsKitaake05g048800	OsKitaake02g241000	OsKitaake05g129100	OsKitaake02g244500	OsKitaake04g270300	OsKitaake03g112700	OsKitaake12g213100	OsKitaake02g047200	OsKitaake04g005800	OsKitaake03g068600	OsKitaake12g171050	OsKitaake02g021600	OsKitaake03g411000	OsKitaake01g480900	OsKitaake03g081400	OsKitaake01g368300	OsKitaake02g134900	OsKitaake05g161200	OsKitaake08g225600	OsKitaake09g166600		OsKitaake03g200200	OsKitaake07g029500
OsKitaake02g313100	OsKitaake04g162200	OsKitaake03g115800	OsKitaake08g055500	OsKitaake08g147400		OsKitaake02g229000	OsKitaake05g049200	OsKitaake02g242850	OsKitaake05g133000	OsKitaake02g244700	OsKitaake04g270400	OsKitaake03g112800	OsKitaake12g221200	OsKitaake02g048532	OsKitaake04g007300	OsKitaake03g068700	OsKitaake12g186700	OsKitaake02g021700	OsKitaake03g413200	OsKitaake01g482300	OsKitaake03g083700	OsKitaake01g368600	OsKitaake02g135600	OsKitaake05g163200	OsKitaake08g230985	OsKitaake09g167000		OsKitaake03g207400	OsKitaake07g030000
OsKitaake02g317200	OsKitaake04g166100	OsKitaake03g122500	OsKitaake08g058200	OsKitaake08g148000		OsKitaake02g229600	OsKitaake05g051150	OsKitaake02g243600	OsKitaake05g134600	OsKitaake02g245000	OsKitaake04g271900	OsKitaake03g115800	OsKitaake12g221350	OsKitaake02g048700	OsKitaake04g009700	OsKitaake03g068900	OsKitaake12g186900	OsKitaake02g021900	OsKitaake03g414800	OsKitaake01g482400	OsKitaake03g085800	OsKitaake01g369000	OsKitaake02g141500	OsKitaake05g167200	OsKitaake08g231200	OsKitaake09g169400		OsKitaake03g208000	OsKitaake07g035900
OsKitaake02g320100	OsKitaake04g166501	OsKitaake03g122900	OsKitaake08g059300	OsKitaake08g148400		OsKitaake02g230200	OsKitaake05g051200	OsKitaake02g244500	OsKitaake05g135800	OsKitaake02g249500	OsKitaake04g274000	OsKitaake03g122000		OsKitaake02g050100	OsKitaake04g019800	OsKitaake03g070600	OsKitaake12g187100	OsKitaake02g024800	OsKitaake03g422700	OsKitaake01g482600	OsKitaake03g086900	OsKitaake01g370800	OsKitaake02g142400	OsKitaake05g167700	OsKitaake08g238000	OsKitaake09g171500		OsKitaake03g208501	OsKitaake07g038800
OsKitaake02g321816	OsKitaake04g169200	OsKitaake03g123000	OsKitaake08g063066	OsKitaake08g152100		OsKitaake02g230400	OsKitaake05g052600	OsKitaake02g244700	OsKitaake05g137500	OsKitaake02g251400	OsKitaake04g277900	OsKitaake03g122500		OsKitaake02g051900	OsKitaake04g022500	OsKitaake03g071300	OsKitaake12g202200	OsKitaake02g028301	OsKitaake03g424500	OsKitaake01g483300	OsKitaake03g089000	OsKitaake01g372850	OsKitaake02g142500	OsKitaake05g169000	OsKitaake08g245200	OsKitaake09g181200		OsKitaake03g211200	OsKitaake07g043700
OsKitaake02g322000	OsKitaake04g171400	OsKitaake03g123100	OsKitaake08g080700	OsKitaake08g174600		OsKitaake02g232900	OsKitaake05g054600	OsKitaake02g245000	OsKitaake05g139900	OsKitaake02g251500	OsKitaake04g278600	OsKitaake03g122900		OsKitaake02g052600	OsKitaake04g024200	OsKitaake03g073300	OsKitaake12g218000	OsKitaake02g028800	OsKitaake03g424900	OsKitaake01g484900	OsKitaake03g089200	OsKitaake01g373800	OsKitaake02g142600	OsKitaake05g178000	OsKitaake08g249900	OsKitaake09g181300		OsKitaake03g211233	OsKitaake07g044900
OsKitaake02g323200	OsKitaake04g176800	OsKitaake03g126600	OsKitaake08g084300	OsKitaake08g183400		OsKitaake02g235350	OsKitaake05g055500	OsKitaake02g249500	OsKitaake05g143300	OsKitaake02g253500	OsKitaake04g280100	OsKitaake03g123000		OsKitaake02g052700	OsKitaake04g026900	OsKitaake03g074900	OsKitaake12g221200	OsKitaake02g029700	OsKitaake04g000200	OsKitaake01g487900	OsKitaake03g090100	OsKitaake01g375500	OsKitaake02g142650	OsKitaake05g178800	OsKitaake09g001600	OsKitaake09g187400		OsKitaake03g211700	OsKitaake07g046100
OsKitaake02g323500	OsKitaake04g177900	OsKitaake03g129500	OsKitaake08g084600	OsKitaake08g185400		OsKitaake02g241000	OsKitaake05g056500	OsKitaake02g250900	OsKitaake05g143600	OsKitaake02g254400	OsKitaake04g281900	OsKitaake03g123100		OsKitaake02g053400	OsKitaake04g027350	OsKitaake03g074950	OsKitaake12g221350	OsKitaake02g031100	OsKitaake04g001900	OsKitaake01g488500	OsKitaake03g092501	OsKitaake01g375800	OsKitaake02g143900	OsKitaake05g181500	OsKitaake09g003400	OsKitaake09g206700		OsKitaake03g212800	OsKitaake07g047500
OsKitaake02g323600	OsKitaake04g188500	OsKitaake03g129700	OsKitaake08g097800	OsKitaake08g185800		OsKitaake02g242850	OsKitaake05g060100	OsKitaake02g251400	OsKitaake05g144900	OsKitaake02g254500	OsKitaake04g283000	OsKitaake03g126200		OsKitaake02g057500	OsKitaake04g027400	OsKitaake03g075200		OsKitaake02g031200	OsKitaake04g003100	OsKitaake01g488600	OsKitaake03g096400	OsKitaake01g375900	OsKitaake02g144100	OsKitaake05g183900	OsKitaake09g010700	OsKitaake10g001100		OsKitaake03g214600	OsKitaake07g060300
OsKitaake02g324000	OsKitaake04g196900	OsKitaake03g130500	OsKitaake08g099800	OsKitaake08g189900		OsKitaake02g243600	OsKitaake05g064300	OsKitaake02g251500	OsKitaake05g145000	OsKitaake02g254600	OsKitaake04g284000	OsKitaake03g126700		OsKitaake02g057650	OsKitaake04g028400	OsKitaake03g076800		OsKitaake02g033400	OsKitaake04g003301	OsKitaake01g488900	OsKitaake03g096500	OsKitaake01g376600	OsKitaake02g145000	OsKitaake05g185000	OsKitaake09g010800	OsKitaake10g004500		OsKitaake03g215000	OsKitaake07g062100
OsKitaake02g325800	OsKitaake04g197300	OsKitaake03g131900	OsKitaake08g105250	OsKitaake08g197000		OsKitaake02g244400	OsKitaake05g067600	OsKitaake02g253500	OsKitaake05g147300	OsKitaake02g254700	OsKitaake04g284981	OsKitaake03g129500		OsKitaake02g062100	OsKitaake04g028900	OsKitaake03g078000		OsKitaake02g035200	OsKitaake04g007300	OsKitaake01g489700	OsKitaake03g096600	OsKitaake01g376700	OsKitaake02g145700	OsKitaake05g187000	OsKitaake09g012600	OsKitaake10g006600		OsKitaake03g216300	OsKitaake07g066600
OsKitaake02g327500	OsKitaake04g204100	OsKitaake03g132800	OsKitaake08g109600	OsKitaake08g198900		OsKitaake02g244500	OsKitaake05g067800	OsKitaake02g254400	OsKitaake05g149700	OsKitaake02g255550	OsKitaake04g310200	OsKitaake03g129700		OsKitaake02g063100	OsKitaake04g029800	OsKitaake03g078400		OsKitaake02g035300	OsKitaake04g009300	OsKitaake01g489900	OsKitaake03g097600	OsKitaake01g378100	OsKitaake02g146001	OsKitaake05g187200	OsKitaake09g012800	OsKitaake10g015100		OsKitaake03g223500	OsKitaake07g075450
OsKitaake02g327600	OsKitaake04g204200	OsKitaake03g134400	OsKitaake08g129300	OsKitaake08g199000		OsKitaake02g244700	OsKitaake05g074300	OsKitaake02g254500	OsKitaake05g158900	OsKitaake02g256400	OsKitaake04g315700	OsKitaake03g132800		OsKitaake02g063600	OsKitaake04g030300	OsKitaake03g079600		OsKitaake02g043400	OsKitaake04g009700	OsKitaake01g490000	OsKitaake03g098200	OsKitaake01g378200	OsKitaake02g146300	OsKitaake05g187400	OsKitaake09g018900	OsKitaake10g017200		OsKitaake03g227000	OsKitaake07g077301
OsKitaake02g327900	OsKitaake04g208301	OsKitaake03g134600	OsKitaake08g129900	OsKitaake08g201900		OsKitaake02g245000	OsKitaake05g074800	OsKitaake02g254600	OsKitaake05g161400	OsKitaake02g256800	OsKitaake04g321100	OsKitaake03g136100		OsKitaake02g063800	OsKitaake04g035300	OsKitaake03g081100		OsKitaake02g043800	OsKitaake04g022500	OsKitaake01g490100	OsKitaake03g098300	OsKitaake01g378500	OsKitaake02g147300	OsKitaake05g190300	OsKitaake09g022500	OsKitaake10g017400		OsKitaake03g230800	OsKitaake07g078900
OsKitaake02g328100	OsKitaake04g210850	OsKitaake03g135400	OsKitaake08g144800	OsKitaake08g204600		OsKitaake02g247400	OsKitaake05g075800	OsKitaake02g254700	OsKitaake05g166300	OsKitaake02g258400	OsKitaake05g003400	OsKitaake03g136400		OsKitaake02g064900	OsKitaake04g037500	OsKitaake03g082400		OsKitaake02g045200	OsKitaake04g022800	OsKitaake01g492300	OsKitaake03g099100	OsKitaake01g379500	OsKitaake02g147900	OsKitaake05g193100	OsKitaake09g023000	OsKitaake10g017500		OsKitaake03g232800	OsKitaake07g079000
OsKitaake02g328400	OsKitaake04g219900	OsKitaake03g136100	OsKitaake08g150800	OsKitaake08g204700		OsKitaake02g250900	OsKitaake05g076000	OsKitaake02g255550	OsKitaake05g166700	OsKitaake02g261400	OsKitaake05g010800	OsKitaake03g137200		OsKitaake02g066700	OsKitaake04g038100	OsKitaake03g083400		OsKitaake02g045400	OsKitaake04g024100	OsKitaake01g493100	OsKitaake03g111300	OsKitaake01g379800	OsKitaake02g150200	OsKitaake05g194700	OsKitaake09g029000	OsKitaake10g017800		OsKitaake03g232900	OsKitaake07g079950
OsKitaake02g328500	OsKitaake04g226100	OsKitaake03g136400	OsKitaake08g151150	OsKitaake08g207200		OsKitaake02g251500	OsKitaake05g079300	OsKitaake02g256400	OsKitaake05g167200	OsKitaake02g263900	OsKitaake05g018200	OsKitaake03g137900		OsKitaake02g067500	OsKitaake04g044350	OsKitaake03g084300		OsKitaake02g045900	OsKitaake04g024200	OsKitaake01g493200	OsKitaake03g112900	OsKitaake01g379900	OsKitaake02g152500	OsKitaake05g196300	OsKitaake09g029300	OsKitaake10g019500		OsKitaake03g233900	OsKitaake07g081300
OsKitaake02g329100	OsKitaake04g227300	OsKitaake03g137200	OsKitaake08g158200	OsKitaake08g207300		OsKitaake02g253500	OsKitaake05g086500	OsKitaake02g256800	OsKitaake05g167600	OsKitaake02g264400	OsKitaake05g021400	OsKitaake03g139200		OsKitaake02g067800	OsKitaake04g048500	OsKitaake03g087000		OsKitaake02g046100	OsKitaake04g026900	OsKitaake02g003300	OsKitaake03g116500	OsKitaake01g381100	OsKitaake02g155000	OsKitaake05g198100	OsKitaake09g073300	OsKitaake10g029300		OsKitaake03g234300	OsKitaake07g091700
OsKitaake02g330100	OsKitaake04g231100	OsKitaake03g139200	OsKitaake08g162800	OsKitaake08g214300		OsKitaake02g254500	OsKitaake05g088800	OsKitaake02g258200	OsKitaake05g168400	OsKitaake02g266800	OsKitaake05g023500	OsKitaake03g140100		OsKitaake02g068700	OsKitaake04g055700	OsKitaake03g091200		OsKitaake02g046600	OsKitaake04g027350	OsKitaake02g003500	OsKitaake03g121200	OsKitaake01g381200	OsKitaake02g156700	OsKitaake05g198600	OsKitaake09g073800	OsKitaake10g040300		OsKitaake03g237400	OsKitaake07g092200
OsKitaake02g332600	OsKitaake04g239900	OsKitaake03g140100	OsKitaake08g163200	OsKitaake08g216100		OsKitaake02g254600	OsKitaake05g107000	OsKitaake02g258400	OsKitaake05g170300	OsKitaake02g267900	OsKitaake05g023800	OsKitaake03g141900		OsKitaake02g071300	OsKitaake04g055900	OsKitaake03g093000		OsKitaake02g046800	OsKitaake04g027400	OsKitaake02g004600	OsKitaake03g123400	OsKitaake01g382000	OsKitaake02g158500	OsKitaake05g199100	OsKitaake09g092500	OsKitaake10g050600		OsKitaake03g239400	OsKitaake07g093600
OsKitaake02g333300	OsKitaake04g241300	OsKitaake03g140900	OsKitaake08g164800	OsKitaake08g216600		OsKitaake02g254700	OsKitaake05g108700	OsKitaake02g259400	OsKitaake05g171000	OsKitaake02g268100	OsKitaake05g034800	OsKitaake03g145900		OsKitaake02g071500	OsKitaake04g057700	OsKitaake03g094000		OsKitaake02g048300	OsKitaake04g028400	OsKitaake02g006300	OsKitaake03g123600	OsKitaake01g382600	OsKitaake02g159600	OsKitaake05g204700	OsKitaake09g093700	OsKitaake10g054400		OsKitaake03g241200	OsKitaake07g093800
OsKitaake02g333500	OsKitaake04g241600	OsKitaake03g141400	OsKitaake08g168100	OsKitaake08g237400		OsKitaake02g256800	OsKitaake05g112800	OsKitaake02g261400	OsKitaake05g171400	OsKitaake02g270100	OsKitaake05g035000	OsKitaake03g146200		OsKitaake02g072300	OsKitaake04g058350	OsKitaake03g094400		OsKitaake02g048400	OsKitaake04g028900	OsKitaake02g007100	OsKitaake03g126500	OsKitaake01g383200	OsKitaake02g159700	OsKitaake05g206300	OsKitaake09g096000	OsKitaake10g062400		OsKitaake03g254100	OsKitaake07g095601
OsKitaake02g334900	OsKitaake04g248600	OsKitaake03g145100	OsKitaake08g169000	OsKitaake08g240500		OsKitaake02g258100	OsKitaake05g113300	OsKitaake02g263900	OsKitaake05g178500	OsKitaake02g271100	OsKitaake05g044100	OsKitaake03g148700		OsKitaake02g073800	OsKitaake04g058400	OsKitaake03g096300		OsKitaake02g048532	OsKitaake04g029800	OsKitaake02g008700	OsKitaake03g127400	OsKitaake01g383801	OsKitaake02g160900	OsKitaake05g220900	OsKitaake09g100900	OsKitaake10g063100		OsKitaake03g261100	OsKitaake07g095700
OsKitaake02g335400	OsKitaake04g252200	OsKitaake03g145900	OsKitaake08g170400	OsKitaake08g241300		OsKitaake02g258200	OsKitaake05g124100	OsKitaake02g264500	OsKitaake05g178600	OsKitaake02g271300	OsKitaake05g046000	OsKitaake03g148900		OsKitaake02g077500	OsKitaake04g060332	OsKitaake03g097600		OsKitaake02g050100	OsKitaake04g030300	OsKitaake02g009500	OsKitaake03g130966	OsKitaake01g384100	OsKitaake02g165100	OsKitaake05g224900	OsKitaake09g104400	OsKitaake10g063300		OsKitaake03g264200	OsKitaake07g099500
OsKitaake02g335700	OsKitaake04g257500	OsKitaake03g147000	OsKitaake08g181900	OsKitaake09g023000		OsKitaake02g258400	OsKitaake05g128600	OsKitaake02g266800	OsKitaake05g179100	OsKitaake02g274000	OsKitaake05g048800	OsKitaake03g149800		OsKitaake02g078800	OsKitaake04g061000	OsKitaake03g097800		OsKitaake02g051900	OsKitaake04g032200	OsKitaake02g009600	OsKitaake03g132400	OsKitaake01g385000	OsKitaake02g166000	OsKitaake05g226800	OsKitaake09g109000	OsKitaake10g074300		OsKitaake03g270800	OsKitaake07g101800
OsKitaake02g336900	OsKitaake04g261500	OsKitaake03g148700	OsKitaake08g182100	OsKitaake09g030700		OsKitaake02g261400	OsKitaake05g129000	OsKitaake02g267900	OsKitaake05g179400	OsKitaake02g274700	OsKitaake05g049200	OsKitaake03g151000		OsKitaake02g079350	OsKitaake04g061900	OsKitaake03g098300		OsKitaake02g052600	OsKitaake04g033700	OsKitaake02g011000	OsKitaake03g137500	OsKitaake01g385100	OsKitaake02g171200	OsKitaake05g229500	OsKitaake09g114100	OsKitaake10g077400		OsKitaake03g279400	OsKitaake07g104000
OsKitaake02g337900	OsKitaake04g261600	OsKitaake03g148800	OsKitaake08g188100	OsKitaake09g055100		OsKitaake02g263900	OsKitaake05g129100	OsKitaake02g268100	OsKitaake05g180000	OsKitaake02g276100	OsKitaake05g049300	OsKitaake03g154300		OsKitaake02g079400	OsKitaake04g063900	OsKitaake03g100600		OsKitaake02g052700	OsKitaake04g035000	OsKitaake02g012200	OsKitaake03g139301	OsKitaake01g387000	OsKitaake02g174000	OsKitaake05g231500	OsKitaake09g117800	OsKitaake10g079100		OsKitaake03g279500	OsKitaake07g107300
OsKitaake02g339100	OsKitaake04g264500	OsKitaake03g148900	OsKitaake08g205900	OsKitaake09g070000		OsKitaake02g266800	OsKitaake05g131900	OsKitaake02g270100	OsKitaake05g182700	OsKitaake02g277800	OsKitaake05g050900	OsKitaake03g155900		OsKitaake02g079600	OsKitaake04g065700	OsKitaake03g101200		OsKitaake02g052900	OsKitaake04g035200	OsKitaake02g015400	OsKitaake03g139400	OsKitaake01g387800	OsKitaake02g177600	OsKitaake05g232400	OsKitaake09g126700	OsKitaake10g092501		OsKitaake03g279800	OsKitaake07g108733
OsKitaake02g339200	OsKitaake04g265700	OsKitaake03g149000	OsKitaake08g220800	OsKitaake09g074000		OsKitaake02g267900	OsKitaake05g133000	OsKitaake02g271100	OsKitaake05g183600	OsKitaake02g279200	OsKitaake05g051150	OsKitaake03g157000		OsKitaake02g080500	OsKitaake04g071100	OsKitaake03g104400		OsKitaake02g053400	OsKitaake04g035300	OsKitaake02g015500	OsKitaake03g141500	OsKitaake01g388200	OsKitaake02g177900	OsKitaake05g234600	OsKitaake09g132200	OsKitaake10g096900		OsKitaake03g280300	OsKitaake07g123200
OsKitaake02g339300	OsKitaake04g266000	OsKitaake03g149800	OsKitaake08g222600	OsKitaake09g074100		OsKitaake02g268100	OsKitaake05g134600	OsKitaake02g271300	OsKitaake05g184800	OsKitaake02g281400	OsKitaake05g051200	OsKitaake03g157500		OsKitaake02g080900	OsKitaake04g071700	OsKitaake03g105600		OsKitaake02g057500	OsKitaake04g035800	OsKitaake02g015700	OsKitaake03g145700	OsKitaake01g389300	OsKitaake02g180000	OsKitaake05g236100	OsKitaake09g141100	OsKitaake10g098600		OsKitaake03g280800	OsKitaake07g129500
OsKitaake02g339500	OsKitaake04g266700	OsKitaake03g151000	OsKitaake08g225600	OsKitaake09g074600		OsKitaake02g270100	OsKitaake05g137500	OsKitaake02g273900	OsKitaake05g184950	OsKitaake02g281500	OsKitaake05g051700	OsKitaake03g157800		OsKitaake02g082400	OsKitaake04g074600	OsKitaake03g106900		OsKitaake02g057650	OsKitaake04g037400	OsKitaake02g017800	OsKitaake03g149500	OsKitaake01g390300	OsKitaake02g181400	OsKitaake05g236550	OsKitaake09g142500	OsKitaake10g098700		OsKitaake03g282800	OsKitaake07g138600
OsKitaake02g339600	OsKitaake04g268500	OsKitaake03g151500	OsKitaake08g229000	OsKitaake09g075500		OsKitaake02g271100	OsKitaake05g138700	OsKitaake02g274000	OsKitaake05g188500	OsKitaake02g282400	OsKitaake05g052600	OsKitaake03g158900		OsKitaake02g084400	OsKitaake04g079300	OsKitaake03g107900		OsKitaake02g061800	OsKitaake04g037500	OsKitaake02g018200	OsKitaake03g153600	OsKitaake01g390400	OsKitaake02g182300	OsKitaake05g244400	OsKitaake09g142900	OsKitaake10g105400		OsKitaake03g288200	OsKitaake07g141400
OsKitaake02g340000	OsKitaake04g269000	OsKitaake03g154300	OsKitaake08g230400	OsKitaake09g076600		OsKitaake02g271300	OsKitaake05g143600	OsKitaake02g274700	OsKitaake05g192800	OsKitaake02g282500	OsKitaake05g054600	OsKitaake03g159800		OsKitaake02g084500	OsKitaake04g082500	OsKitaake03g108100		OsKitaake02g062100	OsKitaake04g044100	OsKitaake02g018300	OsKitaake03g161100	OsKitaake01g390600	OsKitaake02g184000	OsKitaake05g248200	OsKitaake09g146000	OsKitaake10g113400		OsKitaake03g289600	OsKitaake07g143800
OsKitaake02g340200	OsKitaake04g270200	OsKitaake03g156300	OsKitaake08g230985	OsKitaake09g083800		OsKitaake02g273900	OsKitaake05g144600	OsKitaake02g277700	OsKitaake05g205100	OsKitaake02g285400	OsKitaake05g055500	OsKitaake03g160200		OsKitaake02g085400	OsKitaake04g084800	OsKitaake03g109200		OsKitaake02g062400	OsKitaake04g045300	OsKitaake02g020600	OsKitaake03g161200	OsKitaake01g391700	OsKitaake02g184300	OsKitaake05g251700	OsKitaake09g147600	OsKitaake10g118700		OsKitaake03g292700	OsKitaake07g149900
OsKitaake02g340500	OsKitaake04g270300	OsKitaake03g157800	OsKitaake08g236000	OsKitaake09g088200		OsKitaake02g274000	OsKitaake05g144900	OsKitaake02g277800	OsKitaake05g208600	OsKitaake02g285600	OsKitaake05g064000	OsKitaake03g166800		OsKitaake02g088600	OsKitaake04g090100	OsKitaake03g109501		OsKitaake02g063100	OsKitaake04g055700	OsKitaake02g020700	OsKitaake03g161301	OsKitaake01g391900	OsKitaake02g184900	OsKitaake05g252900	OsKitaake09g154400	OsKitaake10g123200		OsKitaake03g294300	OsKitaake07g168900
OsKitaake02g340600	OsKitaake04g270400	OsKitaake03g159800	OsKitaake08g254200	OsKitaake09g100700		OsKitaake02g276100	OsKitaake05g145000	OsKitaake02g279200	OsKitaake05g225300	OsKitaake02g285800	OsKitaake05g067000	OsKitaake03g169100		OsKitaake02g089000	OsKitaake04g092100	OsKitaake03g109600		OsKitaake02g063600	OsKitaake04g055900	OsKitaake02g021600	OsKitaake03g161400	OsKitaake01g392300	OsKitaake02g185200	OsKitaake05g253200	OsKitaake09g166700	OsKitaake10g128300		OsKitaake03g295700	OsKitaake07g171300
OsKitaake02g344700	OsKitaake04g271900	OsKitaake03g160200	OsKitaake09g010700	OsKitaake09g103000		OsKitaake02g277700	OsKitaake05g147800	OsKitaake02g281400	OsKitaake05g226300	OsKitaake02g286500	OsKitaake05g067600	OsKitaake03g170400		OsKitaake02g089301	OsKitaake04g106700	OsKitaake03g110700		OsKitaake02g063800	OsKitaake04g058400	OsKitaake02g021700	OsKitaake03g162900	OsKitaake01g393032	OsKitaake02g187300	OsKitaake05g253800	OsKitaake09g168600	OsKitaake10g140900		OsKitaake03g296000	OsKitaake07g175900
OsKitaake02g345900	OsKitaake04g274100	OsKitaake03g160700	OsKitaake09g012600	OsKitaake09g104500		OsKitaake02g277800	OsKitaake05g151100	OsKitaake02g281500	OsKitaake05g227000	OsKitaake02g288000	OsKitaake05g067800	OsKitaake03g172550		OsKitaake02g089800	OsKitaake04g113500	OsKitaake03g112800		OsKitaake02g064900	OsKitaake04g059200	OsKitaake02g023000	OsKitaake03g163400	OsKitaake01g393400	OsKitaake02g187601	OsKitaake05g254900	OsKitaake09g179000	OsKitaake10g141700		OsKitaake03g296100	OsKitaake07g176000
OsKitaake02g347400	OsKitaake04g275400	OsKitaake03g167600	OsKitaake09g012800	OsKitaake09g105000		OsKitaake02g279200	OsKitaake05g158900	OsKitaake02g282100	OsKitaake05g227500	OsKitaake02g288100	OsKitaake05g073900	OsKitaake03g173800		OsKitaake02g090000	OsKitaake04g118400	OsKitaake03g115400		OsKitaake02g066700	OsKitaake04g060332	OsKitaake02g023800	OsKitaake03g166400	OsKitaake01g394200	OsKitaake02g187800	OsKitaake05g258200	OsKitaake09g179300	OsKitaake10g141800		OsKitaake03g301200	OsKitaake07g180350
OsKitaake02g348600	OsKitaake04g280100	OsKitaake03g169100	OsKitaake09g029200	OsKitaake09g105100		OsKitaake02g281400	OsKitaake05g161400	OsKitaake02g282500	OsKitaake05g227600	OsKitaake02g288400	OsKitaake05g074300	OsKitaake03g176100		OsKitaake02g090700	OsKitaake04g118700	OsKitaake03g115800		OsKitaake02g067500	OsKitaake04g061000	OsKitaake02g026400	OsKitaake03g171100	OsKitaake01g394300	OsKitaake02g187900	OsKitaake05g270400	OsKitaake09g179500	OsKitaake10g145500		OsKitaake03g304100	OsKitaake07g188500
OsKitaake02g349200	OsKitaake04g281900	OsKitaake03g170400	OsKitaake09g029300	OsKitaake09g110400		OsKitaake02g281500	OsKitaake05g166700	OsKitaake02g284000	OsKitaake05g230700	OsKitaake02g288900	OsKitaake05g074800	OsKitaake03g185800		OsKitaake02g094300	OsKitaake04g120850	OsKitaake03g122500		OsKitaake02g067800	OsKitaake04g061800	OsKitaake02g028301	OsKitaake03g171900	OsKitaake01g394900	OsKitaake02g188300	OsKitaake05g270800	OsKitaake09g180400	OsKitaake10g168000		OsKitaake03g304600	OsKitaake07g189300
OsKitaake02g350400	OsKitaake04g283000	OsKitaake03g172550	OsKitaake09g030500	OsKitaake09g110700		OsKitaake02g281900	OsKitaake05g167200	OsKitaake02g284700	OsKitaake05g230800	OsKitaake02g289500	OsKitaake05g075800	OsKitaake03g187600		OsKitaake02g096800	OsKitaake04g120900	OsKitaake03g122900		OsKitaake02g068700	OsKitaake04g061900	OsKitaake02g028351	OsKitaake03g173200	OsKitaake01g395300	OsKitaake02g189900	OsKitaake05g274600	OsKitaake09g190200	OsKitaake10g168100		OsKitaake03g305800	OsKitaake07g196700
OsKitaake02g350900	OsKitaake04g288800	OsKitaake03g176300	OsKitaake09g036766	OsKitaake09g121300		OsKitaake02g282100	OsKitaake05g168400	OsKitaake02g285000	OsKitaake05g230900	OsKitaake02g290101	OsKitaake05g076000	OsKitaake03g192300		OsKitaake02g096900	OsKitaake04g121900	OsKitaake03g123000		OsKitaake02g071300	OsKitaake04g065700	OsKitaake02g028800	OsKitaake03g174900	OsKitaake01g395400	OsKitaake02g190000	OsKitaake05g280700	OsKitaake09g192900	OsKitaake10g168300		OsKitaake03g306000	OsKitaake07g211700
OsKitaake02g351800	OsKitaake04g293200	OsKitaake03g177700	OsKitaake09g038800	OsKitaake09g125000		OsKitaake02g284000	OsKitaake05g170300	OsKitaake02g285600	OsKitaake05g239200	OsKitaake02g290400	OsKitaake05g079300	OsKitaake03g192500		OsKitaake02g097400	OsKitaake04g124100	OsKitaake03g123100		OsKitaake02g071400	OsKitaake04g067000	OsKitaake02g029000	OsKitaake03g176300	OsKitaake01g395800	OsKitaake02g190900	OsKitaake05g286100	OsKitaake09g197300	OsKitaake10g170200		OsKitaake03g309400	OsKitaake07g213400
OsKitaake02g353200	OsKitaake04g298000	OsKitaake03g179600	OsKitaake09g068900	OsKitaake09g125200		OsKitaake02g284700	OsKitaake05g178500	OsKitaake02g285800	OsKitaake05g240800	OsKitaake02g291400	OsKitaake05g079400	OsKitaake03g192700		OsKitaake02g097566	OsKitaake04g125000	OsKitaake03g124300		OsKitaake02g071500	OsKitaake04g069100	OsKitaake02g029901	OsKitaake03g176900	OsKitaake01g396600	OsKitaake02g191600	OsKitaake05g288001	OsKitaake09g200900	OsKitaake10g174500		OsKitaake03g309900	OsKitaake07g228800
OsKitaake02g354000	OsKitaake04g302500	OsKitaake03g180600	OsKitaake09g082600	OsKitaake09g126200		OsKitaake02g285000	OsKitaake05g179100	OsKitaake02g286500	OsKitaake05g245000	OsKitaake02g292900	OsKitaake05g083900	OsKitaake03g197800		OsKitaake02g099100	OsKitaake04g125100	OsKitaake03g126200		OsKitaake02g072300	OsKitaake04g071100	OsKitaake02g030100	OsKitaake03g180300	OsKitaake01g396900	OsKitaake02g192000	OsKitaake06g002500	OsKitaake09g208600	OsKitaake10g174700		OsKitaake03g318000	OsKitaake07g229600
OsKitaake02g354500	OsKitaake04g307600	OsKitaake03g182400	OsKitaake09g091900	OsKitaake09g143000		OsKitaake02g285600	OsKitaake05g179400	OsKitaake02g288000	OsKitaake05g250800	OsKitaake02g293000	OsKitaake05g086500	OsKitaake03g200850		OsKitaake02g099400	OsKitaake04g125301	OsKitaake03g126700		OsKitaake02g072400	OsKitaake04g074400	OsKitaake02g030800	OsKitaake03g181600	OsKitaake01g397100	OsKitaake02g193000	OsKitaake06g005100	OsKitaake10g008900	OsKitaake10g176400		OsKitaake03g320000	OsKitaake07g233400
OsKitaake02g357000	OsKitaake04g319900	OsKitaake03g185600	OsKitaake09g093700	OsKitaake09g144100		OsKitaake02g286500	OsKitaake05g180000	OsKitaake02g288100	OsKitaake05g252800	OsKitaake02g293400	OsKitaake05g088800	OsKitaake03g208600		OsKitaake02g099600	OsKitaake04g125400	OsKitaake03g129500		OsKitaake02g078800	OsKitaake04g074700	OsKitaake02g033400	OsKitaake03g182600	OsKitaake01g397400	OsKitaake02g194300	OsKitaake06g005200	OsKitaake10g009800	OsKitaake10g178100		OsKitaake03g320200	OsKitaake07g250200
OsKitaake02g361000	OsKitaake04g320900	OsKitaake03g185800	OsKitaake09g112300	OsKitaake09g146600		OsKitaake02g288000	OsKitaake05g182200	OsKitaake02g288200	OsKitaake05g253300	OsKitaake02g294300	OsKitaake05g092300	OsKitaake03g209300		OsKitaake02g100100	OsKitaake04g125900	OsKitaake03g129700		OsKitaake02g079400	OsKitaake04g079100	OsKitaake02g035200	OsKitaake03g185200	OsKitaake01g397500	OsKitaake02g195700	OsKitaake06g018900	OsKitaake10g011300	OsKitaake10g185400		OsKitaake03g320600	OsKitaake07g261300
OsKitaake02g361400	OsKitaake05g000300	OsKitaake03g192300	OsKitaake09g112400	OsKitaake09g154600		OsKitaake02g288100	OsKitaake05g182700	OsKitaake02g288400	OsKitaake05g256800	OsKitaake02g294500	OsKitaake05g101800	OsKitaake03g211200		OsKitaake02g100300	OsKitaake04g126200	OsKitaake03g131200		OsKitaake02g079600	OsKitaake04g079300	OsKitaake02g035300	OsKitaake03g185400	OsKitaake01g398600	OsKitaake02g199500	OsKitaake06g021900	OsKitaake10g015300	OsKitaake10g187200		OsKitaake03g320800	OsKitaake07g263400
OsKitaake02g362500	OsKitaake05g003200	OsKitaake03g192500	OsKitaake09g130600	OsKitaake09g155600		OsKitaake02g288400	OsKitaake05g183600	OsKitaake02g288900	OsKitaake05g260200	OsKitaake02g295500	OsKitaake05g107000	OsKitaake03g211233		OsKitaake02g102900	OsKitaake04g126700	OsKitaake03g131600		OsKitaake02g080500	OsKitaake04g085100	OsKitaake02g042900	OsKitaake03g186500	OsKitaake01g398800	OsKitaake02g202900	OsKitaake06g029200	OsKitaake10g018800	OsKitaake10g187400		OsKitaake03g323100	OsKitaake07g263900
OsKitaake02g362800	OsKitaake05g003400	OsKitaake03g192700	OsKitaake09g137201	OsKitaake09g158900		OsKitaake02g288900	OsKitaake05g184700	OsKitaake02g289500	OsKitaake05g268300	OsKitaake02g295701	OsKitaake05g108700	OsKitaake03g211700		OsKitaake02g103400	OsKitaake04g128200	OsKitaake03g136100		OsKitaake02g082400	OsKitaake04g087500	OsKitaake02g043400	OsKitaake03g188000	OsKitaake01g399000	OsKitaake02g203100	OsKitaake06g033600	OsKitaake10g019300	OsKitaake10g187500		OsKitaake03g323200	OsKitaake07g272900
OsKitaake02g363300	OsKitaake05g005700	OsKitaake03g195100	OsKitaake09g147600	OsKitaake09g167000		OsKitaake02g289400	OsKitaake05g184800	OsKitaake02g289600	OsKitaake05g268900	OsKitaake02g300400	OsKitaake05g112800	OsKitaake03g211800		OsKitaake02g107050	OsKitaake04g128500	OsKitaake03g136400		OsKitaake02g084400	OsKitaake04g090100	OsKitaake02g043800	OsKitaake03g189200	OsKitaake01g399600	OsKitaake02g205000	OsKitaake06g033700	OsKitaake10g020600	OsKitaake10g189100		OsKitaake03g325233	OsKitaake07g276000
OsKitaake02g368000	OsKitaake05g010800	OsKitaake03g197800	OsKitaake09g149600	OsKitaake09g169400		OsKitaake02g290400	OsKitaake05g188500	OsKitaake02g290400	OsKitaake05g269000	OsKitaake02g301300	OsKitaake05g122100	OsKitaake03g212800		OsKitaake02g108000	OsKitaake04g129000	OsKitaake03g137700		OsKitaake02g084500	OsKitaake04g113500	OsKitaake02g045200	OsKitaake03g197400	OsKitaake01g400900	OsKitaake02g205300	OsKitaake06g040366	OsKitaake10g027300	OsKitaake10g189200		OsKitaake03g328200	OsKitaake07g280200
OsKitaake02g370000	OsKitaake05g018200	OsKitaake03g200200	OsKitaake09g150600	OsKitaake09g169500		OsKitaake02g291400	OsKitaake05g192800	OsKitaake02g291400	OsKitaake05g276100	OsKitaake02g302800	OsKitaake05g130800	OsKitaake03g214000		OsKitaake02g109000	OsKitaake04g131800	OsKitaake03g137900		OsKitaake02g085400	OsKitaake04g114600	OsKitaake02g045400	OsKitaake03g198900	OsKitaake01g401100	OsKitaake02g205700	OsKitaake06g040432	OsKitaake10g030201	OsKitaake10g192900		OsKitaake03g328400	OsKitaake07g285400
OsKitaake02g370100	OsKitaake05g018800	OsKitaake03g201400	OsKitaake09g152100	OsKitaake09g169600		OsKitaake02g292100	OsKitaake05g194300	OsKitaake02g292900	OsKitaake05g276200	OsKitaake02g303800	OsKitaake05g132200	OsKitaake03g214600		OsKitaake02g109600	OsKitaake04g134300	OsKitaake03g139200		OsKitaake02g089000	OsKitaake04g115650	OsKitaake02g045900	OsKitaake03g200500	OsKitaake01g401200	OsKitaake02g206800	OsKitaake06g043100	OsKitaake10g038100	OsKitaake10g197700		OsKitaake03g328600	OsKitaake08g007700
OsKitaake02g374100	OsKitaake05g020400	OsKitaake03g207400	OsKitaake09g152400	OsKitaake09g175300		OsKitaake02g292900	OsKitaake05g208600	OsKitaake02g293400	OsKitaake05g277400	OsKitaake02g306900	OsKitaake05g133000	OsKitaake03g214900		OsKitaake02g109700	OsKitaake04g137500	OsKitaake03g141900		OsKitaake02g089301	OsKitaake04g118400	OsKitaake02g047000	OsKitaake03g201800	OsKitaake01g401500	OsKitaake02g207700	OsKitaake06g058100	OsKitaake10g046800	OsKitaake10g199500		OsKitaake03g330700	OsKitaake08g009100
OsKitaake02g374800	OsKitaake05g021400	OsKitaake03g208000	OsKitaake09g153300	OsKitaake09g181200		OsKitaake02g294300	OsKitaake05g212100	OsKitaake02g294300	OsKitaake05g279800	OsKitaake02g307400	OsKitaake05g134600	OsKitaake03g215000		OsKitaake02g110800	OsKitaake04g140600	OsKitaake03g145900		OsKitaake02g089800	OsKitaake04g118700	OsKitaake02g048532	OsKitaake03g202200	OsKitaake01g401900	OsKitaake02g208200	OsKitaake06g067000	OsKitaake10g046900	OsKitaake10g199700		OsKitaake03g330900	OsKitaake08g018800
OsKitaake02g375500	OsKitaake05g023800	OsKitaake03g208100	OsKitaake09g166700	OsKitaake09g181300		OsKitaake02g294500	OsKitaake05g216300	OsKitaake02g294500	OsKitaake05g280300	OsKitaake02g307700	OsKitaake05g143600	OsKitaake03g216300		OsKitaake02g110901	OsKitaake04g141201	OsKitaake03g146200		OsKitaake02g090000	OsKitaake04g120900	OsKitaake02g049500	OsKitaake03g209100	OsKitaake01g402800	OsKitaake02g208400	OsKitaake06g070300	OsKitaake10g052300	OsKitaake10g199800		OsKitaake03g331700	OsKitaake08g019600
OsKitaake02g376100	OsKitaake05g024000	OsKitaake03g208600	OsKitaake09g168800	OsKitaake09g200000		OsKitaake02g295500	OsKitaake05g221300	OsKitaake02g295500	OsKitaake05g288300	OsKitaake02g308300	OsKitaake05g146500	OsKitaake03g223500		OsKitaake02g111050	OsKitaake04g142200	OsKitaake03g147000		OsKitaake02g090700	OsKitaake04g123100	OsKitaake02g050000	OsKitaake03g213200	OsKitaake01g404700	OsKitaake02g208500	OsKitaake06g070450	OsKitaake10g065900	OsKitaake11g005200		OsKitaake03g332250	OsKitaake08g035100
OsKitaake02g378100	OsKitaake05g031000	OsKitaake03g211233	OsKitaake09g172400	OsKitaake10g001100		OsKitaake02g300400	OsKitaake05g226300	OsKitaake02g295701	OsKitaake06g007100	OsKitaake02g308350	OsKitaake05g149700	OsKitaake03g227000		OsKitaake02g113800	OsKitaake04g142900	OsKitaake03g147200		OsKitaake02g094300	OsKitaake04g125000	OsKitaake02g050100	OsKitaake03g217400	OsKitaake01g406800	OsKitaake02g211500	OsKitaake06g070900	OsKitaake10g071000	OsKitaake11g006300		OsKitaake03g332400	OsKitaake08g039700
OsKitaake02g381700	OsKitaake05g034600	OsKitaake03g214600	OsKitaake09g173800	OsKitaake10g004600		OsKitaake02g301100	OsKitaake05g227000	OsKitaake02g300400	OsKitaake06g012500	OsKitaake02g308400	OsKitaake05g151100	OsKitaake03g227400		OsKitaake02g114800	OsKitaake04g144100	OsKitaake03g148700		OsKitaake02g096800	OsKitaake04g125100	OsKitaake02g050300	OsKitaake03g217700	OsKitaake01g406900	OsKitaake02g212400	OsKitaake06g071800	OsKitaake10g073600	OsKitaake11g008800		OsKitaake03g334000	OsKitaake08g046400
OsKitaake02g384300	OsKitaake05g035600	OsKitaake03g214900	OsKitaake09g174001	OsKitaake10g015100		OsKitaake02g301300	OsKitaake05g227500	OsKitaake02g301100	OsKitaake06g012700	OsKitaake02g311400	OsKitaake05g158900	OsKitaake03g230800		OsKitaake02g114900	OsKitaake04g144400	OsKitaake03g148900		OsKitaake02g096900	OsKitaake04g125301	OsKitaake02g051100	OsKitaake03g218400	OsKitaake01g407500	OsKitaake02g212700	OsKitaake06g074600	OsKitaake10g080900	OsKitaake11g019300		OsKitaake03g334900	OsKitaake08g050300
OsKitaake02g387400	OsKitaake05g049800	OsKitaake03g215000	OsKitaake09g179000	OsKitaake10g017200		OsKitaake02g302800	OsKitaake05g227600	OsKitaake02g301300	OsKitaake06g012800	OsKitaake02g311500	OsKitaake05g161400	OsKitaake03g232200		OsKitaake02g115000	OsKitaake04g146700	OsKitaake03g149800		OsKitaake02g097400	OsKitaake04g125400	OsKitaake02g052700	OsKitaake03g224200	OsKitaake01g407700	OsKitaake02g213100	OsKitaake06g074800	OsKitaake10g084400	OsKitaake11g021000		OsKitaake03g335100	OsKitaake08g053700
OsKitaake02g389100	OsKitaake05g052500	OsKitaake03g216300	OsKitaake09g181800	OsKitaake10g017400		OsKitaake02g303800	OsKitaake05g230700	OsKitaake02g302800	OsKitaake06g014200	OsKitaake02g312000	OsKitaake05g166300	OsKitaake03g234300		OsKitaake02g119200	OsKitaake04g147500	OsKitaake03g151000		OsKitaake02g097566	OsKitaake04g125900	OsKitaake02g053400	OsKitaake03g224500	OsKitaake01g407900	OsKitaake02g213350	OsKitaake06g082100	OsKitaake10g084500	OsKitaake11g033600		OsKitaake03g336700	OsKitaake08g053800
OsKitaake02g390900	OsKitaake05g062900	OsKitaake03g221250	OsKitaake09g188200	OsKitaake10g017500		OsKitaake02g306900	OsKitaake05g230900	OsKitaake02g303800	OsKitaake06g015700	OsKitaake02g312100	OsKitaake05g166700	OsKitaake03g236800		OsKitaake02g121500	OsKitaake04g153000	OsKitaake03g154300		OsKitaake02g099100	OsKitaake04g126200	OsKitaake02g054300	OsKitaake03g224600	OsKitaake01g408100	OsKitaake02g215500	OsKitaake06g090900	OsKitaake10g113600	OsKitaake11g034700		OsKitaake03g338200	OsKitaake08g053850
OsKitaake02g391800	OsKitaake05g063800	OsKitaake03g223500	OsKitaake09g193100	OsKitaake10g030732		OsKitaake02g307400	OsKitaake05g232300	OsKitaake02g304000	OsKitaake06g017200	OsKitaake02g312400	OsKitaake05g167200	OsKitaake03g237400		OsKitaake02g121600	OsKitaake04g153100	OsKitaake03g155900		OsKitaake02g099400	OsKitaake04g126300	OsKitaake02g057500	OsKitaake03g225200	OsKitaake01g409000	OsKitaake02g215700	OsKitaake06g091600	OsKitaake10g117400	OsKitaake11g036600		OsKitaake03g339600	OsKitaake08g053900
OsKitaake02g391900	OsKitaake05g078300	OsKitaake03g227000	OsKitaake09g202500	OsKitaake10g034400		OsKitaake02g308300	OsKitaake05g232400	OsKitaake02g306900	OsKitaake06g018300	OsKitaake02g312800	OsKitaake05g168400	OsKitaake03g239400		OsKitaake02g122200	OsKitaake04g153300	OsKitaake03g156300		OsKitaake02g099600	OsKitaake04g127150	OsKitaake02g057650	OsKitaake03g227200	OsKitaake01g409100	OsKitaake02g216000	OsKitaake06g104150	OsKitaake10g117600	OsKitaake11g037300		OsKitaake03g341800	OsKitaake08g063066
OsKitaake02g392000	OsKitaake05g079300	OsKitaake03g231600	OsKitaake09g208600	OsKitaake10g038100		OsKitaake02g308350	OsKitaake05g240800	OsKitaake02g307400	OsKitaake06g019200	OsKitaake02g312900	OsKitaake05g170300	OsKitaake03g241200		OsKitaake02g125100	OsKitaake04g158000	OsKitaake03g157000		OsKitaake02g100100	OsKitaake04g128500	OsKitaake02g059500	OsKitaake03g227300	OsKitaake01g409600	OsKitaake02g217200	OsKitaake06g105001	OsKitaake10g127405	OsKitaake11g037900		OsKitaake03g347300	OsKitaake08g064900
OsKitaake02g394800	OsKitaake05g083900	OsKitaake03g232900	OsKitaake10g004900	OsKitaake10g054100		OsKitaake02g308400	OsKitaake05g245000	OsKitaake02g307700	OsKitaake06g023000	OsKitaake02g317600	OsKitaake05g170600	OsKitaake03g242300		OsKitaake02g125300	OsKitaake04g167400	OsKitaake03g157500		OsKitaake02g100300	OsKitaake04g134300	OsKitaake02g060400	OsKitaake03g229700	OsKitaake01g410100	OsKitaake02g217700	OsKitaake06g108100	OsKitaake10g129700	OsKitaake11g040400		OsKitaake03g348700	OsKitaake08g069200
OsKitaake02g399000	OsKitaake05g084000	OsKitaake03g234300	OsKitaake10g021401	OsKitaake10g054400		OsKitaake02g309600	OsKitaake05g250800	OsKitaake02g308300	OsKitaake06g025500	OsKitaake02g317701	OsKitaake05g173400	OsKitaake03g247900		OsKitaake02g125400	OsKitaake04g169200	OsKitaake03g157800		OsKitaake02g102900	OsKitaake04g136400	OsKitaake02g061700	OsKitaake03g231300	OsKitaake01g410400	OsKitaake02g218500	OsKitaake06g109400	OsKitaake10g130600	OsKitaake11g050300		OsKitaake03g348900	OsKitaake08g069507
OsKitaake03g000500	OsKitaake05g084400	OsKitaake03g246600	OsKitaake10g026400	OsKitaake10g057600		OsKitaake02g311000	OsKitaake05g252800	OsKitaake02g308350	OsKitaake06g028300	OsKitaake02g319400	OsKitaake05g173500	OsKitaake03g254400		OsKitaake02g125500	OsKitaake04g170700	OsKitaake03g158900		OsKitaake02g103400	OsKitaake04g137500	OsKitaake02g062100	OsKitaake03g231400	OsKitaake01g412400	OsKitaake02g220000	OsKitaake06g111100	OsKitaake10g134600	OsKitaake11g056300		OsKitaake03g350600	OsKitaake08g069728
OsKitaake03g001300	OsKitaake05g096901	OsKitaake03g249900	OsKitaake10g027300	OsKitaake10g063300		OsKitaake02g311300	OsKitaake05g253701	OsKitaake02g308400	OsKitaake06g030500	OsKitaake02g320100	OsKitaake05g178500	OsKitaake03g260500		OsKitaake02g128000	OsKitaake04g173300	OsKitaake03g159800		OsKitaake02g107050	OsKitaake04g138000	OsKitaake02g063100	OsKitaake03g235200	OsKitaake01g412900	OsKitaake02g220100	OsKitaake06g128400	OsKitaake10g134700	OsKitaake11g068300		OsKitaake03g352000	OsKitaake08g083600
OsKitaake03g003000	OsKitaake05g108700	OsKitaake03g254100	OsKitaake10g048800	OsKitaake10g074700		OsKitaake02g311400	OsKitaake05g256800	OsKitaake02g310300	OsKitaake06g032600	OsKitaake02g320300	OsKitaake05g179100	OsKitaake03g261100		OsKitaake02g136700	OsKitaake04g177900	OsKitaake03g166800		OsKitaake02g109600	OsKitaake04g140300	OsKitaake02g063600	OsKitaake03g235300	OsKitaake01g414000	OsKitaake02g220700	OsKitaake06g153600	OsKitaake10g144000	OsKitaake11g069600		OsKitaake03g354900	OsKitaake08g083900
OsKitaake03g004800	OsKitaake05g109100	OsKitaake03g261100	OsKitaake10g053600	OsKitaake10g079100		OsKitaake02g311500	OsKitaake05g260200	OsKitaake02g311400	OsKitaake06g032650	OsKitaake02g322000	OsKitaake05g179400	OsKitaake03g264900		OsKitaake02g141300	OsKitaake04g179900	OsKitaake03g169100		OsKitaake02g109700	OsKitaake04g140500	OsKitaake02g063800	OsKitaake03g236200	OsKitaake01g414200	OsKitaake02g223400	OsKitaake06g168700	OsKitaake10g145900	OsKitaake11g072700		OsKitaake03g355400	OsKitaake08g084600
OsKitaake03g007300	OsKitaake05g110000	OsKitaake03g267000	OsKitaake10g063500	OsKitaake10g092501		OsKitaake02g312000	OsKitaake05g268900	OsKitaake02g311500	OsKitaake06g032700	OsKitaake02g323200	OsKitaake05g182700	OsKitaake03g265400		OsKitaake02g141600	OsKitaake04g180100	OsKitaake03g170400		OsKitaake02g110450	OsKitaake04g140600	OsKitaake02g064900	OsKitaake03g236700	OsKitaake01g414300	OsKitaake02g226300	OsKitaake06g172300	OsKitaake10g149800	OsKitaake11g079300		OsKitaake03g355700	OsKitaake08g093400
OsKitaake03g008100	OsKitaake05g110400	OsKitaake03g268500	OsKitaake10g067780	OsKitaake10g097600		OsKitaake02g312400	OsKitaake05g269000	OsKitaake02g312000	OsKitaake06g035200	OsKitaake02g323500	OsKitaake05g184950	OsKitaake03g265900		OsKitaake02g142100	OsKitaake04g182700	OsKitaake03g172550		OsKitaake02g110800	OsKitaake04g141201	OsKitaake02g065500	OsKitaake03g238800	OsKitaake01g415400	OsKitaake02g226500	OsKitaake06g172400	OsKitaake10g158400	OsKitaake11g081700		OsKitaake03g363000	OsKitaake08g102000
OsKitaake03g010600	OsKitaake05g112600	OsKitaake03g270800	OsKitaake10g068300	OsKitaake10g098600		OsKitaake02g312800	OsKitaake05g276200	OsKitaake02g312800	OsKitaake06g038700	OsKitaake02g323900	OsKitaake05g188500	OsKitaake03g266000		OsKitaake02g146400	OsKitaake04g185800	OsKitaake03g173800		OsKitaake02g111050	OsKitaake04g144100	OsKitaake02g066500	OsKitaake03g239000	OsKitaake01g416800	OsKitaake02g226600	OsKitaake06g174500	OsKitaake10g160300	OsKitaake11g082200		OsKitaake03g366700	OsKitaake08g105250
OsKitaake03g011700	OsKitaake05g120401	OsKitaake03g272400	OsKitaake10g069400	OsKitaake10g098700		OsKitaake02g312900	OsKitaake05g277800	OsKitaake02g312900	OsKitaake06g041000	OsKitaake02g324000	OsKitaake05g189200	OsKitaake03g270800		OsKitaake02g148200	OsKitaake04g188500	OsKitaake03g185800		OsKitaake02g112100	OsKitaake04g146700	OsKitaake02g066700	OsKitaake03g245000	OsKitaake01g418000	OsKitaake02g226900	OsKitaake06g182200	OsKitaake10g168500	OsKitaake11g086000		OsKitaake03g369100	OsKitaake08g109400
OsKitaake03g012600	OsKitaake05g128600	OsKitaake03g272500	OsKitaake10g070400	OsKitaake10g105400		OsKitaake02g313700	OsKitaake05g282900	OsKitaake02g317600	OsKitaake06g042400	OsKitaake02g325200	OsKitaake05g192800	OsKitaake03g272500		OsKitaake02g148400	OsKitaake04g191500	OsKitaake03g187600		OsKitaake02g113300	OsKitaake04g152000	OsKitaake02g067800	OsKitaake03g245500	OsKitaake01g418100	OsKitaake02g227200	OsKitaake06g182903	OsKitaake10g172500	OsKitaake11g094600		OsKitaake03g372432	OsKitaake08g109500
OsKitaake03g013900	OsKitaake05g134600	OsKitaake03g276100	OsKitaake10g071000	OsKitaake10g105500		OsKitaake02g317600	OsKitaake05g283200	OsKitaake02g317701	OsKitaake06g043800	OsKitaake02g325600	OsKitaake05g194300	OsKitaake03g273100		OsKitaake02g149700	OsKitaake04g196500	OsKitaake03g189800		OsKitaake02g113800	OsKitaake04g153300	OsKitaake02g068100	OsKitaake03g248400	OsKitaake01g418400	OsKitaake02g229300	OsKitaake06g186800	OsKitaake10g179700	OsKitaake11g114800		OsKitaake03g373900	OsKitaake08g109600
OsKitaake03g014000	OsKitaake05g137500	OsKitaake03g278700	OsKitaake10g073600	OsKitaake10g105900		OsKitaake02g317701	OsKitaake05g288300	OsKitaake02g319400	OsKitaake06g047000	OsKitaake02g325800	OsKitaake05g195100	OsKitaake03g273200		OsKitaake02g151500	OsKitaake04g197300	OsKitaake03g192300		OsKitaake02g114800	OsKitaake04g157501	OsKitaake02g068700	OsKitaake03g252400	OsKitaake01g418700	OsKitaake02g230300	OsKitaake06g187303	OsKitaake10g196600	OsKitaake11g123500		OsKitaake03g375100	OsKitaake08g109800
OsKitaake03g014200	OsKitaake05g138700	OsKitaake03g279400	OsKitaake10g091800	OsKitaake10g106700		OsKitaake02g317800	OsKitaake06g011600	OsKitaake02g320100	OsKitaake06g047100	OsKitaake02g326100	OsKitaake05g198000	OsKitaake03g278700		OsKitaake02g153200	OsKitaake04g203900	OsKitaake03g192500		OsKitaake02g114900	OsKitaake04g158000	OsKitaake02g069000	OsKitaake03g252600	OsKitaake01g419300	OsKitaake02g231400	OsKitaake06g196200	OsKitaake10g198200	OsKitaake11g132300		OsKitaake03g378500	OsKitaake08g112900
OsKitaake03g015400	OsKitaake05g141900	OsKitaake03g279500	OsKitaake10g092400	OsKitaake10g123200		OsKitaake02g318200	OsKitaake06g012800	OsKitaake02g320300	OsKitaake06g054900	OsKitaake02g326300	OsKitaake05g198200	OsKitaake03g279400		OsKitaake02g157900	OsKitaake04g206200	OsKitaake03g192700		OsKitaake02g119200	OsKitaake04g166100	OsKitaake02g070600	OsKitaake03g254100	OsKitaake01g419700	OsKitaake02g231900	OsKitaake06g197900	OsKitaake10g201100	OsKitaake11g137700		OsKitaake03g379000	OsKitaake08g123350
OsKitaake03g016700	OsKitaake05g143300	OsKitaake03g279800	OsKitaake10g100500	OsKitaake10g128300		OsKitaake02g319400	OsKitaake06g014200	OsKitaake02g322000	OsKitaake06g055200	OsKitaake02g326600	OsKitaake05g208600	OsKitaake03g279500		OsKitaake02g162100	OsKitaake04g210800	OsKitaake03g197800		OsKitaake02g121500	OsKitaake04g167400	OsKitaake02g072300	OsKitaake03g254800	OsKitaake01g419800	OsKitaake02g233301	OsKitaake06g200800	OsKitaake10g207000	OsKitaake11g142300		OsKitaake03g380700	OsKitaake08g129300
OsKitaake03g017200	OsKitaake05g144700	OsKitaake03g280300	OsKitaake10g110200	OsKitaake10g142900		OsKitaake02g319500	OsKitaake06g015700	OsKitaake02g323200	OsKitaake06g072600	OsKitaake02g326700	OsKitaake05g212100	OsKitaake03g279800		OsKitaake02g163700	OsKitaake04g210850	OsKitaake03g208600		OsKitaake02g121600	OsKitaake04g169200	OsKitaake02g073300	OsKitaake03g257600	OsKitaake01g420700	OsKitaake02g233401	OsKitaake06g202200	OsKitaake11g002600	OsKitaake11g144700		OsKitaake03g385600	OsKitaake08g130548
OsKitaake03g019500	OsKitaake05g173400	OsKitaake03g280800	OsKitaake10g112200	OsKitaake10g155000		OsKitaake02g320100	OsKitaake06g019200	OsKitaake02g323500	OsKitaake06g072800	OsKitaake02g326800	OsKitaake05g221300	OsKitaake03g280300		OsKitaake02g164700	OsKitaake04g210900	OsKitaake03g209300		OsKitaake02g122200	OsKitaake04g170700	OsKitaake02g073800	OsKitaake03g261700	OsKitaake01g420800	OsKitaake02g233714	OsKitaake06g205100	OsKitaake11g003500	OsKitaake11g157100		OsKitaake03g386700	OsKitaake08g137200
OsKitaake03g020200	OsKitaake05g173500	OsKitaake03g282800	OsKitaake10g114300	OsKitaake10g164300		OsKitaake02g322000	OsKitaake06g019500	OsKitaake02g323900	OsKitaake06g073800	OsKitaake02g327000	OsKitaake05g221500	OsKitaake03g282800		OsKitaake02g166700	OsKitaake04g211100	OsKitaake03g211200		OsKitaake02g125100	OsKitaake04g173300	OsKitaake02g077700	OsKitaake03g266250	OsKitaake01g421000	OsKitaake02g233800	OsKitaake06g209500	OsKitaake11g004700	OsKitaake11g157500		OsKitaake03g387800	OsKitaake08g140600
OsKitaake03g021200	OsKitaake05g175900	OsKitaake03g286550	OsKitaake10g115900	OsKitaake10g164400		OsKitaake02g323200	OsKitaake06g022300	OsKitaake02g324000	OsKitaake06g080600	OsKitaake02g327500	OsKitaake05g226300	OsKitaake03g289600		OsKitaake02g172600	OsKitaake04g215600	OsKitaake03g211233		OsKitaake02g125400	OsKitaake04g175933	OsKitaake02g078500	OsKitaake03g266300	OsKitaake01g423600	OsKitaake02g234600	OsKitaake06g213800	OsKitaake11g009100	OsKitaake11g160500		OsKitaake03g389000	OsKitaake08g143000
OsKitaake03g022800	OsKitaake05g180000	OsKitaake03g288200	OsKitaake10g116400	OsKitaake10g168100		OsKitaake02g323500	OsKitaake06g023000	OsKitaake02g325200	OsKitaake06g081600	OsKitaake02g327600	OsKitaake05g227000	OsKitaake03g292000		OsKitaake02g173200	OsKitaake04g220800	OsKitaake03g211700		OsKitaake02g128000	OsKitaake04g176500	OsKitaake02g078800	OsKitaake03g266900	OsKitaake01g424000	OsKitaake02g234700	OsKitaake06g227000	OsKitaake11g013900	OsKitaake11g160700		OsKitaake03g390600	OsKitaake08g144700
OsKitaake03g023600	OsKitaake05g184700	OsKitaake03g289600	OsKitaake10g119300	OsKitaake10g173700		OsKitaake02g323900	OsKitaake06g028300	OsKitaake02g325600	OsKitaake06g088800	OsKitaake02g329100	OsKitaake05g230700	OsKitaake03g295700		OsKitaake02g177800	OsKitaake04g222101	OsKitaake03g211800		OsKitaake02g132800	OsKitaake04g177900	OsKitaake02g079600	OsKitaake03g274000	OsKitaake01g425100	OsKitaake02g234900	OsKitaake06g231900	OsKitaake11g020300	OsKitaake11g169700		OsKitaake03g390800	OsKitaake08g148800
OsKitaake03g024900	OsKitaake05g189600	OsKitaake03g295700	OsKitaake10g126300	OsKitaake10g174500		OsKitaake02g324000	OsKitaake06g030500	OsKitaake02g325700	OsKitaake06g096500	OsKitaake02g329200	OsKitaake05g239100	OsKitaake03g299800		OsKitaake02g180800	OsKitaake04g222800	OsKitaake03g212800		OsKitaake02g136700	OsKitaake04g179500	OsKitaake02g080500	OsKitaake03g276100	OsKitaake01g425300	OsKitaake02g237900	OsKitaake06g234100	OsKitaake11g026501	OsKitaake11g182200		OsKitaake03g393200	OsKitaake08g156300
OsKitaake03g026500	OsKitaake05g198200	OsKitaake03g296100	OsKitaake10g129700	OsKitaake10g174700		OsKitaake02g324100	OsKitaake06g032600	OsKitaake02g325800	OsKitaake06g103300	OsKitaake02g330100	OsKitaake05g239200	OsKitaake03g301200		OsKitaake02g184500	OsKitaake04g224200	OsKitaake03g214600		OsKitaake02g141300	OsKitaake04g180100	OsKitaake02g080900	OsKitaake03g276400	OsKitaake01g425600	OsKitaake02g240000	OsKitaake06g236000	OsKitaake11g031000	OsKitaake11g184600		OsKitaake03g393300	OsKitaake08g158200
OsKitaake03g027500	OsKitaake05g208250	OsKitaake03g297200	OsKitaake10g129900	OsKitaake10g176400		OsKitaake02g325200	OsKitaake06g032700	OsKitaake02g326100	OsKitaake06g107200	OsKitaake02g333300	OsKitaake05g240400	OsKitaake03g310200		OsKitaake02g190650	OsKitaake04g229400	OsKitaake03g214900		OsKitaake02g141600	OsKitaake04g183000	OsKitaake02g082400	OsKitaake03g280700	OsKitaake01g427050	OsKitaake02g241100	OsKitaake06g236800	OsKitaake11g037000	OsKitaake11g189000		OsKitaake03g393400	OsKitaake08g159400
OsKitaake03g028000	OsKitaake05g209100	OsKitaake03g299800	OsKitaake10g134700	OsKitaake10g180600		OsKitaake02g325600	OsKitaake06g033500	OsKitaake02g326300	OsKitaake06g110900	OsKitaake02g333400	OsKitaake05g240800	OsKitaake03g313900		OsKitaake02g190700	OsKitaake04g231100	OsKitaake03g215000		OsKitaake02g145700	OsKitaake04g185600	OsKitaake02g083350	OsKitaake03g283000	OsKitaake01g427100	OsKitaake02g242700	OsKitaake06g249700	OsKitaake11g049300	OsKitaake11g192500		OsKitaake03g395300	OsKitaake08g162800
OsKitaake03g030100	OsKitaake05g212600	OsKitaake03g304100	OsKitaake10g145900	OsKitaake10g186300		OsKitaake02g325700	OsKitaake06g038700	OsKitaake02g326600	OsKitaake06g111600	OsKitaake02g333500	OsKitaake05g241400	OsKitaake03g314600		OsKitaake02g191500	OsKitaake04g232900	OsKitaake03g216300		OsKitaake02g146800	OsKitaake04g185800	OsKitaake02g083400	OsKitaake03g283250	OsKitaake01g427800	OsKitaake02g243700	OsKitaake06g250900	OsKitaake11g069800	OsKitaake11g203030		OsKitaake03g395700	OsKitaake08g163400
OsKitaake03g031000	OsKitaake05g213400	OsKitaake03g304600	OsKitaake10g157700	OsKitaake10g192900		OsKitaake02g325800	OsKitaake06g042400	OsKitaake02g326700	OsKitaake06g112500	OsKitaake02g335400	OsKitaake05g249000	OsKitaake03g318000		OsKitaake02g191700	OsKitaake04g235100	OsKitaake03g223500		OsKitaake02g148200	OsKitaake04g188500	OsKitaake02g084400	OsKitaake03g286600	OsKitaake01g427900	OsKitaake02g248400	OsKitaake06g258700	OsKitaake11g072000	OsKitaake11g207800		OsKitaake03g401900	OsKitaake08g163450
OsKitaake03g033700	OsKitaake05g239100	OsKitaake03g305800	OsKitaake10g160300	OsKitaake10g195100		OsKitaake02g326100	OsKitaake06g043800	OsKitaake02g326800	OsKitaake06g112600	OsKitaake02g337100	OsKitaake05g250800	OsKitaake03g320200		OsKitaake02g192200	OsKitaake04g239500	OsKitaake03g227000		OsKitaake02g148400	OsKitaake04g190300	OsKitaake02g084500	OsKitaake03g286900	OsKitaake01g430600	OsKitaake02g248600	OsKitaake06g266500	OsKitaake11g072900	OsKitaake11g220900		OsKitaake03g405400	OsKitaake08g163800
OsKitaake03g035100	OsKitaake05g239600	OsKitaake03g306000	OsKitaake10g168500	OsKitaake10g197700		OsKitaake02g326300	OsKitaake06g052700	OsKitaake02g327000	OsKitaake06g113500	OsKitaake02g337400	OsKitaake05g251100	OsKitaake03g320600		OsKitaake02g192300	OsKitaake04g249300	OsKitaake03g227400		OsKitaake02g149700	OsKitaake04g190800	OsKitaake02g085400	OsKitaake03g288900	OsKitaake01g430800	OsKitaake02g248900	OsKitaake06g268700	OsKitaake11g084100	OsKitaake11g225100		OsKitaake03g406900	OsKitaake08g167200
OsKitaake03g039300	OsKitaake05g240800	OsKitaake03g309400	OsKitaake10g176300	OsKitaake11g005200		OsKitaake02g326600	OsKitaake06g054900	OsKitaake02g327500	OsKitaake06g123500	OsKitaake02g339300	OsKitaake05g252800	OsKitaake03g320800		OsKitaake02g194000	OsKitaake04g250000	OsKitaake03g230800		OsKitaake02g151500	OsKitaake04g204100	OsKitaake02g087301	OsKitaake03g292700	OsKitaake01g430900	OsKitaake02g251100	OsKitaake06g269900	OsKitaake11g088000	OsKitaake11g225900		OsKitaake03g407100	OsKitaake08g168100
OsKitaake03g040300	OsKitaake05g241000	OsKitaake03g318000	OsKitaake10g179600	OsKitaake11g006300		OsKitaake02g326700	OsKitaake06g056600	OsKitaake02g327600	OsKitaake06g124900	OsKitaake02g339500	OsKitaake05g253300	OsKitaake03g324200		OsKitaake02g195400	OsKitaake04g250600	OsKitaake03g232200		OsKitaake02g153200	OsKitaake04g208301	OsKitaake02g088600	OsKitaake03g293200	OsKitaake01g431200	OsKitaake02g251300	OsKitaake06g274800	OsKitaake11g088100	OsKitaake11g229900		OsKitaake03g407700	OsKitaake08g171800
OsKitaake03g040400	OsKitaake05g248900	OsKitaake03g320000	OsKitaake10g187850	OsKitaake11g008100		OsKitaake02g326800	OsKitaake06g057800	OsKitaake02g329100	OsKitaake06g130200	OsKitaake02g339600	OsKitaake05g255300	OsKitaake03g328200		OsKitaake02g195500	OsKitaake04g258100	OsKitaake03g232900		OsKitaake02g155600	OsKitaake04g210800	OsKitaake02g089000	OsKitaake03g294300	OsKitaake01g432600	OsKitaake02g253800	OsKitaake06g277100	OsKitaake11g090800	OsKitaake11g231100		OsKitaake03g416200	OsKitaake08g175100
OsKitaake03g040700	OsKitaake05g249000	OsKitaake03g320200	OsKitaake10g189000	OsKitaake11g008800		OsKitaake02g327000	OsKitaake06g060000	OsKitaake02g329200	OsKitaake06g135600	OsKitaake02g340000	OsKitaake05g256800	OsKitaake03g328400		OsKitaake02g197000	OsKitaake04g266100	OsKitaake03g234300		OsKitaake02g155725	OsKitaake04g210850	OsKitaake02g089301	OsKitaake03g296600	OsKitaake01g433300	OsKitaake02g254800	OsKitaake06g280000	OsKitaake11g096600	OsKitaake11g236600		OsKitaake03g418500	OsKitaake08g178500
OsKitaake03g041800	OsKitaake05g251100	OsKitaake03g323200	OsKitaake10g189500	OsKitaake11g010700		OsKitaake02g327500	OsKitaake06g065600	OsKitaake02g333300	OsKitaake06g136500	OsKitaake02g340200	OsKitaake05g260200	OsKitaake03g328600		OsKitaake02g198600	OsKitaake04g267200	OsKitaake03g236800		OsKitaake02g157900	OsKitaake04g215600	OsKitaake02g089800	OsKitaake03g298100	OsKitaake01g436300	OsKitaake02g255000	OsKitaake06g283300	OsKitaake11g096800	OsKitaake11g238800		OsKitaake04g003800	OsKitaake08g180900
OsKitaake03g045000	OsKitaake05g254200	OsKitaake03g328600	OsKitaake10g194500	OsKitaake11g028700		OsKitaake02g327600	OsKitaake06g066500	OsKitaake02g333400	OsKitaake06g138100	OsKitaake02g340600	OsKitaake05g262200	OsKitaake03g330700		OsKitaake02g199200	OsKitaake04g270200	OsKitaake03g239400		OsKitaake02g162100	OsKitaake04g220300	OsKitaake02g090000	OsKitaake03g298500	OsKitaake01g437100	OsKitaake02g255500	OsKitaake06g288800	OsKitaake11g112000	OsKitaake11g239100		OsKitaake04g004300	OsKitaake08g181000
OsKitaake03g045700	OsKitaake05g258500	OsKitaake03g330700	OsKitaake10g198200	OsKitaake11g037300		OsKitaake02g329100	OsKitaake06g072600	OsKitaake02g333500	OsKitaake06g140400	OsKitaake02g342100	OsKitaake05g263200	OsKitaake03g331700		OsKitaake02g199400	OsKitaake04g270300	OsKitaake03g241200		OsKitaake02g163700	OsKitaake04g220800	OsKitaake02g090700	OsKitaake03g298600	OsKitaake01g437400	OsKitaake02g261500	OsKitaake06g289600	OsKitaake11g112400	OsKitaake11g241500		OsKitaake04g004400	OsKitaake08g182100
OsKitaake03g046700	OsKitaake05g262000	OsKitaake03g331700	OsKitaake10g201100	OsKitaake11g040400		OsKitaake02g329200	OsKitaake06g081600	OsKitaake02g337100	OsKitaake06g143700	OsKitaake02g342200	OsKitaake05g266300	OsKitaake03g334900		OsKitaake02g200300	OsKitaake04g270400	OsKitaake03g242300		OsKitaake02g164700	OsKitaake04g222800	OsKitaake02g094300	OsKitaake03g308200	OsKitaake01g437900	OsKitaake02g261800	OsKitaake06g292701	OsKitaake11g121550	OsKitaake11g243300		OsKitaake04g008300	OsKitaake08g188100
OsKitaake03g048400	OsKitaake05g267900	OsKitaake03g332250	OsKitaake10g207000	OsKitaake11g050300		OsKitaake02g333300	OsKitaake06g088800	OsKitaake02g337400	OsKitaake06g154700	OsKitaake02g344100	OsKitaake05g267700	OsKitaake03g335100		OsKitaake02g202400	OsKitaake04g271900	OsKitaake03g247900		OsKitaake02g169400	OsKitaake04g223600	OsKitaake02g096900	OsKitaake03g308900	OsKitaake01g439200	OsKitaake02g262800	OsKitaake07g003500	OsKitaake11g125300	OsKitaake12g009900		OsKitaake04g008900	OsKitaake08g188600
OsKitaake03g048500	OsKitaake05g268900	OsKitaake03g332400	OsKitaake11g000300	OsKitaake11g056000		OsKitaake02g333500	OsKitaake06g095950	OsKitaake02g339300	OsKitaake06g156600	OsKitaake02g344700	OsKitaake05g268700	OsKitaake03g335700		OsKitaake02g203900	OsKitaake04g274100	OsKitaake03g254400		OsKitaake02g172600	OsKitaake04g224200	OsKitaake02g097400	OsKitaake03g310100	OsKitaake01g439300	OsKitaake02g264300	OsKitaake07g003900	OsKitaake11g125400	OsKitaake12g010000		OsKitaake04g009900	OsKitaake08g202500
OsKitaake03g050300	OsKitaake05g274000	OsKitaake03g334900	OsKitaake11g002100	OsKitaake11g060501		OsKitaake02g334700	OsKitaake06g103300	OsKitaake02g339500	OsKitaake06g157303	OsKitaake02g344900	OsKitaake05g268900	OsKitaake03g338400		OsKitaake02g204300	OsKitaake04g275400	OsKitaake03g264900		OsKitaake02g173200	OsKitaake04g225300	OsKitaake02g097566	OsKitaake03g311400	OsKitaake01g441200	OsKitaake02g264800	OsKitaake07g005400	OsKitaake11g127700	OsKitaake12g020200		OsKitaake04g010700	OsKitaake08g211500
OsKitaake03g051100	OsKitaake05g276500	OsKitaake03g335700	OsKitaake11g003300	OsKitaake11g069600		OsKitaake02g335700	OsKitaake06g107200	OsKitaake02g339600	OsKitaake06g157500	OsKitaake02g346700	OsKitaake05g269000	OsKitaake03g339600		OsKitaake02g206200	OsKitaake04g277100	OsKitaake03g265400		OsKitaake02g180200	OsKitaake04g227300	OsKitaake02g098300	OsKitaake03g315500	OsKitaake01g442201	OsKitaake02g265200	OsKitaake07g006100	OsKitaake11g134400	OsKitaake12g034050		OsKitaake04g011900	OsKitaake08g225000
OsKitaake03g055300	OsKitaake05g277100	OsKitaake03g336700	OsKitaake11g008600	OsKitaake11g072100		OsKitaake02g337100	OsKitaake06g110900	OsKitaake02g340000	OsKitaake06g161000	OsKitaake02g348600	OsKitaake05g269900	OsKitaake03g341500		OsKitaake02g209800	OsKitaake04g277200	OsKitaake03g265900		OsKitaake02g180800	OsKitaake04g230100	OsKitaake02g098600	OsKitaake03g320400	OsKitaake01g443700	OsKitaake02g265900	OsKitaake07g008550	OsKitaake11g136200	OsKitaake12g036600		OsKitaake04g016200	OsKitaake08g225100
OsKitaake03g055700	OsKitaake05g277800	OsKitaake03g338200	OsKitaake11g009800	OsKitaake11g072700		OsKitaake02g337400	OsKitaake06g111600	OsKitaake02g340200	OsKitaake06g162500	OsKitaake02g350900	OsKitaake05g272400	OsKitaake03g345100		OsKitaake02g210160	OsKitaake04g277900	OsKitaake03g266000		OsKitaake02g183600	OsKitaake04g231100	OsKitaake02g099400	OsKitaake03g321300	OsKitaake01g444700	OsKitaake02g267400	OsKitaake07g012500	OsKitaake11g143000	OsKitaake12g040000		OsKitaake04g016851	OsKitaake08g225600
OsKitaake03g056600	OsKitaake05g279100	OsKitaake03g340800	OsKitaake11g017000	OsKitaake11g084933		OsKitaake02g339200	OsKitaake06g111800	OsKitaake02g340600	OsKitaake06g165603	OsKitaake02g351100	OsKitaake05g273400	OsKitaake03g347800		OsKitaake02g210700	OsKitaake04g278600	OsKitaake03g268900		OsKitaake02g184500	OsKitaake04g231400	OsKitaake02g099600	OsKitaake03g321400	OsKitaake01g444900	OsKitaake02g267700	OsKitaake07g013300	OsKitaake11g147200	OsKitaake12g050400		OsKitaake04g018600	OsKitaake08g230985
OsKitaake03g056800	OsKitaake05g281800	OsKitaake03g341500	OsKitaake11g017600	OsKitaake11g084966		OsKitaake02g339300	OsKitaake06g112101	OsKitaake02g342100	OsKitaake06g179400	OsKitaake02g354000	OsKitaake05g276200	OsKitaake03g348700		OsKitaake02g211300	OsKitaake04g279800	OsKitaake03g270800		OsKitaake02g187400	OsKitaake04g235000	OsKitaake02g100100	OsKitaake03g324000	OsKitaake01g445100	OsKitaake02g267800	OsKitaake07g017600	OsKitaake11g153632	OsKitaake12g053700		OsKitaake04g021000	OsKitaake08g231128
OsKitaake03g057901	OsKitaake05g282000	OsKitaake03g341700	OsKitaake11g020400	OsKitaake11g109300		OsKitaake02g339500	OsKitaake06g113500	OsKitaake02g342200	OsKitaake06g184300	OsKitaake02g357000	OsKitaake05g277400	OsKitaake03g352000		OsKitaake02g211500	OsKitaake04g280500	OsKitaake03g272400		OsKitaake02g190700	OsKitaake04g235100	OsKitaake02g100300	OsKitaake03g324300	OsKitaake01g446800	OsKitaake02g268300	OsKitaake07g017700	OsKitaake11g156800	OsKitaake12g068800		OsKitaake04g025200	OsKitaake08g243100
OsKitaake03g058600	OsKitaake05g282600	OsKitaake03g341800	OsKitaake11g026501	OsKitaake11g114800		OsKitaake02g340000	OsKitaake06g123500	OsKitaake02g343700	OsKitaake06g184900	OsKitaake02g358700	OsKitaake05g277500	OsKitaake03g354800		OsKitaake02g214550	OsKitaake04g284000	OsKitaake03g272500		OsKitaake02g191500	OsKitaake04g237350	OsKitaake02g102900	OsKitaake03g326200	OsKitaake01g447000	OsKitaake02g268500	OsKitaake07g019200	OsKitaake11g161000	OsKitaake12g071825		OsKitaake04g026000	OsKitaake08g253800
OsKitaake03g058900	OsKitaake05g283200	OsKitaake03g344500	OsKitaake11g029600	OsKitaake11g137200		OsKitaake02g340200	OsKitaake06g123600	OsKitaake02g344100	OsKitaake06g185100	OsKitaake02g361400	OsKitaake05g279100	OsKitaake03g355300		OsKitaake02g214900	OsKitaake04g284981	OsKitaake03g273100		OsKitaake02g191700	OsKitaake04g239500	OsKitaake02g103400	OsKitaake03g326300	OsKitaake01g447300	OsKitaake02g269500	OsKitaake07g021200	OsKitaake11g161800	OsKitaake12g071900		OsKitaake04g028100	OsKitaake09g010700
OsKitaake03g059100	OsKitaake05g285800	OsKitaake03g347300	OsKitaake11g032300	OsKitaake11g137700		OsKitaake02g340600	OsKitaake06g123900	OsKitaake02g344700	OsKitaake06g187000	OsKitaake02g362800	OsKitaake05g281500	OsKitaake03g362900		OsKitaake02g215000	OsKitaake04g291900	OsKitaake03g273200		OsKitaake02g192200	OsKitaake04g239900	OsKitaake02g105650	OsKitaake03g328800	OsKitaake01g447500	OsKitaake02g269800	OsKitaake07g022100	OsKitaake11g164700	OsKitaake12g072100		OsKitaake04g028800	OsKitaake09g010800
OsKitaake03g062900	OsKitaake05g286300	OsKitaake03g348700	OsKitaake11g041000	OsKitaake11g142300		OsKitaake02g342100	OsKitaake06g124900	OsKitaake02g344900	OsKitaake06g201400	OsKitaake02g363300	OsKitaake05g281800	OsKitaake03g363000		OsKitaake02g215400	OsKitaake04g298000	OsKitaake03g278400		OsKitaake02g192300	OsKitaake04g250500	OsKitaake02g107050	OsKitaake03g331400	OsKitaake01g448700	OsKitaake02g270500	OsKitaake07g024800	OsKitaake11g170900	OsKitaake12g072601		OsKitaake04g030200	OsKitaake09g012600
OsKitaake03g063100	OsKitaake06g005300	OsKitaake03g348900	OsKitaake11g041700	OsKitaake11g142900		OsKitaake02g342200	OsKitaake06g128600	OsKitaake02g345100	OsKitaake06g203700	OsKitaake02g365000	OsKitaake05g281900	OsKitaake03g365700		OsKitaake02g215600	OsKitaake04g301400	OsKitaake03g278700		OsKitaake02g193700	OsKitaake04g250600	OsKitaake02g107250	OsKitaake03g336700	OsKitaake01g449000	OsKitaake02g270600	OsKitaake07g032700	OsKitaake11g176400	OsKitaake12g080800		OsKitaake04g030500	OsKitaake09g012700
OsKitaake03g064700	OsKitaake06g011500	OsKitaake03g350800	OsKitaake11g044800	OsKitaake11g152000		OsKitaake02g344100	OsKitaake06g130200	OsKitaake02g346700	OsKitaake06g205300	OsKitaake02g370000	OsKitaake05g283750	OsKitaake03g368000		OsKitaake02g216100	OsKitaake04g304300	OsKitaake03g279400		OsKitaake02g194000	OsKitaake04g252200	OsKitaake02g108000	OsKitaake03g337601	OsKitaake01g449300	OsKitaake02g270800	OsKitaake07g041800	OsKitaake11g176800	OsKitaake12g082600		OsKitaake04g030600	OsKitaake09g012800
OsKitaake03g064800	OsKitaake06g012000	OsKitaake03g352000	OsKitaake11g060400	OsKitaake11g158300		OsKitaake02g344700	OsKitaake06g135600	OsKitaake02g348600	OsKitaake06g209400	OsKitaake02g370100	OsKitaake05g285100	OsKitaake03g368400		OsKitaake02g216500	OsKitaake04g304800	OsKitaake03g279500		OsKitaake02g195400	OsKitaake04g254400	OsKitaake02g109600	OsKitaake03g343400	OsKitaake01g451600	OsKitaake02g274900	OsKitaake07g042000	OsKitaake11g179800	OsKitaake12g083900		OsKitaake04g030800	OsKitaake09g015700
OsKitaake03g064900	OsKitaake06g014101	OsKitaake03g354900	OsKitaake11g069800	OsKitaake11g160500		OsKitaake02g344900	OsKitaake06g136500	OsKitaake02g350900	OsKitaake06g211500	OsKitaake02g374100	OsKitaake05g286300	OsKitaake03g369100		OsKitaake02g216600	OsKitaake04g305566	OsKitaake03g279800		OsKitaake02g195500	OsKitaake04g261600	OsKitaake02g109700	OsKitaake03g343600	OsKitaake01g452000	OsKitaake02g280400	OsKitaake07g047300	OsKitaake11g182800	OsKitaake12g088100		OsKitaake04g033100	OsKitaake09g016000
OsKitaake03g065700	OsKitaake06g027200	OsKitaake03g355400	OsKitaake11g069950	OsKitaake11g182200		OsKitaake02g345100	OsKitaake06g138100	OsKitaake02g351100	OsKitaake06g215500	OsKitaake02g374800	OsKitaake05g288300	OsKitaake03g369200		OsKitaake02g218200	OsKitaake04g305901	OsKitaake03g280300		OsKitaake02g196500	OsKitaake04g270200	OsKitaake02g110800	OsKitaake03g347000	OsKitaake01g452200	OsKitaake02g281050	OsKitaake07g050800	OsKitaake11g192100	OsKitaake12g092300		OsKitaake04g038100	OsKitaake09g018300
OsKitaake03g065800	OsKitaake06g032600	OsKitaake03g355700	OsKitaake11g070650	OsKitaake11g184600		OsKitaake02g350900	OsKitaake06g140400	OsKitaake02g354000	OsKitaake06g225000	OsKitaake02g375500	OsKitaake06g003000	OsKitaake03g371000		OsKitaake02g219500	OsKitaake04g310200	OsKitaake03g280800		OsKitaake02g197000	OsKitaake04g270300	OsKitaake02g113800	OsKitaake03g347100	OsKitaake01g454200	OsKitaake02g283000	OsKitaake07g057400	OsKitaake11g192300	OsKitaake12g094600		OsKitaake04g038800	OsKitaake09g018400
OsKitaake03g066000	OsKitaake06g032650	OsKitaake03g362900	OsKitaake11g080600	OsKitaake11g189300		OsKitaake02g351100	OsKitaake06g143700	OsKitaake02g357000	OsKitaake06g225200	OsKitaake02g376000	OsKitaake06g004300	OsKitaake03g371700		OsKitaake02g220300	OsKitaake04g314600	OsKitaake03g282800		OsKitaake02g198600	OsKitaake04g271900	OsKitaake02g114900	OsKitaake03g349800	OsKitaake01g454700	OsKitaake02g287600	OsKitaake07g070600	OsKitaake11g193000	OsKitaake12g105400		OsKitaake04g038900	OsKitaake09g029000
OsKitaake03g068700	OsKitaake06g032700	OsKitaake03g363000	OsKitaake11g086300	OsKitaake11g192900		OsKitaake02g351800	OsKitaake06g144700	OsKitaake02g358700	OsKitaake06g228300	OsKitaake02g376100	OsKitaake06g009600	OsKitaake03g372500		OsKitaake02g220800	OsKitaake04g315700	OsKitaake03g286200		OsKitaake02g198700	OsKitaake04g273200	OsKitaake02g115000	OsKitaake03g351200	OsKitaake01g455100	OsKitaake02g287700	OsKitaake07g087300	OsKitaake11g196200	OsKitaake12g111800		OsKitaake04g040500	OsKitaake09g029300
OsKitaake03g068900	OsKitaake06g035300	OsKitaake03g368400	OsKitaake11g088100	OsKitaake11g203030		OsKitaake02g354000	OsKitaake06g150200	OsKitaake02g361400	OsKitaake06g229300	OsKitaake02g376550	OsKitaake06g011600	OsKitaake03g373500		OsKitaake02g223100	OsKitaake04g317500	OsKitaake03g288200		OsKitaake02g199200	OsKitaake04g274100	OsKitaake02g117300	OsKitaake03g351900	OsKitaake01g455200	OsKitaake02g289500	OsKitaake07g089900	OsKitaake11g196700	OsKitaake12g114000		OsKitaake04g043100	OsKitaake09g029900
OsKitaake03g070600	OsKitaake06g037600	OsKitaake03g369100	OsKitaake11g088800	OsKitaake11g204400		OsKitaake02g357000	OsKitaake06g155700	OsKitaake02g363300	OsKitaake06g233400	OsKitaake02g378700	OsKitaake06g012800	OsKitaake03g375100		OsKitaake02g223200	OsKitaake04g321100	OsKitaake03g289600		OsKitaake02g199400	OsKitaake04g277100	OsKitaake02g121500	OsKitaake03g356300	OsKitaake01g455300	OsKitaake02g289600	OsKitaake07g090500	OsKitaake11g200100	OsKitaake12g125300		OsKitaake04g047500	OsKitaake09g038800
OsKitaake03g073200	OsKitaake06g041800	OsKitaake03g369200	OsKitaake11g091600	OsKitaake11g207800		OsKitaake02g358700	OsKitaake06g156600	OsKitaake02g365000	OsKitaake06g233500	OsKitaake02g379500	OsKitaake06g014101	OsKitaake03g378500		OsKitaake02g224100	OsKitaake05g000300	OsKitaake03g292000		OsKitaake02g200300	OsKitaake04g277900	OsKitaake02g121600	OsKitaake03g356600	OsKitaake01g455500	OsKitaake02g290600	OsKitaake07g092450	OsKitaake11g200200	OsKitaake12g131050		OsKitaake04g047800	OsKitaake09g041600
OsKitaake03g073500	OsKitaake06g041900	OsKitaake03g369700	OsKitaake11g091700	OsKitaake11g219600		OsKitaake02g361000	OsKitaake06g157303	OsKitaake02g365700	OsKitaake06g238200	OsKitaake02g380800	OsKitaake06g014200	OsKitaake03g379000		OsKitaake02g224200	OsKitaake05g002900	OsKitaake03g295700		OsKitaake02g202400	OsKitaake04g278600	OsKitaake02g122200	OsKitaake03g361400	OsKitaake01g458400	OsKitaake02g290800	OsKitaake07g093000	OsKitaake11g206100	OsKitaake12g131100		OsKitaake04g048000	OsKitaake09g062000
OsKitaake03g074400	OsKitaake06g046500	OsKitaake03g371000	OsKitaake11g093501	OsKitaake11g225900		OsKitaake02g361400	OsKitaake06g157500	OsKitaake02g367300	OsKitaake06g244400	OsKitaake02g385100	OsKitaake06g015700	OsKitaake03g379400		OsKitaake02g224300	OsKitaake05g003400	OsKitaake03g299800		OsKitaake02g204300	OsKitaake04g280100	OsKitaake02g125200	OsKitaake03g363200	OsKitaake01g460032	OsKitaake02g291600	OsKitaake07g096600	OsKitaake11g206400	OsKitaake12g132400		OsKitaake04g049400	OsKitaake09g068900
OsKitaake03g076301	OsKitaake06g047100	OsKitaake03g372432	OsKitaake11g099000	OsKitaake11g231100		OsKitaake02g365700	OsKitaake06g160300	OsKitaake02g370000	OsKitaake06g245900	OsKitaake02g385700	OsKitaake06g017200	OsKitaake03g380000		OsKitaake02g224500	OsKitaake05g010700	OsKitaake03g301200		OsKitaake02g209800	OsKitaake04g284000	OsKitaake02g125300	OsKitaake03g365200	OsKitaake01g460100	OsKitaake02g294400	OsKitaake07g102100	OsKitaake11g206700	OsKitaake12g143400		OsKitaake04g055000	OsKitaake09g073800
OsKitaake03g078000	OsKitaake06g052700	OsKitaake03g373800	OsKitaake11g111150	OsKitaake11g238800		OsKitaake02g372100	OsKitaake06g162100	OsKitaake02g374100	OsKitaake06g246100	OsKitaake02g390900	OsKitaake06g019700	OsKitaake03g380700		OsKitaake02g224600	OsKitaake05g010800	OsKitaake03g303800		OsKitaake02g210160	OsKitaake04g284600	OsKitaake02g125400	OsKitaake03g366900	OsKitaake01g460500	OsKitaake02g295100	OsKitaake07g109700	OsKitaake11g228200	OsKitaake12g173600		OsKitaake04g064500	OsKitaake09g078300
OsKitaake03g081000	OsKitaake06g059100	OsKitaake03g378500	OsKitaake11g118800	OsKitaake11g239100		OsKitaake02g372150	OsKitaake06g162500	OsKitaake02g374800	OsKitaake06g249900	OsKitaake02g391800	OsKitaake06g022300	OsKitaake03g383300		OsKitaake02g226400	OsKitaake05g014600	OsKitaake03g310200		OsKitaake02g210700	OsKitaake04g284945	OsKitaake02g126400	OsKitaake03g370300	OsKitaake01g460900	OsKitaake02g295300	OsKitaake07g118833	OsKitaake11g228700	OsKitaake12g173800		OsKitaake04g064700	OsKitaake09g082600
OsKitaake03g081100	OsKitaake06g060000	OsKitaake03g379000	OsKitaake11g121550	OsKitaake11g243300		OsKitaake02g373400	OsKitaake06g165603	OsKitaake02g375500	OsKitaake06g250900	OsKitaake02g391900	OsKitaake06g023000	OsKitaake03g387800		OsKitaake02g227600	OsKitaake05g015100	OsKitaake03g313900		OsKitaake02g211300	OsKitaake04g284963	OsKitaake02g126800	OsKitaake03g372200	OsKitaake01g461100	OsKitaake02g296200	OsKitaake07g119200	OsKitaake11g229200	OsKitaake12g201900		OsKitaake04g068500	OsKitaake09g085900
OsKitaake03g082400	OsKitaake06g060400	OsKitaake03g379400	OsKitaake11g127700	OsKitaake12g008900		OsKitaake02g374100	OsKitaake06g171509	OsKitaake02g376000	OsKitaake06g258600	OsKitaake02g392000	OsKitaake06g025500	OsKitaake03g389000		OsKitaake02g228700	OsKitaake05g017400	OsKitaake03g314600		OsKitaake02g214550	OsKitaake04g291700	OsKitaake02g127900	OsKitaake03g374200	OsKitaake01g461700	OsKitaake02g296400	OsKitaake07g120300	OsKitaake11g230520	OsKitaake12g206600		OsKitaake04g074900	OsKitaake09g088800
OsKitaake03g084700	OsKitaake06g062750	OsKitaake03g380700	OsKitaake11g134900	OsKitaake12g010000		OsKitaake02g374800	OsKitaake06g180200	OsKitaake02g376100	OsKitaake06g262900	OsKitaake02g394800	OsKitaake06g028300	OsKitaake03g390100		OsKitaake02g230400	OsKitaake05g018200	OsKitaake03g316800		OsKitaake02g214900	OsKitaake04g291900	OsKitaake02g128000	OsKitaake03g374500	OsKitaake01g461800	OsKitaake02g296500	OsKitaake07g127000	OsKitaake11g231000	OsKitaake12g208900		OsKitaake04g076900	OsKitaake09g093700
OsKitaake03g088900	OsKitaake06g062900	OsKitaake03g386100	OsKitaake11g135700	OsKitaake12g011800		OsKitaake02g375500	OsKitaake06g184300	OsKitaake02g378700	OsKitaake06g265100	OsKitaake03g003300	OsKitaake06g029700	OsKitaake03g390600		OsKitaake02g230500	OsKitaake05g018800	OsKitaake03g318000		OsKitaake02g215000	OsKitaake04g292700	OsKitaake02g129000	OsKitaake03g374900	OsKitaake01g463166	OsKitaake02g296900	OsKitaake07g130400	OsKitaake11g234400	OsKitaake12g219800		OsKitaake04g081900	OsKitaake09g094400
OsKitaake03g091200	OsKitaake06g063700	OsKitaake03g389000	OsKitaake11g142600	OsKitaake12g019000		OsKitaake02g376000	OsKitaake06g186800	OsKitaake02g379500	OsKitaake06g268700	OsKitaake03g003400	OsKitaake06g030800	OsKitaake03g393200		OsKitaake02g230600	OsKitaake05g019100	OsKitaake03g319800		OsKitaake02g215400	OsKitaake04g298000	OsKitaake02g130400	OsKitaake03g375000	OsKitaake01g465400	OsKitaake02g297300	OsKitaake07g130500	OsKitaake11g235101	OsKitaake12g224800		OsKitaake04g082200	OsKitaake09g094700
OsKitaake03g094000	OsKitaake06g064500	OsKitaake03g390600	OsKitaake11g152500	OsKitaake12g040000		OsKitaake02g376100	OsKitaake06g187000	OsKitaake02g380800	OsKitaake06g271300	OsKitaake03g004800	OsKitaake06g031300	OsKitaake03g393300		OsKitaake02g234000	OsKitaake05g019300	OsKitaake03g320200		OsKitaake02g215600	OsKitaake04g299100	OsKitaake02g133800	OsKitaake03g381700	OsKitaake01g466300	OsKitaake02g298300	OsKitaake07g135200	OsKitaake11g235800			OsKitaake04g086800	OsKitaake09g096000
OsKitaake03g095400	OsKitaake06g075000	OsKitaake03g390800	OsKitaake11g153000	OsKitaake12g050400		OsKitaake02g376550	OsKitaake06g187303	OsKitaake02g385100	OsKitaake06g271400	OsKitaake03g005600	OsKitaake06g032600	OsKitaake03g395300		OsKitaake02g237800	OsKitaake05g020000	OsKitaake03g320600		OsKitaake02g216100	OsKitaake04g304300	OsKitaake02g135000	OsKitaake03g382600	OsKitaake01g466500	OsKitaake02g299200	OsKitaake07g140900	OsKitaake11g237500			OsKitaake04g088100	OsKitaake09g106300
OsKitaake03g096300	OsKitaake06g081400	OsKitaake03g392700	OsKitaake11g156200	OsKitaake12g061300		OsKitaake02g378700	OsKitaake06g193700	OsKitaake02g385700	OsKitaake06g272100	OsKitaake03g007300	OsKitaake06g032650	OsKitaake03g402500		OsKitaake02g239400	OsKitaake05g022400	OsKitaake03g320800		OsKitaake02g216500	OsKitaake04g304800	OsKitaake02g136700	OsKitaake03g385600	OsKitaake01g467000	OsKitaake02g299601	OsKitaake07g141900	OsKitaake11g243500			OsKitaake04g088400	OsKitaake09g109000
OsKitaake03g097600	OsKitaake06g081600	OsKitaake03g393200	OsKitaake11g156900	OsKitaake12g066000		OsKitaake02g379500	OsKitaake06g202800	OsKitaake02g390900	OsKitaake06g273100	OsKitaake03g010700	OsKitaake06g032700	OsKitaake03g405400		OsKitaake02g241000	OsKitaake05g023800	OsKitaake03g324200		OsKitaake02g216600	OsKitaake04g305500	OsKitaake02g141600	OsKitaake03g385700	OsKitaake01g468251	OsKitaake02g301000	OsKitaake07g153100	OsKitaake12g001884			OsKitaake04g093400	OsKitaake09g109100
OsKitaake03g097800	OsKitaake06g087101	OsKitaake03g393300	OsKitaake11g159250	OsKitaake12g069326		OsKitaake02g380500	OsKitaake06g203700	OsKitaake02g391800	OsKitaake06g275200	OsKitaake03g012600	OsKitaake06g035200	OsKitaake03g406900		OsKitaake02g242850	OsKitaake05g023900	OsKitaake03g328200		OsKitaake02g218200	OsKitaake04g314600	OsKitaake02g141800	OsKitaake03g390900	OsKitaake01g469500	OsKitaake02g301700	OsKitaake07g157700	OsKitaake12g002901			OsKitaake04g093500	OsKitaake09g111900
OsKitaake03g098300	OsKitaake06g088300	OsKitaake03g393400	OsKitaake11g161000	OsKitaake12g069700		OsKitaake02g380800	OsKitaake06g205300	OsKitaake02g391900	OsKitaake06g276100	OsKitaake03g013100	OsKitaake06g041000	OsKitaake03g407100		OsKitaake02g244200	OsKitaake05g027400	OsKitaake03g328300		OsKitaake02g218300	OsKitaake04g315700	OsKitaake02g143500	OsKitaake03g394200	OsKitaake01g469600	OsKitaake02g303000	OsKitaake07g158000	OsKitaake12g005900			OsKitaake04g094000	OsKitaake09g112300
OsKitaake03g099300	OsKitaake06g089300	OsKitaake03g395300	OsKitaake11g167000	OsKitaake12g071825		OsKitaake02g384300	OsKitaake06g207300	OsKitaake02g392000	OsKitaake06g276200	OsKitaake03g013900	OsKitaake06g041800	OsKitaake03g407900		OsKitaake02g244500	OsKitaake05g028700	OsKitaake03g328400		OsKitaake02g219500	OsKitaake04g319700	OsKitaake02g144900	OsKitaake03g395700	OsKitaake01g470200	OsKitaake02g303200	OsKitaake07g163700	OsKitaake12g007400			OsKitaake04g094800	OsKitaake09g115900
OsKitaake03g100600	OsKitaake06g089500	OsKitaake03g395700	OsKitaake11g170900	OsKitaake12g071900		OsKitaake02g385100	OsKitaake06g209400	OsKitaake02g394800	OsKitaake06g283900	OsKitaake03g014000	OsKitaake06g041900	OsKitaake03g416200		OsKitaake02g244700	OsKitaake05g034800	OsKitaake03g328600		OsKitaake02g219900	OsKitaake04g321100	OsKitaake02g146800	OsKitaake03g395800	OsKitaake01g470900	OsKitaake02g303900	OsKitaake07g165801	OsKitaake12g009100			OsKitaake04g095100	OsKitaake09g117800
OsKitaake03g104400	OsKitaake06g089600	OsKitaake03g398700	OsKitaake11g171300	OsKitaake12g080800		OsKitaake02g385700	OsKitaake06g216100	OsKitaake02g396800	OsKitaake06g284512	OsKitaake03g014600	OsKitaake06g043800	OsKitaake03g416300		OsKitaake02g245000	OsKitaake05g035500	OsKitaake03g329900		OsKitaake02g220300	OsKitaake05g000300	OsKitaake02g148200	OsKitaake03g396100	OsKitaake01g471900	OsKitaake02g304700	OsKitaake07g172400	OsKitaake12g010900			OsKitaake04g095900	OsKitaake09g130600
OsKitaake03g105600	OsKitaake06g090800	OsKitaake03g399400	OsKitaake11g171400	OsKitaake12g082800		OsKitaake02g390900	OsKitaake06g217100	OsKitaake03g000600	OsKitaake06g285000	OsKitaake03g016700	OsKitaake06g046500	OsKitaake03g417800		OsKitaake02g245700	OsKitaake05g035600	OsKitaake03g330700		OsKitaake02g220800	OsKitaake05g002900	OsKitaake02g148400	OsKitaake03g397300	OsKitaake01g472000	OsKitaake02g304900	OsKitaake07g172600	OsKitaake12g012000			OsKitaake04g096032	OsKitaake09g137201
OsKitaake03g106500	OsKitaake06g096500	OsKitaake03g405400	OsKitaake11g177400	OsKitaake12g094600		OsKitaake02g391800	OsKitaake06g228300	OsKitaake03g003300	OsKitaake06g285100	OsKitaake03g019500	OsKitaake06g047000	OsKitaake03g418500		OsKitaake02g247300	OsKitaake05g037000	OsKitaake03g331700		OsKitaake02g223100	OsKitaake05g003400	OsKitaake02g149700	OsKitaake03g404000	OsKitaake01g472200	OsKitaake02g306600	OsKitaake07g173400	OsKitaake12g012300			OsKitaake04g097000	OsKitaake09g152100
OsKitaake03g106600	OsKitaake06g097400	OsKitaake03g406900	OsKitaake11g179700	OsKitaake12g105400		OsKitaake02g391900	OsKitaake06g230800	OsKitaake03g003400	OsKitaake06g286666	OsKitaake03g020200	OsKitaake06g047100	OsKitaake03g421900		OsKitaake02g247500	OsKitaake05g044100	OsKitaake03g332400		OsKitaake02g223200	OsKitaake05g010700	OsKitaake02g153200	OsKitaake03g404400	OsKitaake01g472600	OsKitaake02g314400	OsKitaake07g174800	OsKitaake12g013000			OsKitaake04g097200	OsKitaake09g157250
OsKitaake03g106700	OsKitaake06g100000	OsKitaake03g411700	OsKitaake11g182800	OsKitaake12g113000		OsKitaake02g392000	OsKitaake06g232600	OsKitaake03g004800	OsKitaake06g291700	OsKitaake03g020600	OsKitaake06g054900	OsKitaake04g003800		OsKitaake02g249500	OsKitaake05g048200	OsKitaake03g334000		OsKitaake02g224100	OsKitaake05g010800	OsKitaake02g157900	OsKitaake03g405700	OsKitaake01g472700	OsKitaake02g315300	OsKitaake07g177900	OsKitaake12g013400			OsKitaake04g103900	OsKitaake09g160600
OsKitaake03g106900	OsKitaake06g101200	OsKitaake03g418500	OsKitaake11g192600	OsKitaake12g114400		OsKitaake02g393300	OsKitaake06g233500	OsKitaake03g005600	OsKitaake06g293600	OsKitaake03g021400	OsKitaake06g055200	OsKitaake04g004300		OsKitaake02g251400	OsKitaake05g048800	OsKitaake03g335100		OsKitaake02g224200	OsKitaake05g017400	OsKitaake02g158901	OsKitaake03g406100	OsKitaake01g473000	OsKitaake02g316500	OsKitaake07g178000	OsKitaake12g013900			OsKitaake04g105300	OsKitaake09g165200
OsKitaake03g107900	OsKitaake06g109400	OsKitaake03g421900	OsKitaake11g196700	OsKitaake12g131050		OsKitaake02g393900	OsKitaake06g245900	OsKitaake03g007300	OsKitaake07g000200	OsKitaake03g023600	OsKitaake06g059100	OsKitaake04g004400		OsKitaake02g251500	OsKitaake05g049300	OsKitaake03g335700		OsKitaake02g224300	OsKitaake05g018200	OsKitaake02g159900	OsKitaake03g406700	OsKitaake01g474900	OsKitaake02g316600	OsKitaake07g181100	OsKitaake12g017000			OsKitaake04g105400	OsKitaake09g166200
OsKitaake03g108100	OsKitaake06g111000	OsKitaake04g003800	OsKitaake11g200200	OsKitaake12g131100		OsKitaake02g394800	OsKitaake06g246100	OsKitaake03g009700	OsKitaake07g000500	OsKitaake03g024700	OsKitaake06g064500	OsKitaake04g005300		OsKitaake02g253000	OsKitaake05g050900	OsKitaake03g336700		OsKitaake02g224400	OsKitaake05g019100	OsKitaake02g162000	OsKitaake03g407500	OsKitaake01g475500	OsKitaake02g317700	OsKitaake07g188300	OsKitaake12g023900			OsKitaake04g107100	OsKitaake09g166700
OsKitaake03g109200	OsKitaake06g118700	OsKitaake04g008900	OsKitaake11g203900	OsKitaake12g132400		OsKitaake02g395200	OsKitaake06g247100	OsKitaake03g010600	OsKitaake07g000900	OsKitaake03g025600	OsKitaake06g069300	OsKitaake04g009900		OsKitaake02g253500	OsKitaake05g051700	OsKitaake03g338400		OsKitaake02g224500	OsKitaake05g019300	OsKitaake02g162100	OsKitaake03g410200	OsKitaake01g476000	OsKitaake02g318800	OsKitaake07g194500	OsKitaake12g027000			OsKitaake04g107700	OsKitaake09g168600
OsKitaake03g109600	OsKitaake06g119700	OsKitaake04g009900	OsKitaake11g205950	OsKitaake12g135100		OsKitaake03g003300	OsKitaake06g250900	OsKitaake03g010700	OsKitaake07g001600	OsKitaake03g025700	OsKitaake06g072100	OsKitaake04g011400		OsKitaake02g254100	OsKitaake05g052600	OsKitaake03g339100		OsKitaake02g224600	OsKitaake05g020000	OsKitaake02g162800	OsKitaake03g412400	OsKitaake01g476300	OsKitaake02g319700	OsKitaake07g195400	OsKitaake12g032300			OsKitaake04g107800	OsKitaake09g168800
OsKitaake03g109700	OsKitaake06g121600	OsKitaake04g011400	OsKitaake11g206100	OsKitaake12g136800		OsKitaake03g003400	OsKitaake06g253503	OsKitaake03g011700	OsKitaake07g003700	OsKitaake03g027100	OsKitaake06g072800	OsKitaake04g011900		OsKitaake02g254400	OsKitaake05g056600	OsKitaake03g339600		OsKitaake02g226400	OsKitaake05g020400	OsKitaake02g163700	OsKitaake03g415500	OsKitaake01g477100	OsKitaake02g321000	OsKitaake07g195500	OsKitaake12g036900			OsKitaake04g112600	OsKitaake09g171900
OsKitaake03g109800	OsKitaake06g124600	OsKitaake04g011900	OsKitaake11g206700	OsKitaake12g143300		OsKitaake03g004800	OsKitaake06g258600	OsKitaake03g012600	OsKitaake07g005000	OsKitaake03g027500	OsKitaake06g073900	OsKitaake04g015300		OsKitaake02g254500	OsKitaake05g057500	OsKitaake03g341500		OsKitaake02g227600	OsKitaake05g023800	OsKitaake02g164700	OsKitaake03g416000	OsKitaake01g477200	OsKitaake02g321300	OsKitaake07g198300	OsKitaake12g042000			OsKitaake04g117400	OsKitaake09g172400
OsKitaake03g110700	OsKitaake06g124700	OsKitaake04g021000	OsKitaake11g211600	OsKitaake12g144700		OsKitaake03g005600	OsKitaake06g262900	OsKitaake03g013100	OsKitaake07g007800	OsKitaake03g027900	OsKitaake06g075700	OsKitaake04g016200		OsKitaake02g254600	OsKitaake05g064000	OsKitaake03g342800		OsKitaake02g227800	OsKitaake05g024800	OsKitaake02g169400	OsKitaake03g417400	OsKitaake01g478000	OsKitaake02g321800	OsKitaake07g199700	OsKitaake12g044900			OsKitaake04g117900	OsKitaake09g173700
OsKitaake03g111400	OsKitaake06g126800	OsKitaake04g025200	OsKitaake11g218700	OsKitaake12g148015		OsKitaake03g007300	OsKitaake06g264900	OsKitaake03g013900	OsKitaake07g008800	OsKitaake03g028000	OsKitaake06g078500	OsKitaake04g016851		OsKitaake02g254700	OsKitaake05g067000	OsKitaake03g345100		OsKitaake02g227950	OsKitaake05g026600	OsKitaake02g169500	OsKitaake03g422700	OsKitaake01g478100	OsKitaake02g321816	OsKitaake07g207200	OsKitaake12g045700			OsKitaake04g119900	OsKitaake09g173800
OsKitaake03g112700	OsKitaake06g129000	OsKitaake04g026000	OsKitaake11g228700	OsKitaake12g164200		OsKitaake03g009700	OsKitaake06g265100	OsKitaake03g014000	OsKitaake07g011800	OsKitaake03g028300	OsKitaake06g081600	OsKitaake04g016900		OsKitaake02g255550	OsKitaake05g067300	OsKitaake03g345200		OsKitaake02g228400	OsKitaake05g027200	OsKitaake02g170500	OsKitaake03g423300	OsKitaake01g478900	OsKitaake02g322201	OsKitaake07g208400	OsKitaake12g056933			OsKitaake04g120500	OsKitaake09g174001
OsKitaake03g112800	OsKitaake06g131701	OsKitaake04g028100	OsKitaake11g229500	OsKitaake12g166700		OsKitaake03g010700	OsKitaake06g266000	OsKitaake03g016700	OsKitaake07g012500	OsKitaake03g030100	OsKitaake06g088800	OsKitaake04g018600		OsKitaake02g256400	OsKitaake05g067400	OsKitaake03g348700		OsKitaake02g228700	OsKitaake05g027400	OsKitaake02g171500	OsKitaake03g424000	OsKitaake01g479800	OsKitaake02g322700	OsKitaake07g214100	OsKitaake12g060300			OsKitaake04g120600	OsKitaake09g175800
OsKitaake03g114400	OsKitaake06g133500	OsKitaake04g033100	OsKitaake11g236500	OsKitaake12g183100		OsKitaake03g011700	OsKitaake06g267800	OsKitaake03g017200	OsKitaake07g014600	OsKitaake03g040700	OsKitaake06g089600	OsKitaake04g018900		OsKitaake02g256800	OsKitaake05g070200	OsKitaake03g352000		OsKitaake02g229000	OsKitaake05g034800	OsKitaake02g171600	OsKitaake03g424900	OsKitaake01g479900	OsKitaake02g327400	OsKitaake07g218700	OsKitaake12g063400			OsKitaake04g122500	OsKitaake09g178900
OsKitaake03g115800	OsKitaake06g136500	OsKitaake04g033400	OsKitaake11g237500	OsKitaake12g187700		OsKitaake03g012600	OsKitaake06g268700	OsKitaake03g019500	OsKitaake07g022600	OsKitaake03g041800	OsKitaake06g090800	OsKitaake04g021000		OsKitaake02g258100	OsKitaake05g071600	OsKitaake03g354800		OsKitaake02g230400	OsKitaake05g035600	OsKitaake02g175500	OsKitaake04g000200	OsKitaake01g480300	OsKitaake02g328000	OsKitaake07g223700	OsKitaake12g065701			OsKitaake04g124800	OsKitaake09g179300
OsKitaake03g122000	OsKitaake06g138100	OsKitaake04g037300	OsKitaake11g238500			OsKitaake03g013100	OsKitaake06g272100	OsKitaake03g020200	OsKitaake07g023000	OsKitaake03g042700	OsKitaake06g096500	OsKitaake04g025200		OsKitaake02g258400	OsKitaake05g072800	OsKitaake03g359200		OsKitaake02g230500	OsKitaake05g037000	OsKitaake02g176400	OsKitaake04g000500	OsKitaake01g480400	OsKitaake02g328500	OsKitaake07g227500	OsKitaake12g066500			OsKitaake04g131500	OsKitaake09g179500
OsKitaake03g122100	OsKitaake06g141100	OsKitaake04g040500	OsKitaake11g241700			OsKitaake03g013900	OsKitaake06g273100	OsKitaake03g021000	OsKitaake07g029200	OsKitaake03g042801	OsKitaake06g098500	OsKitaake04g025900		OsKitaake02g261400	OsKitaake05g073900	OsKitaake03g362900		OsKitaake02g237800	OsKitaake05g038100	OsKitaake02g179300	OsKitaake04g001900	OsKitaake01g480900	OsKitaake02g328800	OsKitaake07g238200	OsKitaake12g068100			OsKitaake04g132000	OsKitaake09g181800
OsKitaake03g122500	OsKitaake06g144000	OsKitaake04g041950	OsKitaake11g243500			OsKitaake03g014000	OsKitaake06g273900	OsKitaake03g021400	OsKitaake07g029400	OsKitaake03g043000	OsKitaake06g103300	OsKitaake04g026000		OsKitaake02g261500	OsKitaake05g074300	OsKitaake03g363000		OsKitaake02g239400	OsKitaake05g044100	OsKitaake02g180200	OsKitaake04g005800	OsKitaake01g481800	OsKitaake02g331300	OsKitaake07g238300	OsKitaake12g074400			OsKitaake04g143250	OsKitaake09g192900
OsKitaake03g122900	OsKitaake06g147201	OsKitaake04g047800	OsKitaake12g001300			OsKitaake03g014300	OsKitaake06g275200	OsKitaake03g022800	OsKitaake07g030000	OsKitaake03g051100	OsKitaake06g111600	OsKitaake04g028100		OsKitaake02g262000	OsKitaake05g074800	OsKitaake03g365700		OsKitaake02g241000	OsKitaake05g046000	OsKitaake02g180600	OsKitaake04g009300	OsKitaake01g482300	OsKitaake02g333800	OsKitaake07g239600	OsKitaake12g076900			OsKitaake04g143900	OsKitaake09g200700
OsKitaake03g123000	OsKitaake06g148200	OsKitaake04g048000	OsKitaake12g001800			OsKitaake03g017200	OsKitaake06g276200	OsKitaake03g023600	OsKitaake07g030800	OsKitaake03g055300	OsKitaake06g111900	OsKitaake04g029100		OsKitaake02g263900	OsKitaake05g075800	OsKitaake03g368000		OsKitaake02g242850	OsKitaake05g047400	OsKitaake02g183600	OsKitaake04g009700	OsKitaake01g482400	OsKitaake02g335500	OsKitaake07g240000	OsKitaake12g078700			OsKitaake04g145300	OsKitaake09g202800
OsKitaake03g123100	OsKitaake06g149800	OsKitaake04g054000	OsKitaake12g002200			OsKitaake03g019500	OsKitaake06g278100	OsKitaake03g025600	OsKitaake07g032301	OsKitaake03g056800	OsKitaake06g112500	OsKitaake04g030200		OsKitaake02g264400	OsKitaake05g076000	OsKitaake03g369100		OsKitaake02g244200	OsKitaake05g049300	OsKitaake02g184200	OsKitaake04g016725	OsKitaake01g482600	OsKitaake02g336900	OsKitaake07g242400	OsKitaake12g079800			OsKitaake04g146400	OsKitaake09g208600
OsKitaake03g124100	OsKitaake06g151133	OsKitaake04g055000	OsKitaake12g002901			OsKitaake03g021000	OsKitaake06g280100	OsKitaake03g025700	OsKitaake07g034500	OsKitaake03g058900	OsKitaake06g112600	OsKitaake04g030500		OsKitaake02g266800	OsKitaake05g079300	OsKitaake03g369200		OsKitaake02g244500	OsKitaake05g051150	OsKitaake02g184800	OsKitaake04g019800	OsKitaake01g483300	OsKitaake02g337600	OsKitaake07g247600	OsKitaake12g080000			OsKitaake04g148400	OsKitaake10g005400
OsKitaake03g124300	OsKitaake06g151266	OsKitaake04g063500	OsKitaake12g003000			OsKitaake03g021400	OsKitaake06g281700	OsKitaake03g027900	OsKitaake07g034900	OsKitaake03g062900	OsKitaake06g113500	OsKitaake04g030600		OsKitaake02g267200	OsKitaake05g079400	OsKitaake03g371000		OsKitaake02g244700	OsKitaake05g051700	OsKitaake02g187400	OsKitaake04g024100	OsKitaake01g484200	OsKitaake02g338100	OsKitaake07g248400	OsKitaake12g080300			OsKitaake04g149800	OsKitaake10g007500
OsKitaake03g126000	OsKitaake06g152200	OsKitaake04g064500	OsKitaake12g005100			OsKitaake03g022800	OsKitaake06g283200	OsKitaake03g028000	OsKitaake07g035900	OsKitaake03g063000	OsKitaake06g119600	OsKitaake04g030800		OsKitaake02g268100	OsKitaake05g085600	OsKitaake03g371700		OsKitaake02g245000	OsKitaake05g052600	OsKitaake02g189700	OsKitaake04g024800	OsKitaake01g484900	OsKitaake02g338900	OsKitaake07g256600	OsKitaake12g080600			OsKitaake04g151300	OsKitaake10g008900
OsKitaake03g128100	OsKitaake06g153900	OsKitaake04g064700	OsKitaake12g005900			OsKitaake03g025600	OsKitaake06g283300	OsKitaake03g030100	OsKitaake07g039700	OsKitaake03g063100	OsKitaake06g124600	OsKitaake04g033100		OsKitaake02g270100	OsKitaake05g086500	OsKitaake03g373500		OsKitaake02g246200	OsKitaake05g054600	OsKitaake02g190700	OsKitaake04g026900	OsKitaake01g487900	OsKitaake02g340400	OsKitaake07g262400	OsKitaake12g081100			OsKitaake04g152100	OsKitaake10g016400
OsKitaake03g129500	OsKitaake06g157303	OsKitaake04g070200	OsKitaake12g009100			OsKitaake03g025700	OsKitaake06g284512	OsKitaake03g034400	OsKitaake07g039800	OsKitaake03g064200	OsKitaake06g124700	OsKitaake04g033400		OsKitaake02g270800	OsKitaake05g089500	OsKitaake03g375000		OsKitaake02g249400	OsKitaake05g056600	OsKitaake02g191500	OsKitaake04g027000	OsKitaake01g488500	OsKitaake02g340500	OsKitaake07g265200	OsKitaake12g083600			OsKitaake04g155300	OsKitaake10g026400
OsKitaake03g131400	OsKitaake06g159800	OsKitaake04g072050	OsKitaake12g017600			OsKitaake03g027900	OsKitaake06g285000	OsKitaake03g040700	OsKitaake07g050000	OsKitaake03g064700	OsKitaake06g130200	OsKitaake04g038800		OsKitaake02g271100	OsKitaake05g091600	OsKitaake03g375100		OsKitaake02g249500	OsKitaake05g057500	OsKitaake02g191700	OsKitaake04g028400	OsKitaake01g488600	OsKitaake02g343300	OsKitaake07g273400	OsKitaake12g086400			OsKitaake04g161300	OsKitaake10g026500
OsKitaake03g132800	OsKitaake06g160300	OsKitaake04g076900	OsKitaake12g017700			OsKitaake03g028000	OsKitaake06g285100	OsKitaake03g041800	OsKitaake07g050300	OsKitaake03g064900	OsKitaake06g135600	OsKitaake04g038900		OsKitaake02g271300	OsKitaake05g102200	OsKitaake03g378400		OsKitaake02g251400	OsKitaake05g060100	OsKitaake02g192300	OsKitaake04g028900	OsKitaake01g488900	OsKitaake02g344600	OsKitaake07g276375	OsKitaake12g089401			OsKitaake04g161400	OsKitaake10g036300
OsKitaake03g134400	OsKitaake06g162500	OsKitaake04g077550	OsKitaake12g020000			OsKitaake03g030100	OsKitaake06g286666	OsKitaake03g043000	OsKitaake07g051101	OsKitaake03g065700	OsKitaake06g136500	OsKitaake04g040500		OsKitaake02g276100	OsKitaake05g107000	OsKitaake03g379000		OsKitaake02g253500	OsKitaake05g065900	OsKitaake02g193700	OsKitaake04g029100	OsKitaake01g489900	OsKitaake02g344900	OsKitaake07g277000	OsKitaake12g093000			OsKitaake04g161500	OsKitaake10g038100
OsKitaake03g134600	OsKitaake06g167800	OsKitaake04g082200	OsKitaake12g021100			OsKitaake03g036700	OsKitaake06g291700	OsKitaake03g051100	OsKitaake07g052200	OsKitaake03g065800	OsKitaake06g138100	OsKitaake04g046700		OsKitaake02g277700	OsKitaake05g108700	OsKitaake03g379400		OsKitaake02g254100	OsKitaake05g067000	OsKitaake02g194000	OsKitaake04g030300	OsKitaake01g490000	OsKitaake02g347000	OsKitaake07g279900	OsKitaake12g095000			OsKitaake04g169600	OsKitaake10g039600
[truncated: 3,905 more rows]

## Sheet: dTALE2_line_DE_genes
ZjPCKpro_dTALE2_STAP_2.4_T0_14_T1_1		ZjPCKpro_dTALE2_STAP_2.4_T0_16_T1_1		ZmPEPCpro_dTALE2_STAP_2.4_T0_27_T1_1		ZmPEPCpro_dTALE2_STAP_2.4_T0_33_T1_1
[truncated: 1,524 more rows]
