# Supplementary material for: A single promoter‐TALE system for tissue‐specific and tuneable expression of multiple genes in rice
Source: Plant Biotechnol J. 2022 Jun 24;20(9):1786–806. doi: 10.1111/pbi.13864 (PMC9398400; doi:10.1111/pbi.13864)
Supplement: Supplementary file 2 — File S2 Gene IDs of upregulated and downregulated genes in all dTALE1 and all dTALE2 transgenic lines. [file PBI-20-1786-s002.xlsx]

## Sheet: Sheet1
Common to all dTALE1 lines		Common to all dTALE2 lines
Upregulated	Downregulated	Upregulated	Downregulated
OsKitaake11g243300	OsKitaake01g157300	OsKitaake05g071000	OsKitaake01g151400
OsKitaake07g157700	OsKitaake12g104100	OsKitaake02g085200	OsKitaake04g293900
OsKitaake11g006300	OsKitaake10g198200	OsKitaake01g283300	OsKitaake08g053600
OsKitaake12g010000	OsKitaake04g125900	OsKitaake06g264800	OsKitaake11g171400
OsKitaake03g004800	OsKitaake03g072300	OsKitaake02g312700	OsKitaake03g171900
OsKitaake02g136700	OsKitaake02g304700	OsKitaake07g156800	OsKitaake07g130700
OsKitaake04g003800	OsKitaake12g186700	OsKitaake11g227500
OsKitaake02g391800	OsKitaake01g117800	OsKitaake07g133100
OsKitaake03g295700		OsKitaake03g017700
OsKitaake02g340000		OsKitaake10g155000
OsKitaake04g011900		OsKitaake08g030300
OsKitaake03g094000		OsKitaake03g258000
OsKitaake01g443700		OsKitaake02g057200
OsKitaake01g112300		OsKitaake02g187300
OsKitaake03g380700		OsKitaake11g104100
OsKitaake04g088400		OsKitaake04g303100
OsKitaake02g153200		OsKitaake03g033700
OsKitaake09g181300		OsKitaake03g051700
OsKitaake01g330100		OsKitaake08g185300
OsKitaake05g057600
OsKitaake07g195400
OsKitaake09g110700
OsKitaake10g176400
OsKitaake03g109200
OsKitaake02g277800
OsKitaake03g122500
OsKitaake09g083800
OsKitaake08g064200
OsKitaake04g025200
OsKitaake01g024400
OsKitaake11g231100
OsKitaake03g123100
OsKitaake12g071825
OsKitaake01g410100
OsKitaake04g088100
OsKitaake01g060500
OsKitaake06g182200
OsKitaake10g168100
OsKitaake01g139800
OsKitaake06g209500
OsKitaake04g161500
OsKitaake11g239100
OsKitaake07g120300
OsKitaake03g013900
OsKitaake05g204700
OsKitaake09g055100
OsKitaake05g251700
OsKitaake04g082200
OsKitaake04g212700
OsKitaake08g038800
OsKitaake04g055000
OsKitaake02g209800
OsKitaake10g128300
OsKitaake12g050400
OsKitaake02g392000
OsKitaake03g123000
OsKitaake03g185800
OsKitaake07g017700
OsKitaake05g196300
OsKitaake02g306900
OsKitaake06g021900
OsKitaake02g390900
OsKitaake05g234600
OsKitaake11g238800
OsKitaake07g276375
OsKitaake06g108100
OsKitaake11g040400
OsKitaake03g019500
OsKitaake02g320100
OsKitaake10g079100
OsKitaake07g118833
OsKitaake11g069600
OsKitaake09g181200
OsKitaake07g181100
OsKitaake03g331700
OsKitaake03g318000
OsKitaake11g072700
OsKitaake03g082400
OsKitaake01g171300
OsKitaake11g160500
OsKitaake11g142300
OsKitaake03g091200
OsKitaake03g105600
OsKitaake11g008800
OsKitaake08g183400
OsKitaake10g001100
OsKitaake06g213800
OsKitaake03g040700
OsKitaake04g220600
OsKitaake05g107200
OsKitaake01g334700
OsKitaake05g236100
OsKitaake12g080800
OsKitaake03g122900
OsKitaake07g158000
OsKitaake10g098700
OsKitaake01g250000
OsKitaake02g113800
OsKitaake03g369100
OsKitaake03g270800
OsKitaake04g145300
OsKitaake10g192900
OsKitaake09g125000
OsKitaake09g076600
OsKitaake03g129500
OsKitaake01g418100
OsKitaake03g170400
OsKitaake03g279800
OsKitaake01g414300
OsKitaake01g412900
OsKitaake02g391900
OsKitaake04g143900
OsKitaake01g024500
OsKitaake08g139300
OsKitaake12g131100
OsKitaake06g174500
OsKitaake01g362800
OsKitaake04g316301
OsKitaake09g169400
OsKitaake04g040500
OsKitaake09g104500
OsKitaake10g015100
OsKitaake05g229500
OsKitaake01g107500
OsKitaake04g293300
OsKitaake05g036900
OsKitaake02g339500
OsKitaake03g014000
OsKitaake04g195350
OsKitaake02g308350
OsKitaake03g282800
OsKitaake06g234100
OsKitaake12g040000
OsKitaake01g060800
OsKitaake06g070900
OsKitaake02g350900
OsKitaake05g071500
OsKitaake04g283600
OsKitaake02g322000
