# Supplementary material for: A single promoter‐TALE system for tissue‐specific and tuneable expression of multiple genes in rice
Source: Plant Biotechnol J. 2022 Jun 24;20(9):1786–806. doi: 10.1111/pbi.13864 (PMC9398400; doi:10.1111/pbi.13864)
Supplement: Supplementary file 3 — File S3 Transcript per million (TPM) values for all genes in transcriptome datasets. [file PBI-20-1786-s003.xlsx]

## Sheet: Sheet1
Accession	WT_pool_1	WT_pool_2	WT_pool_3	WT_pool_4	WT_pool_5	ZjPCKpro_dTALE1_STAP_1.4_T0_4_T1_2_pool_1	ZjPCKpro_dTALE1_STAP_1.4_T0_4_T1_2_pool_2	ZjPCKpro_dTALE1_STAP_1.4_T0_4_T1_2_pool_3	ZjPCKpro_dTALE1_STAP_1.4_T0_4_T1_2_pool_4	ZjPCKpro_dTALE1_STAP_1.4_T0_4_T1_2_pool_5	ZjPCKpro_dTALE1_STAP_1.4_T0_4_T1_5_pool_1	ZjPCKpro_dTALE1_STAP_1.4_T0_4_T1_5_pool_2	ZjPCKpro_dTALE1_STAP_1.4_T0_4_T1_5_pool_3	ZjPCKpro_dTALE1_STAP_1.4_T0_4_T1_5_pool_4	ZjPCKpro_dTALE1_STAP_1.4_T0_4_T1_5_pool_5	ZjPCKpro_dTALE1_STAP_1.4_T0_4_T1_6_pool_1	ZjPCKpro_dTALE1_STAP_1.4_T0_4_T1_6_pool_2	ZjPCKpro_dTALE1_STAP_1.4_T0_4_T1_6_pool_3	ZjPCKpro_dTALE1_STAP_1.4_T0_4_T1_6_pool_4	ZjPCKpro_dTALE1_STAP_1.4_T0_4_T1_6_pool_5	ZjPCKpro_dTALE1_STAP_1.45_T0_17_T1_3_pool_1	ZjPCKpro_dTALE1_STAP_1.45_T0_17_T1_3_pool_2	ZjPCKpro_dTALE1_STAP_1.45_T0_17_T1_3_pool_3	ZjPCKpro_dTALE1_STAP_1.45_T0_17_T1_3_pool_4	ZjPCKpro_dTALE1_STAP_1.45_T0_17_T1_3_pool_5	ZjPCKpro_dTALE1_STAP_1.45_T0_17_T1_5_pool_1	ZjPCKpro_dTALE1_STAP_1.45_T0_17_T1_5_pool_2	ZjPCKpro_dTALE1_STAP_1.45_T0_17_T1_5_pool_3	ZjPCKpro_dTALE1_STAP_1.45_T0_17_T1_5_pool_4	ZjPCKpro_dTALE1_STAP_1.45_T0_17_T1_5_pool_5	ZjPCKpro_dTALE1_STAP_1.45_T0_17_T1_9_pool_1	ZjPCKpro_dTALE1_STAP_1.45_T0_17_T1_9_pool_2	ZjPCKpro_dTALE1_STAP_1.45_T0_17_T1_9_pool_3	ZjPCKpro_dTALE1_STAP_1.45_T0_17_T1_9_pool_4	ZjPCKpro_dTALE1_STAP_1.45_T0_17_T1_9_pool_5	ZjPCKpro_dTALE1_STAP_1.56_T0_21_T1_3_pool_1	ZjPCKpro_dTALE1_STAP_1.56_T0_21_T1_3_pool_2	ZjPCKpro_dTALE1_STAP_1.56_T0_21_T1_3_pool_3	ZjPCKpro_dTALE1_STAP_1.56_T0_21_T1_3_pool_4	ZjPCKpro_dTALE1_STAP_1.56_T0_21_T1_3_pool_5	ZjPCKpro_dTALE1_STAP_1.56_T0_21_T1_5_pool_1	ZjPCKpro_dTALE1_STAP_1.56_T0_21_T1_5_pool_2	ZjPCKpro_dTALE1_STAP_1.56_T0_21_T1_5_pool_3	ZjPCKpro_dTALE1_STAP_1.56_T0_21_T1_5_pool_4	ZjPCKpro_dTALE1_STAP_1.56_T0_21_T1_5_pool_5	ZjPCKpro_dTALE1_STAP_1.56_T0_21_T1_8_pool_1	ZjPCKpro_dTALE1_STAP_1.56_T0_21_T1_8_pool_2	ZjPCKpro_dTALE1_STAP_1.56_T0_21_T1_8_pool_3	ZjPCKpro_dTALE1_STAP_1.56_T0_21_T1_8_pool_4
OsKitaake01g000100.1	5	7	4	5	9	0	0	3	2	1	3	3	2	2	6	7	5	6	6	7	3	4	0	5	5	4	3	3	7	2	3	1	8	8	1	8	6	7	5	7	2	6	1	3	5	5	9	4	5
OsKitaake01g000100.2	5	2	5	5	1	4	2	0	2	3	4	1	3	2	0	3	3	2	4	3	4	2	7	3	4	5	4	4	4	5	6	4	1	0	5	3	0	3	5	5	4	2	7	5	4	5	2	5	5
OsKitaake01g000200.2	0	1	1	0	0	0	0	0	0	0	0	0	0	0	0	0	0	0	0	0	0	0	0	0	0	0	0	0	0	1	0	0	0	0	0	1	0	0	1	1	0	0	0	0	0	0	0	0	0
OsKitaake01g000300.1	9	10	11	10	10	7	4	5	6	5	6	7	7	5	6	8	7	10	10	8	9	9	8	10	9	10	10	11	12	10	11	10	10	11	11	11	11	11	10	11	11	10	10	12	11	8	10	9	9
OsKitaake01g000300.2	11	9	11	9	7	2	0	1	7	5	6	1	6	8	5	8	9	5	4	10	3	5	5	8	5	7	4	3	11	5	10	4	9	5	4	12	2	8	9	11	5	15	14	15	15	8	11	10	12
OsKitaake01g000400.1	9	9	9	9	10	7	5	6	5	5	7	5	6	6	4	8	9	10	7	7	9	7	7	7	8	7	7	9	8	7	9	9	10	9	7	9	5	8	8	7	9	12	10	9	10	8	9	8	7
OsKitaake01g000500.1	25	26	26	29	24	30	34	26	26	27	27	29	24	23	30	29	29	31	29	29	48	47	28	39	39	51	52	56	44	47	35	45	40	41	45	48	47	48	45	49	57	44	41	47	41	41	47	48	46
OsKitaake01g000600.2	7	9	7	8	6	7	3	4	6	5	8	6	5	6	5	9	8	8	8	7	6	7	5	6	5	6	6	6	6	5	7	5	7	6	7	9	5	7	7	9	5	7	8	9	7	7	6	6	5
OsKitaake01g000700.1	19	19	17	15	18	11	6	7	11	10	14	10	13	11	12	15	15	14	14	15	13	15	15	18	16	20	16	16	28	18	23	15	19	16	19	25	12	18	19	20	22	30	30	33	33	18	22	23	22
OsKitaake01g000700.2	0	0	0	1	0	0	0	0	0	0	0	0	0	0	0	0	0	0	0	0	1	0	0	1	0	1	1	1	0	0	0	0	1	1	0	0	1	0	0	0	1	1	1	0	0	0	0	0	0
OsKitaake01g000900.1	0	1	0	0	1	0	0	0	0	0	0	0	0	0	0	1	1	1	1	0	0	0	0	0	0	0	0	0	0	0	0	0	0	0	0	0	0	0	0	0	0	1	1	1	0	0	0	0	0
OsKitaake01g001000.1	263	280	254	267	273	379	343	375	337	322	270	319	259	281	276	235	255	266	266	241	407	400	358	413	414	403	399	436	385	421	389	429	410	399	450	417	405	388	378	344	420	399	383	368	378	407	456	452	452
OsKitaake01g001100.1	8	9	9	9	8	5	5	4	8	7	9	5	8	7	8	11	10	9	10	10	10	10	7	10	8	9	9	9	10	8	12	9	11	8	9	8	5	8	9	7	9	10	10	10	10	8	7	7	8
OsKitaake01g001200.1	7	6	5	6	6	3	1	2	2	1	3	3	3	3	4	6	4	7	5	5	3	2	2	3	4	3	2	3	4	2	3	2	4	3	3	4	2	4	3	2	2	3	4	4	5	3	4	4	1
OsKitaake01g001200.2	7	9	10	7	8	5	2	2	8	6	7	3	7	7	4	7	8	4	6	7	5	6	9	8	7	9	8	7	12	8	12	7	12	9	7	8	7	9	14	12	8	11	11	11	11	11	9	10	11
OsKitaake01g001200.3	7	3	5	8	8	1	0	1	2	1	4	2	3	4	4	7	5	2	3	8	1	1	2	3	2	2	1	2	3	3	4	1	1	1	1	7	1	3	2	3	1	5	5	4	4	2	6	3	5
OsKitaake01g001300.1	165	183	161	169	164	88	87	85	100	104	143	154	123	134	156	166	177	177	169	174	169	177	166	169	163	155	153	152	150	157	161	148	154	141	156	129	123	141	134	134	143	131	134	129	127	142	136	133	133
OsKitaake01g001400.1	1	1	0	1	1	0	0	0	1	0	1	0	0	1	0	1	1	1	1	1	0	0	0	0	0	0	0	0	0	0	1	0	0	0	0	0	0	0	0	0	2	2	2	3	1	0	0	0	0
OsKitaake01g001400.2	0	0	0	0	0	0	0	0	0	0	0	1	0	0	0	0	0	1	1	1	0	0	0	0	0	0	0	0	0	0	0	0	0	1	0	0	0	0	0	0	1	0	0	0	0	0	0	0	0
OsKitaake01g001700.1	9	9	9	9	10	9	5	9	7	6	11	15	10	12	14	10	10	11	11	10	13	12	15	13	12	18	19	19	14	18	15	16	15	16	19	13	12	13	13	13	17	15	15	14	15	11	12	13	12
OsKitaake01g001900.1	5	4	5	5	5	2	3	3	4	3	6	5	6	5	7	6	7	6	7	7	8	9	7	8	6	4	4	4	5	4	6	5	4	4	4	5	5	5	5	5	5	5	4	5	4	4	4	4	4
OsKitaake01g002100.1	141	140	162	136	120	117	135	120	165	177	166	105	135	152	122	151	142	126	122	139	128	124	113	133	127	105	93	94	128	102	130	114	130	119	124	132	112	132	148	149	80	100	110	116	113	134	141	132	138
OsKitaake01g002200.1	26	26	30	30	26	18	17	18	15	16	27	23	27	23	21	34	34	31	34	31	43	43	36	41	36	39	43	39	38	40	41	39	38	43	36	35	26	29	32	36	46	43	44	44	45	28	36	34	35
OsKitaake01g002300.1	3	2	2	3	3	1	0	0	1	1	1	1	1	1	1	3	2	3	3	3	2	1	2	2	2	2	2	2	3	2	2	2	3	2	2	3	1	3	2	3	2	3	3	3	3	2	3	3	3
OsKitaake01g002400.1	5	5	5	7	7	44	25	37	19	13	9	12	9	7	8	3	3	5	4	6	0	0	0	0	0	13	16	15	11	17	13	16	19	15	17	8	4	7	6	5	38	27	27	31	30	6	9	11	10
OsKitaake01g002400.2	170	162	174	169	175	321	291	315	228	222	161	194	151	138	151	196	196	189	211	203	157	155	147	158	169	178	191	198	158	179	208	251	221	238	246	136	122	125	125	118	462	411	397	397	407	105	150	142	136
OsKitaake01g002500.1	0	0	0	0	0	0	0	0	0	0	0	0	0	0	0	0	0	0	0	0	0	0	0	0	0	0	0	0	0	0	0	0	0	0	0	0	0	0	0	0	0	0	0	0	0	0	0	0	0
OsKitaake01g002600.1	2	2	2	2	2	1	0	1	1	1	2	2	1	2	2	2	2	1	1	1	2	2	3	3	1	1	1	1	1	1	1	1	1	1	1	1	2	2	1	1	1	1	1	0	1	1	1	1	1
OsKitaake01g002700.1	7	6	7	7	7	4	4	5	5	5	9	7	9	9	8	7	7	8	7	7	10	11	9	12	10	13	12	12	11	12	13	10	10	11	9	11	9	8	8	9	19	17	16	18	17	8	10	9	11
OsKitaake01g002800.1	0	0	0	0	0	0	0	0	0	0	0	0	0	0	0	0	0	0	0	0	0	0	0	0	0	0	0	0	1	0	0	0	0	0	0	0	0	0	0	0	0	1	1	0	1	0	0	1	0
OsKitaake01g002900.1	2	1	0	1	1	0	0	0	0	0	1	0	0	1	1	0	1	1	0	1	0	0	0	0	0	0	0	0	1	0	1	1	1	0	0	1	0	2	0	0	0	0	1	0	0	0	0	1	1
OsKitaake01g002900.2	1	6	2	0	1	0	0	0	0	0	0	0	3	0	1	2	2	0	2	2	0	0	0	2	0	1	1	2	0	2	1	1	3	1	0	5	0	2	3	0	0	1	0	0	3	2	0	2	1
OsKitaake01g002900.3	4	2	7	8	8	4	3	4	4	4	5	5	4	4	3	9	7	7	8	7	8	6	5	6	7	8	7	8	10	8	12	5	7	6	8	4	4	4	5	8	8	12	10	12	10	7	8	6	7
OsKitaake01g002900.4	1	0	0	1	0	0	0	0	0	0	0	0	0	0	0	0	0	0	0	1	0	1	0	0	0	0	0	0	1	0	0	1	0	1	0	0	0	0	0	2	0	0	0	0	0	0	0	0	0
OsKitaake01g003100.1	4	5	5	4	3	3	0	1	3	2	5	3	3	5	0	5	4	5	3	6	4	4	2	5	3	6	5	2	7	5	5	2	3	3	5	6	6	4	6	5	4	6	5	7	5	5	4	4	5
OsKitaake01g003100.2	3	1	2	2	2	0	3	2	1	2	0	0	1	0	4	2	2	0	2	1	1	1	3	0	2	1	0	3	1	1	2	2	3	1	0	0	0	2	2	1	3	2	2	2	2	1	2	2	1
OsKitaake01g003200.1	11	9	12	12	10	6	11	7	11	7	11	6	10	12	11	13	15	10	14	12	9	10	9	7	10	11	9	9	11	10	13	8	10	9	15	11	6	9	12	11	9	13	13	14	12	12	12	10	11
OsKitaake01g003200.2	62	62	68	67	67	41	36	32	48	41	59	35	55	60	43	74	68	57	63	75	60	62	47	68	58	54	52	51	69	48	78	54	70	53	51	71	56	66	73	66	52	77	71	67	76	65	67	72	64
OsKitaake01g003200.3	6	6	6	6	7	6	3	9	3	4	4	8	6	2	5	8	7	10	8	7	6	4	15	5	8	6	3	4	5	7	3	5	4	6	4	5	1	6	6	6	6	3	5	5	5	4	3	5	6
OsKitaake01g003600.2	178	164	168	189	161	156	166	146	201	195	143	117	123	124	127	142	151	146	129	151	160	169	134	159	136	137	127	117	147	128	154	130	135	120	133	157	154	182	180	159	130	147	145	149	169	198	157	157	158
OsKitaake01g003800.1	8	10	9	8	9	6	2	4	6	5	10	7	7	3	3	13	12	7	13	9	4	9	6	10	7	7	7	7	13	8	10	8	10	9	10	8	3	10	6	11	2	9	7	10	6	8	10	9	8
OsKitaake01g003800.2	24	26	27	26	29	11	2	6	21	15	20	6	25	28	23	29	28	32	33	35	11	19	20	31	28	30	21	16	32	26	36	25	37	35	26	25	15	30	34	33	26	31	34	32	34	28	25	28	26
OsKitaake01g003800.3	3	2	0	3	2	0	0	0	0	0	3	0	2	3	2	2	2	2	2	2	0	2	1	1	0	0	2	0	2	1	1	1	1	1	1	2	2	1	0	1	0	4	2	1	0	2	4	2	0
OsKitaake01g003800.4	0	0	0	0	0	0	0	0	0	0	0	1	0	0	0	0	0	0	0	0	2	0	0	0	0	0	0	0	0	0	0	0	0	0	0	0	0	0	0	0	2	0	0	0	4	0	0	0	0
OsKitaake01g003800.5	0	0	0	2	0	7	12	15	0	0	10	16	5	0	2	0	0	0	2	0	22	9	16	2	4	1	7	11	0	3	0	0	0	0	5	1	10	0	0	0	1	0	0	0	0	0	0	0	1
OsKitaake01g003900.1	2	2	2	2	2	2	1	1	2	1	2	1	1	1	1	2	2	2	2	2	2	2	0	2	2	3	1	2	3	2	2	0	3	2	2	5	2	3	3	2	2	3	3	3	4	2	5	4	3
OsKitaake01g003900.2	0	0	0	0	0	0	0	0	0	0	0	0	0	0	0	0	0	0	0	0	0	0	2	0	0	0	1	0	0	0	0	3	0	0	0	0	0	0	0	1	0	0	0	0	0	0	0	0	0
OsKitaake01g004000.1	2	2	2	2	2	2	1	2	3	2	2	3	2	2	2	1	2	3	2	2	1	1	1	1	1	1	1	1	1	2	1	3	2	2	1	1	2	2	2	2	3	3	3	3	4	3	2	2	3
OsKitaake01g004400.1	5	6	4	7	6	4	5	3	3	4	4	3	3	6	4	7	7	6	6	5	8	8	5	8	8	9	8	7	9	8	8	7	6	7	5	8	4	7	7	7	5	6	5	8	7	3	6	6	6
OsKitaake01g004500.1	20	22	19	20	19	15	19	15	18	16	21	14	18	19	16	20	20	21	21	20	23	23	24	24	22	27	24	27	31	24	29	27	28	26	24	26	20	20	22	22	30	37	36	35	39	21	27	24	26
OsKitaake01g004700.1	18	19	18	16	17	14	12	14	13	13	25	26	26	26	28	19	19	18	19	20	29	30	26	25	23	28	27	28	27	29	25	27	25	26	25	22	16	19	19	25	34	33	34	33	33	19	20	20	20
OsKitaake01g004900.1	1	1	0	0	0	1	0	0	1	1	1	3	2	3	3	2	2	2	2	1	1	1	2	1	1	2	3	3	3	4	3	4	3	4	4	2	1	1	2	2	3	3	3	4	3	1	2	2	2
OsKitaake01g005000.1	2	2	1	2	3	3	2	1	2	1	1	1	1	3	2	2	2	3	2	1	1	1	2	2	2	3	3	3	3	3	3	3	3	3	2	4	2	2	2	3	3	4	3	2	3	3	4	3	3
OsKitaake01g005100.1	5	3	3	3	4	2	1	1	3	2	2	4	2	4	4	5	5	4	3	4	5	5	5	7	6	4	4	4	6	3	5	5	4	4	5	4	2	4	4	5	2	3	3	3	4	5	4	5	4
OsKitaake01g005200.1	0	0	0	0	0	0	0	0	0	0	0	0	0	0	0	0	0	0	0	0	0	0	0	0	0	0	0	0	0	0	0	0	0	0	0	0	0	0	0	0	0	0	0	0	0	0	0	0	0
OsKitaake01g005200.5	0	0	0	1	1	0	0	0	0	0	0	0	0	0	0	0	0	0	0	1	0	0	1	0	0	0	0	0	0	0	0	0	0	0	0	1	1	0	0	0	0	0	0	0	0	0	0	1	0
OsKitaake01g005300.1	83	88	81	87	86	64	54	75	66	68	77	76	73	73	68	75	75	80	79	69	98	95	103	99	90	96	95	97	87	95	88	87	85	83	92	87	77	90	82	92	106	93	97	98	96	80	89	89	91
OsKitaake01g005400.1	347	341	341	314	313	211	170	204	263	258	355	255	311	290	306	369	339	299	313	366	226	247	235	265	255	268	234	240	339	255	356	278	353	311	331	315	233	288	297	310	268	328	333	349	327	293	313	312	302
OsKitaake01g005400.2	5	5	5	4	4	1	0	0	1	1	5	1	4	2	3	5	5	2	4	6	2	3	3	5	3	3	2	2	4	2	3	1	2	1	2	4	2	5	4	4	1	3	2	2	3	4	2	4	3
OsKitaake01g005500.1	22	14	18	20	17	12	13	13	15	16	21	20	19	25	22	24	24	22	21	22	17	20	18	21	18	23	23	21	22	22	27	20	23	24	23	21	16	18	21	21	24	25	29	27	25	15	17	20	20
OsKitaake01g005500.2	4	8	5	4	5	6	2	5	5	4	6	4	6	6	5	9	7	4	5	7	5	6	1	6	4	9	5	6	8	6	8	7	9	8	9	7	3	5	5	7	8	9	8	13	9	6	9	9	7
OsKitaake01g005700.1	0	0	0	0	0	0	0	0	0	0	0	0	0	0	0	0	0	0	0	0	0	0	0	0	0	0	0	0	0	0	0	0	0	0	0	0	0	0	0	0	0	1	0	1	1	0	0	0	0
OsKitaake01g005800.1	0	0	1	0	0	0	0	1	0	0	1	1	1	2	0	0	0	0	1	1	0	0	0	0	1	0	0	0	0	0	0	0	0	0	0	0	0	0	0	0	0	0	0	0	0	0	0	0	0
OsKitaake01g005900.1	1	1	0	1	1	0	0	0	0	0	0	1	1	0	1	1	1	1	1	2	0	0	0	0	0	0	0	0	0	0	0	0	0	1	0	0	0	0	0	0	0	0	0	0	0	0	0	0	0
OsKitaake01g006000.1	0	0	0	0	0	0	0	0	0	0	0	0	0	0	0	0	0	0	0	0	0	0	0	0	0	0	0	0	0	0	0	0	0	0	0	1	0	0	0	0	0	0	1	0	0	0	0	0	0
OsKitaake01g006100.1	62	58	59	57	57	37	29	30	50	44	56	39	56	55	48	70	64	59	57	68	50	53	51	56	47	53	46	43	70	49	74	51	67	54	53	71	42	62	65	62	47	65	65	65	66	58	75	67	67
OsKitaake01g006200.1	2	2	2	1	1	1	0	0	0	0	2	0	0	1	0	2	0	1	2	0	0	1	0	0	0	2	2	2	1	1	2	1	1	0	1	3	2	1	0	1	1	1	1	2	1	1	1	0	1
OsKitaake01g006200.3	0	0	0	0	0	0	0	0	0	0	1	1	0	1	0	1	1	0	0	0	0	0	1	0	0	0	0	0	0	0	1	0	0	0	0	1	0	0	1	0	0	0	0	0	0	0	0	0	0
OsKitaake01g006200.4	2	2	3	2	1	0	1	1	1	0	1	2	3	1	1	2	2	3	2	2	2	2	0	3	2	3	1	2	3	2	3	2	3	2	2	2	0	2	1	2	3	3	3	4	2	2	3	1	3
OsKitaake01g006200.6	2	1	1	1	3	2	1	2	2	1	0	0	1	0	1	2	4	2	2	4	2	2	4	2	4	0	2	0	2	2	2	2	3	4	1	2	1	2	2	2	3	3	5	3	7	2	3	3	1
OsKitaake01g006200.8	0	0	0	0	0	0	0	0	0	0	0	0	0	0	1	0	0	0	0	1	0	0	0	0	0	0	0	0	0	0	0	0	0	0	0	0	1	0	1	0	0	1	0	0	0	0	0	0	0
OsKitaake01g006300.1	2	3	2	3	3	3	4	3	3	4	5	3	4	3	3	4	4	3	5	4	3	4	5	3	3	5	4	4	5	4	3	3	3	4	4	2	2	4	4	3	3	3	2	3	3	4	4	4	3
OsKitaake01g006400.1	6	5	5	5	5	1	0	0	5	4	4	1	4	5	3	6	7	5	4	7	2	3	6	5	3	4	3	1	7	2	9	2	6	1	3	7	1	6	8	6	3	8	9	8	8	5	8	7	7
OsKitaake01g006500.1	6	6	5	7	6	3	2	3	4	3	6	4	6	5	5	7	7	7	5	8	5	5	4	7	7	7	5	4	8	4	7	5	9	6	5	7	4	6	7	8	6	7	9	9	8	5	6	7	7
OsKitaake01g006500.2	1	1	2	1	2	1	0	1	0	0	1	1	1	0	0	1	0	0	1	1	1	1	2	1	1	0	1	0	1	1	1	0	0	1	1	1	1	1	1	1	0	0	0	1	0	1	0	0	1
OsKitaake01g006600.1	6	9	4	3	4	0	1	0	1	0	3	3	2	5	2	2	2	4	2	2	15	17	27	20	18	20	16	18	28	15	24	16	25	17	21	34	21	11	12	15	20	45	31	31	33	17	30	31	27
OsKitaake01g006600.2	4	6	4	2	2	1	2	2	1	1	4	2	5	1	7	4	3	3	1	5	22	22	10	25	26	22	21	27	29	17	15	28	26	24	25	19	8	16	12	12	30	23	26	26	19	12	31	23	27
OsKitaake01g006600.3	47	62	46	29	30	18	13	15	19	16	24	30	20	27	24	35	33	27	29	28	187	175	164	161	224	236	241	245	243	245	277	302	247	262	214	245	82	125	118	95	302	331	294	266	261	128	291	242	244
OsKitaake01g006700.1	10	18	11	7	5	0	0	0	0	0	5	4	4	3	4	4	3	2	4	3	39	41	60	49	37	42	49	48	59	48	58	51	63	58	50	63	24	35	30	32	98	104	81	93	78	34	72	74	76
OsKitaake01g007400.1	0	0	0	0	0	1	0	0	0	0	0	0	0	0	0	0	0	0	0	0	0	0	0	0	0	0	0	0	0	0	2	0	0	0	1	0	0	0	0	0	3	2	2	3	3	0	0	0	0
OsKitaake01g007500.1	0	0	0	0	0	0	0	0	0	0	0	0	0	0	0	0	0	0	0	0	0	0	0	0	0	0	0	0	0	0	0	1	0	1	1	0	0	0	0	0	1	1	1	1	1	0	0	0	0
OsKitaake01g007600.2	1	1	1	2	2	0	0	0	0	0	1	0	0	0	0	1	1	1	1	1	0	0	0	0	0	0	0	0	0	0	0	0	0	0	0	1	0	1	0	0	0	0	0	0	0	1	0	0	0
OsKitaake01g007700.1	1	1	0	1	1	0	0	0	0	1	1	1	1	1	1	1	1	1	1	1	1	1	1	1	1	1	1	1	1	1	1	1	1	1	1	1	1	1	1	1	0	1	1	1	1	1	1	1	1
OsKitaake01g007800.1	1	2	1	2	2	0	0	0	0	0	0	0	0	0	0	1	0	1	1	0	0	0	1	0	0	0	0	0	0	0	0	0	0	0	0	0	0	1	0	0	0	0	0	1	0	1	0	0	0
OsKitaake01g007808.1	0	0	0	0	0	1	1	1	2	1	0	0	0	0	0	0	1	0	0	0	2	2	2	1	1	3	3	3	3	3	5	4	5	3	3	2	1	1	1	1	3	3	4	4	4	0	1	2	2
OsKitaake01g008000.1	0	1	1	1	1	0	0	0	0	0	0	0	0	0	0	1	1	1	1	0	1	1	1	1	1	1	1	1	1	1	1	1	1	1	1	1	0	1	1	1	1	1	1	1	1	0	1	1	1
OsKitaake01g008200.1	0	0	1	0	0	0	0	0	0	0	0	0	0	0	0	0	0	0	0	1	0	0	0	0	0	0	0	0	0	1	0	0	0	0	0	1	0	0	0	1	0	0	0	1	0	0	0	1	1
OsKitaake01g008300.1	5	6	6	6	7	2	0	0	1	2	3	1	2	0	0	6	4	5	3	4	3	3	0	2	3	2	2	2	3	2	2	1	1	3	2	2	1	3	4	4	2	2	2	2	1	3	5	3	4
OsKitaake01g008300.2	0	0	0	0	0	0	0	2	0	0	0	0	0	3	1	0	0	0	0	0	0	0	4	1	0	0	0	0	0	0	0	0	0	0	0	0	0	0	0	0	0	0	0	0	0	0	0	0	0
OsKitaake01g008300.3	0	1	0	1	0	0	0	0	1	0	0	0	0	0	1	0	1	0	1	0	0	0	1	0	0	0	0	0	0	0	0	0	1	0	0	0	2	0	0	0	0	0	0	0	1	0	0	0	0
OsKitaake01g008500.1	4	4	4	6	6	3	1	3	2	3	4	3	5	3	3	6	5	5	4	4	5	5	4	5	5	5	5	4	5	5	5	5	5	5	5	4	4	4	5	5	5	6	6	5	6	3	3	4	3
OsKitaake01g008600.1	12	13	12	14	14	7	2	6	7	5	10	6	7	6	6	15	11	11	11	11	9	9	12	13	12	11	9	9	11	11	13	9	14	12	11	9	5	11	11	12	13	16	15	16	17	10	10	9	9
OsKitaake01g008608.1	2	2	4	1	4	4	0	0	0	0	0	1	1	2	0	4	2	3	0	0	0	0	4	0	1	0	1	1	3	0	0	0	0	2	2	3	0	0	3	1	0	2	3	1	1	1	0	2	1
OsKitaake01g008900.1	0	0	0	0	1	0	0	0	0	0	0	0	0	0	0	0	0	0	0	0	0	0	0	1	1	0	0	0	1	1	1	0	1	1	0	0	0	0	0	0	1	1	1	1	1	0	0	0	0
OsKitaake01g009300.1	2	2	3	2	2	0	0	0	0	0	1	0	0	1	1	2	1	1	1	1	1	2	1	2	1	1	1	1	2	1	1	0	1	1	2	1	1	1	1	2	1	1	1	3	1	1	1	1	1
OsKitaake01g009500.1	0	0	0	0	0	0	0	0	0	0	0	0	0	0	0	0	0	0	0	0	1	1	0	1	1	0	0	1	1	1	1	0	1	1	0	1	1	0	0	1	2	2	2	1	2	0	0	0	0
OsKitaake01g009600.1	2	2	1	1	2	0	0	0	0	0	2	1	2	1	1	1	1	1	0	1	2	2	2	3	3	3	3	2	3	2	4	3	4	3	4	3	1	2	2	3	5	4	7	7	8	1	1	1	1
OsKitaake01g009700.1	1	1	1	2	0	1	1	1	1	1	1	1	1	1	2	0	0	0	1	0	2	3	1	2	3	2	3	4	2	4	4	5	3	6	5	2	1	1	1	2	3	2	3	2	2	0	1	1	1
OsKitaake01g009800.1	1	1	1	1	1	1	1	1	1	1	1	0	1	0	0	2	2	2	2	1	2	3	4	3	2	1	1	1	2	2	3	2	2	2	2	2	1	2	1	2	6	7	7	8	9	1	3	2	2
OsKitaake01g009900.1	10	13	7	5	2	0	0	4	6	4	2	7	3	0	0	2	9	7	4	1	8	5	32	12	20	8	7	3	9	6	14	8	18	34	11	12	0	6	10	0	20	13	14	27	12	6	21	6	8
OsKitaake01g009908.1	2	3	2	2	2	0	0	0	1	0	0	0	0	0	0	1	1	1	1	1	0	0	1	2	1	1	1	0	1	1	3	2	3	1	1	2	0	0	2	1	4	5	6	6	6	0	1	1	1
OsKitaake01g010000.1	0	0	0	0	0	0	0	0	0	0	0	0	0	1	1	0	0	0	0	0	1	0	0	1	0	0	0	1	0	0	0	0	0	0	0	0	2	0	0	1	0	0	0	0	1	0	0	0	0
OsKitaake01g010000.3	2	3	3	1	1	1	1	1	1	1	2	1	1	0	0	2	2	2	2	2	1	2	2	1	1	1	1	1	2	2	1	1	2	1	2	2	0	2	2	1	1	1	2	1	0	1	2	2	1
OsKitaake01g010100.1	0	0	0	0	0	0	0	0	0	0	0	0	0	0	0	0	0	0	1	0	1	0	1	0	0	1	0	0	1	0	0	0	0	0	0	0	0	0	0	0	0	0	0	1	0	0	0	0	0
OsKitaake01g010108.1	2	1	2	2	1	1	1	1	1	0	2	1	1	1	1	3	2	2	2	2	2	3	4	3	3	2	2	2	2	2	2	2	2	2	1	3	1	2	2	3	2	2	2	3	2	2	2	1	1
OsKitaake01g010300.1	7	6	7	7	7	1	1	1	2	2	3	2	3	2	2	4	4	4	4	4	4	5	5	6	6	5	5	4	6	4	5	4	5	4	4	8	4	5	6	7	5	7	7	8	9	4	6	5	5
OsKitaake01g010600.2	0	0	0	0	0	0	0	0	0	0	0	1	0	0	0	1	0	0	0	0	1	0	0	1	0	0	0	0	0	0	0	0	1	0	0	0	0	0	0	0	0	0	0	1	0	0	0	0	0
OsKitaake01g010800.1	9	10	10	10	9	5	3	4	6	5	9	7	7	8	6	8	7	8	7	8	8	7	8	7	8	9	6	8	9	8	14	10	13	11	10	12	8	9	11	11	12	16	18	18	16	8	12	10	10
OsKitaake01g010800.2	1	0	0	0	1	0	2	0	0	0	0	0	0	0	0	0	1	0	0	0	0	0	0	1	0	0	1	0	0	0	0	1	1	0	0	0	0	0	0	0	1	0	0	0	0	2	0	0	0
OsKitaake01g010900.1	22	22	21	28	25	11	9	10	9	7	19	18	16	12	11	19	18	20	25	19	21	18	27	20	19	21	21	21	22	21	19	18	21	22	17	20	23	21	18	21	19	21	20	23	20	16	22	17	19
OsKitaake01g010908.1	1	1	0	0	0	0	0	0	0	0	0	0	0	0	0	0	0	0	0	1	0	0	0	0	0	0	0	0	0	0	1	0	0	0	0	0	0	0	0	0	0	1	0	0	1	0	0	0	0
OsKitaake01g011000.1	1	1	1	1	1	2	0	1	1	0	1	1	1	1	0	2	1	1	1	0	1	1	0	2	1	0	2	1	1	1	0	2	1	1	1	1	1	1	1	0	1	0	1	1	0	1	2	1	1
OsKitaake01g011100.1	7	8	7	8	8	4	4	4	5	4	6	6	6	6	6	9	8	8	7	9	6	8	4	8	7	8	7	7	9	7	8	6	8	7	6	8	9	7	7	9	7	8	9	10	8	7	8	7	8
OsKitaake01g011200.1	0	1	0	0	0	1	0	0	0	0	0	2	1	0	0	1	0	1	0	0	0	0	2	2	2	2	1	0	1	0	0	1	1	0	0	0	0	0	0	0	0	0	0	0	1	0	0	0	0
OsKitaake01g011200.2	0	0	0	0	2	0	0	0	0	0	0	0	0	0	0	0	0	0	1	0	0	0	0	0	0	0	1	0	0	0	0	0	0	1	0	0	0	0	0	0	0	0	0	0	0	0	2	0	0
OsKitaake01g011200.3	0	1	0	0	0	0	0	0	0	0	0	0	0	0	0	0	0	0	0	1	2	0	0	1	0	0	0	0	0	0	0	0	0	0	0	0	0	0	0	0	0	0	0	0	0	0	0	0	0
OsKitaake01g011200.4	0	0	1	0	0	0	0	0	0	0	0	0	0	0	0	0	2	0	0	0	0	1	0	0	1	0	0	1	0	0	0	1	1	0	0	0	0	0	0	0	0	0	0	1	0	0	0	0	0
OsKitaake01g011200.5	1	0	0	1	1	0	0	0	0	1	1	0	0	2	2	0	0	0	2	2	3	2	2	0	0	0	0	1	0	1	2	0	0	1	0	1	0	1	1	1	0	1	0	0	0	1	1	1	1
OsKitaake01g011200.6	0	1	1	2	0	1	0	0	0	0	0	0	1	1	1	2	2	2	0	0	0	2	1	2	1	2	1	2	2	0	0	1	1	0	0	2	1	1	1	1	1	0	0	0	0	0	0	1	0
OsKitaake01g011200.7	0	0	0	0	0	0	0	0	0	1	1	0	0	0	0	0	0	0	1	0	0	0	0	0	0	0	0	0	0	1	1	0	0	1	1	0	0	0	0	1	0	1	1	0	0	0	0	0	1
OsKitaake01g011300.1	1	0	0	1	1	0	0	0	0	0	0	0	0	0	0	1	1	0	1	1	0	1	2	2	2	3	3	2	2	2	5	0	5	2	2	1	1	1	2	2	4	4	5	4	5	1	3	1	1
OsKitaake01g011300.2	0	0	0	0	0	0	0	2	0	0	0	4	0	3	1	0	0	0	0	0	0	0	0	0	2	0	1	0	0	0	0	0	0	0	0	0	3	2	0	0	0	0	0	0	0	0	0	1	0
OsKitaake01g011300.5	1	1	2	1	1	1	0	0	2	0	3	0	3	2	2	2	3	3	5	2	2	3	0	1	1	2	0	2	1	0	0	2	1	1	2	2	0	0	3	3	0	2	0	0	0	1	0	1	3
OsKitaake01g011300.7	0	0	0	0	0	2	1	0	0	0	1	0	0	0	0	1	0	0	0	0	1	0	0	0	0	0	1	0	0	0	1	1	1	3	1	0	0	0	0	0	0	0	0	0	0	1	1	0	0
OsKitaake01g011300.8	1	0	1	0	0	1	1	1	2	3	2	2	2	1	4	3	2	1	1	4	3	2	4	4	3	3	2	4	4	5	4	2	3	3	4	4	0	2	1	0	3	0	2	2	1	1	1	2	1
OsKitaake01g011400.1	1	2	1	2	1	1	1	1	1	1	1	1	2	1	1	2	2	2	2	2	1	1	1	2	1	1	1	1	1	1	1	1	2	2	1	1	1	1	2	2	2	2	2	2	2	1	1	1	1
OsKitaake01g011500.1	4	6	4	5	6	1	0	2	2	2	3	3	3	2	3	4	4	4	4	4	2	3	3	3	4	2	2	3	3	3	3	2	3	3	2	4	2	4	3	3	3	3	3	3	4	3	4	2	3
OsKitaake01g011600.1	0	0	0	0	0	0	0	0	0	0	0	0	0	0	0	0	0	0	0	0	0	0	0	0	0	0	0	0	0	0	0	0	0	0	0	0	1	2	2	3	2	2	2	2	2	1	0	0	0
OsKitaake01g011700.1	0	0	0	0	0	0	0	0	0	0	0	0	0	0	0	0	0	0	0	0	0	0	1	0	0	0	0	0	0	0	0	0	0	0	0	0	2	2	2	3	1	1	1	1	1	2	0	0	0
OsKitaake01g011800.1	0	1	0	0	1	0	0	0	1	0	1	0	1	0	0	2	2	1	1	1	1	2	1	1	2	1	1	1	1	1	1	1	1	1	1	1	1	2	4	4	1	1	1	0	1	3	1	1	2
OsKitaake01g012000.1	0	0	0	0	0	0	0	0	0	0	0	0	0	0	0	0	0	0	0	0	0	0	0	0	0	0	0	0	0	0	0	0	0	0	0	0	1	1	1	1	0	0	1	0	1	1	0	0	0
OsKitaake01g012308.1	2	2	2	2	2	0	0	0	0	0	0	0	0	0	0	1	1	2	1	1	1	1	2	1	1	1	1	0	2	1	1	0	1	1	0	1	0	1	1	1	1	1	0	0	0	1	1	1	1
OsKitaake01g012400.1	11	10	12	11	10	11	9	7	6	5	12	9	10	10	6	8	8	9	9	8	6	6	6	8	8	7	8	9	7	8	5	5	4	5	6	6	15	10	11	7	9	6	6	5	8	14	8	6	8
OsKitaake01g012500.1	13	13	14	12	11	9	12	9	12	11	11	11	12	12	11	15	13	13	12	12	15	15	14	14	15	16	16	18	18	17	14	16	16	15	15	15	14	14	16	16	17	20	21	19	20	15	16	15	16
OsKitaake01g012600.1	14	14	14	16	17	10	5	7	10	7	13	9	13	12	12	18	17	16	16	18	12	14	15	17	15	16	14	14	20	14	19	12	18	15	14	18	10	16	17	18	13	18	18	18	18	14	16	16	15
OsKitaake01g012800.1	2	2	1	0	2	5	4	4	3	3	2	2	2	2	1	2	2	1	1	1	7	8	7	9	8	7	7	10	7	7	8	7	8	6	6	7	4	4	5	6	9	8	7	8	8	4	5	5	5
OsKitaake01g013000.1	1	1	1	1	1	2	2	1	2	1	2	2	2	2	2	2	2	2	1	2	2	2	2	2	2	3	3	3	3	3	2	3	2	2	3	2	2	2	2	2	4	5	4	4	4	2	2	3	2
OsKitaake01g013200.1	0	0	0	0	0	1	0	0	0	0	0	0	0	0	0	0	0	0	0	0	0	0	0	0	0	0	0	0	1	0	0	1	0	0	0	1	0	0	1	1	0	0	1	1	1	0	0	1	0
OsKitaake01g013200.3	0	0	0	0	0	0	0	1	0	0	0	0	0	0	0	0	0	0	0	0	0	1	1	0	0	1	0	0	0	1	0	0	0	1	0	0	0	0	0	0	1	0	0	0	0	0	0	0	1
OsKitaake01g013400.1	11	10	11	12	10	5	7	4	10	8	11	5	8	9	6	11	10	10	11	11	11	12	8	12	9	10	11	10	12	10	13	9	12	7	8	12	9	12	13	11	9	14	12	14	13	10	12	12	11
OsKitaake01g013700.1	26	26	26	29	28	17	9	13	14	13	16	11	15	14	12	24	23	21	23	23	17	18	18	20	20	20	16	17	24	18	24	18	25	21	22	25	16	25	23	24	20	24	27	25	26	22	26	22	23
OsKitaake01g013800.1	5	4	6	4	5	4	3	2	3	3	6	3	6	5	5	5	4	4	4	4	5	5	4	5	7	5	5	6	8	6	5	5	5	5	7	8	4	6	5	8	5	7	10	10	10	5	5	6	5
OsKitaake01g013900.1	142	131	141	130	134	130	139	127	150	160	133	104	134	138	130	143	139	128	134	136	204	199	168	189	163	169	157	158	158	152	165	143	158	144	140	151	161	150	150	149	133	126	126	128	123	138	160	157	161
OsKitaake01g014000.1	6	6	7	6	7	4	3	4	4	4	9	9	11	12	10	10	11	10	13	10	14	14	11	14	13	12	12	12	12	12	12	10	11	11	11	9	9	7	7	9	10	10	10	12	9	7	8	7	7
OsKitaake01g014100.1	3	2	3	3	4	1	0	1	1	1	1	1	2	1	0	3	3	1	3	2	2	2	1	2	1	3	2	2	2	3	2	1	1	2	1	3	1	1	2	2	3	3	2	4	3	1	3	3	2
OsKitaake01g014100.2	13	15	13	14	11	14	10	9	11	10	10	14	10	13	15	15	9	15	14	12	14	13	17	12	13	11	16	15	12	15	10	16	18	19	15	16	5	12	11	14	13	22	18	22	11	13	11	10	13
OsKitaake01g014100.3	4	4	6	7	7	10	11	14	11	9	8	3	4	6	6	1	8	5	3	6	1	2	0	4	8	10	6	10	9	6	17	13	9	11	10	5	11	8	5	3	19	16	20	9	27	3	10	7	6
OsKitaake01g014200.1	16	15	16	14	17	13	10	10	11	9	11	11	12	11	10	18	15	14	13	15	16	15	12	14	17	20	21	22	23	18	25	20	22	18	19	30	11	19	19	21	20	26	25	24	28	18	26	22	21
OsKitaake01g014400.1	17	18	16	16	16	16	16	15	17	17	18	14	15	14	13	19	17	18	18	16	21	22	23	21	20	22	22	25	21	23	25	28	25	24	25	19	14	17	16	17	33	31	32	35	30	15	19	17	17
OsKitaake01g014400.2	0	1	0	2	0	0	1	1	0	0	0	0	0	0	0	0	0	1	0	1	1	0	0	0	0	0	0	0	1	0	0	0	0	0	0	0	0	0	0	1	0	0	0	0	0	0	0	0	0
OsKitaake01g014600.1	6	6	5	5	6	2	2	2	2	2	3	3	3	3	2	4	5	4	4	5	7	8	7	8	8	8	7	7	11	8	6	5	6	7	5	11	6	7	7	9	9	9	10	9	9	6	10	9	9
OsKitaake01g014700.1	0	0	0	0	0	3	5	3	3	2	1	0	1	0	0	0	0	0	0	0	2	4	3	3	2	3	4	4	2	5	3	3	3	3	2	3	2	1	1	1	6	4	3	3	4	1	3	1	2
OsKitaake01g014800.1	7	8	6	8	8	10	7	9	5	6	8	11	8	7	9	8	7	10	10	9	15	13	13	12	13	12	12	17	13	15	8	11	11	15	14	10	10	10	9	13	13	12	11	11	11	9	9	11	10
OsKitaake01g014900.1	23	23	25	23	21	16	8	12	16	15	24	15	25	23	20	29	27	24	26	29	19	24	19	26	25	28	28	25	37	28	37	23	37	29	30	39	18	29	32	32	29	39	39	37	39	30	38	36	34
OsKitaake01g015000.1	1	1	2	2	2	2	2	1	1	1	2	3	3	2	0	2	1	2	2	2	3	4	2	3	4	3	3	5	4	3	4	3	2	3	2	2	2	1	1	4	4	4	3	2	2	2	1	2	2
OsKitaake01g015000.2	3	4	2	1	2	0	0	0	2	2	1	0	1	1	3	2	3	2	2	4	0	1	4	3	1	3	2	0	2	2	2	3	5	3	2	3	2	3	3	0	3	4	5	5	4	2	3	2	2
OsKitaake01g015300.1	5	5	5	4	5	4	3	2	2	2	2	2	3	4	2	3	4	4	4	4	2	2	4	2	2	3	2	3	3	2	2	3	2	2	2	2	4	3	3	2	3	3	2	4	3	4	3	2	3
OsKitaake01g016100.1	1	1	1	1	1	0	0	0	0	0	1	1	1	1	0	1	1	1	1	1	1	1	2	1	1	2	2	2	2	2	4	6	4	6	4	2	0	0	1	0	24	18	18	18	16	1	2	3	2
OsKitaake01g016300.1	940	1034	951	713	602	183	214	185	173	204	496	590	441	531	638	565	539	424	474	554	1703	1815	1807	1675	1825	2598	2609	2721	2342	2569	2444	2643	2386	2307	2425	2205	1221	1092	933	900	4376	3754	3693	3636	3324	1215	2380	2545	2361
OsKitaake01g016400.1	474	499	492	263	181	24	26	27	39	35	162	152	100	112	139	172	172	119	157	194	1362	1363	1469	1465	1481	2473	2516	2657	2297	2387	2188	2009	1816	1683	1542	1855	672	739	626	543	3852	3600	3515	3166	3047	806	2002	1983	1941
OsKitaake01g016500.1	0	0	0	0	0	0	0	0	0	0	1	2	1	1	1	1	1	1	1	1	10	11	10	9	10	20	24	21	21	23	18	16	16	17	17	8	2	2	3	3	29	30	28	30	17	2	6	7	6
OsKitaake01g016600.1	118	120	122	81	66	32	38	34	37	46	89	89	88	85	90	111	101	76	80	94	240	262	225	219	219	375	396	414	356	414	412	399	391	383	351	258	145	126	132	131	669	612	600	625	493	130	254	278	260
OsKitaake01g016700.1	0	0	0	0	0	0	0	0	0	0	1	1	0	1	0	0	0	0	0	0	1	2	2	0	1	2	2	2	2	3	3	5	5	3	2	1	1	0	0	0	2	2	2	3	1	0	1	1	1
OsKitaake01g017000.1	13	15	14	10	9	7	7	6	7	7	20	18	15	18	15	13	17	14	13	14	34	32	31	30	33	52	52	60	38	53	39	45	45	51	52	34	28	15	19	17	125	110	98	98	98	24	37	42	40
OsKitaake01g017200.1	27	26	27	18	13	24	27	22	21	23	50	60	39	42	54	30	34	25	31	31	73	87	79	81	77	164	178	182	126	153	185	197	170	187	191	98	39	30	30	32	551	499	465	436	419	43	115	123	112
OsKitaake01g017308.1	1	0	1	3	1	0	2	0	0	4	2	0	0	0	1	3	3	0	0	1	1	2	0	2	3	2	1	1	1	0	2	1	0	0	0	1	0	2	2	0	1	2	2	2	3	3	3	3	3
OsKitaake01g017500.1	2	1	2	2	2	1	1	1	1	1	2	1	1	1	1	2	2	2	2	2	2	2	1	2	2	2	2	2	2	2	2	2	2	1	2	3	1	2	2	2	2	2	2	3	2	2	2	2	2
OsKitaake01g017800.1	0	0	0	0	0	0	0	0	0	0	0	0	0	0	0	0	0	0	0	0	0	0	0	0	0	0	0	0	0	0	0	0	0	0	0	0	0	0	0	0	0	0	0	0	0	0	0	0	0
OsKitaake01g018000.1	4	5	5	4	6	4	1	2	3	2	4	3	4	4	4	6	4	4	5	5	6	6	5	5	5	7	6	6	7	5	6	5	6	7	6	6	6	5	5	5	5	5	5	6	7	5	5	5	4
OsKitaake01g018100.1	4	4	3	3	3	2	2	2	3	3	5	3	5	4	4	5	5	5	5	5	4	5	6	4	3	5	5	5	7	5	6	5	6	6	5	5	2	4	5	6	5	7	8	6	7	5	4	4	4
OsKitaake01g018200.1	0	2	0	0	0	0	0	0	0	0	0	0	0	1	0	0	0	0	1	0	0	0	0	2	0	0	0	0	1	0	0	0	0	0	0	1	1	2	0	0	0	0	0	1	0	0	0	1	0
OsKitaake01g018200.3	2	2	1	1	1	0	2	1	0	0	1	0	2	1	0	2	2	2	2	1	1	2	0	0	1	0	0	2	2	1	2	2	1	2	2	2	1	1	2	1	0	2	2	3	3	1	1	1	2
OsKitaake01g018200.4	5	3	6	5	5	5	1	2	5	4	5	1	2	3	4	6	4	3	4	5	6	5	7	5	6	8	7	6	6	6	8	4	8	6	5	5	1	5	5	6	8	9	8	6	7	4	7	6	7
OsKitaake01g018400.1	34	32	30	31	29	18	18	19	23	24	23	23	27	27	25	30	29	28	27	28	27	31	28	31	30	27	27	29	27	28	27	23	26	24	24	27	26	27	30	24	17	17	17	16	18	28	29	29	28
OsKitaake01g018500.1	11	9	10	11	12	7	3	6	7	5	6	7	6	7	6	11	11	12	12	11	6	5	8	6	7	6	7	7	9	7	9	7	9	10	8	10	6	9	8	9	8	10	11	10	9	8	9	8	7
OsKitaake01g018900.1	28	28	32	31	31	20	12	16	24	20	23	19	26	24	23	29	30	27	27	33	29	30	26	32	27	34	31	28	36	30	34	29	33	29	27	40	28	30	31	29	29	38	34	33	35	32	39	34	37
OsKitaake01g019000.1	5	6	5	6	5	4	3	3	3	3	4	4	3	3	3	4	4	4	4	4	3	4	2	3	3	4	4	4	4	3	3	3	4	3	4	4	4	3	4	4	3	3	4	3	3	4	5	5	4
OsKitaake01g019300.1	2	1	1	0	0	0	0	0	0	0	1	1	0	1	1	1	1	1	0	1	16	11	17	13	9	20	17	19	15	14	31	31	25	30	37	12	8	5	2	3	55	50	48	59	45	5	15	15	16
OsKitaake01g019400.1	0	0	0	0	0	0	0	0	0	0	1	1	1	0	0	1	1	0	0	0	3	2	2	2	3	3	2	3	1	2	3	3	2	2	3	2	0	1	2	2	4	4	6	4	5	1	2	2	1
OsKitaake01g019400.5	0	0	0	0	0	0	0	0	0	0	0	0	0	0	0	0	0	0	0	0	0	0	0	1	0	0	0	0	1	0	0	0	0	0	0	1	1	0	0	0	1	0	0	1	0	0	0	0	0
OsKitaake01g019500.1	0	0	0	0	0	0	0	0	0	0	0	0	0	0	0	0	0	0	0	0	0	0	1	1	1	0	0	0	0	0	1	0	1	1	1	1	0	0	0	0	1	2	1	3	3	0	0	0	0
OsKitaake01g019700.1	0	1	0	0	0	0	0	0	0	0	0	0	0	1	0	0	0	0	0	1	1	2	1	1	2	3	2	2	2	2	3	2	2	1	2	3	1	1	1	2	5	5	4	6	4	1	4	4	4
OsKitaake01g019800.1	1	1	1	0	0	0	0	0	0	0	1	0	0	0	0	1	0	1	1	0	2	1	1	1	2	3	3	3	4	3	2	2	2	2	2	4	1	2	1	2	2	4	5	7	3	1	5	4	4
OsKitaake01g019900.1	6	6	6	7	4	9	9	8	7	6	15	20	13	15	13	7	9	11	9	10	19	19	15	18	10	22	19	23	15	19	14	22	18	18	21	12	13	10	7	11	26	23	22	23	18	8	13	10	13
OsKitaake01g019908.1	8	8	9	8	8	5	4	3	6	5	6	4	6	5	5	10	10	9	9	11	12	14	11	13	12	13	11	11	15	10	16	11	16	12	12	16	6	11	14	15	13	16	19	19	17	10	13	13	12
OsKitaake01g020100.1	1	1	1	1	1	0	0	0	1	0	1	1	0	0	1	1	1	1	1	1	3	3	3	4	4	2	2	2	1	1	0	1	1	1	1	1	0	2	2	2	1	1	1	1	1	1	1	1	1
OsKitaake01g020200.1	23	20	21	19	21	12	7	10	13	10	13	9	12	13	11	19	17	17	16	17	14	15	15	17	18	17	15	16	24	15	20	14	20	16	14	25	12	24	22	24	16	24	25	25	26	22	24	21	21
OsKitaake01g020500.1	1	1	1	1	1	1	1	0	1	0	0	0	0	1	1	1	1	1	1	1	1	1	0	1	1	1	1	0	1	1	2	2	2	2	2	1	0	1	1	1	3	5	4	5	5	1	1	1	1
OsKitaake01g020800.1	8	6	7	5	5	5	3	4	5	7	7	3	5	6	5	7	8	6	7	7	8	6	9	6	5	8	8	6	8	6	8	10	9	7	8	6	7	7	6	8	7	11	11	11	12	7	8	7	6
OsKitaake01g020800.2	0	3	0	2	1	2	6	3	3	1	1	3	1	1	3	1	0	1	0	1	0	2	0	1	3	2	0	4	0	2	1	0	1	2	1	1	0	2	2	1	4	2	2	2	1	2	2	2	2
OsKitaake01g020900.1	163	185	144	129	108	111	113	111	140	151	114	135	124	107	127	81	96	67	73	73	290	306	310	314	283	270	262	246	256	302	218	224	206	199	201	190	283	224	262	220	321	277	269	274	256	276	220	216	266
OsKitaake01g021100.1	1	1	1	1	1	2	3	3	2	2	2	2	2	1	2	1	1	2	2	1	2	3	2	2	3	2	2	3	2	3	3	3	3	4	3	2	1	1	1	1	6	5	5	5	6	2	1	2	1
OsKitaake01g021300.1	64	68	62	63	65	54	60	53	46	46	44	48	47	45	47	56	54	56	55	52	83	74	77	69	81	61	57	63	56	59	56	65	55	61	58	61	60	56	55	59	73	67	68	71	67	54	57	56	57
OsKitaake01g021400.1	1	1	1	2	1	1	0	2	0	1	1	3	0	1	1	2	1	1	2	1	0	1	0	1	0	1	1	2	1	0	1	0	1	0	0	2	0	1	2	2	1	1	0	0	0	1	1	1	1
OsKitaake01g021400.2	58	58	58	65	63	56	48	47	53	53	59	49	67	53	54	64	64	72	69	65	67	66	78	67	62	59	59	59	58	62	61	67	67	70	54	62	54	54	54	54	97	93	97	89	85	51	60	57	60
OsKitaake01g021500.1	13	11	11	11	12	13	10	12	9	9	11	13	8	9	11	11	11	14	11	11	15	13	12	13	13	18	18	21	15	18	13	16	13	14	14	14	10	15	13	16	19	16	16	17	18	12	16	12	12
OsKitaake01g021600.1	0	0	0	0	1	0	0	1	1	0	0	2	0	0	0	0	0	0	0	0	1	0	1	2	1	0	1	0	0	1	0	0	1	0	1	0	0	2	0	2	0	0	0	2	0	1	1	0	0
OsKitaake01g021700.1	128	139	146	57	50	29	29	24	20	20	116	74	64	61	81	90	100	83	74	84	1114	1221	1001	967	1143	1789	1854	2202	1985	2178	975	1305	1328	1438	1484	941	491	468	401	519	1704	1852	1831	1920	1353	523	889	888	822
OsKitaake01g022100.1	2	1	2	1	2	2	2	1	2	2	1	1	1	1	1	1	2	1	2	2	3	3	2	3	2	3	3	3	3	3	3	4	3	3	4	2	1	2	2	2	5	4	4	4	4	2	2	2	2
OsKitaake01g022200.1	5	8	7	6	6	8	6	6	5	5	6	6	5	4	5	5	7	6	7	5	6	8	4	7	9	7	7	6	9	7	7	8	7	10	9	7	3	7	7	10	6	7	8	10	8	8	9	9	7
OsKitaake01g022200.2	0	0	0	0	0	0	0	0	1	1	0	0	0	0	0	2	0	2	0	0	1	0	1	0	0	1	0	1	1	0	0	1	0	0	1	1	0	1	0	1	1	1	0	0	0	0	1	0	0
OsKitaake01g022300.1	1	1	1	1	1	0	0	1	0	0	0	0	0	0	0	0	0	0	1	0	0	0	0	1	0	0	1	0	0	0	0	0	0	0	1	1	1	0	0	0	0	0	0	0	0	0	0	0	0
OsKitaake01g022400.1	15	16	14	16	14	11	8	11	12	12	12	9	11	8	9	13	12	12	13	11	10	13	11	12	11	12	13	11	13	13	13	9	12	11	12	15	15	14	14	18	10	8	10	10	11	14	14	15	15
OsKitaake01g022900.1	0	0	0	0	0	0	0	0	1	0	0	0	0	1	0	0	1	0	0	0	0	0	0	0	1	0	0	0	0	0	0	0	0	0	0	2	0	1	0	0	0	0	1	3	0	0	0	0	0
OsKitaake01g022900.2	0	2	2	2	1	0	0	0	0	0	0	0	1	1	0	1	1	0	1	1	0	1	0	0	0	1	0	0	0	0	1	0	1	0	0	0	0	0	0	0	0	2	3	1	4	0	2	3	0
OsKitaake01g022900.3	14	15	13	14	13	9	10	7	8	10	18	14	20	13	13	18	16	17	19	17	25	24	26	23	19	21	21	21	27	21	24	21	23	23	22	19	16	15	19	22	25	26	23	26	24	18	20	18	21
OsKitaake01g023000.1	1	1	0	1	1	1	0	0	0	1	0	0	0	0	0	0	0	0	0	1	0	0	0	0	0	0	0	0	1	0	1	0	0	1	1	0	0	0	1	2	1	0	0	0	0	1	0	2	0
OsKitaake01g023000.2	0	2	0	0	0	0	1	0	0	0	1	0	0	0	0	0	0	0	0	0	0	1	0	0	1	0	0	1	0	0	0	2	0	0	1	0	0	0	0	0	0	1	0	0	1	0	2	0	1
OsKitaake01g023000.3	5	3	3	4	5	4	2	3	1	2	2	2	2	1	2	1	3	2	2	3	3	2	4	1	0	1	3	1	3	1	5	0	1	0	4	1	0	3	4	4	5	4	3	3	3	2	2	5	0
OsKitaake01g023000.4	0	0	0	1	1	0	0	1	2	0	2	2	2	4	2	4	2	2	4	2	0	2	1	2	3	2	1	1	1	2	0	2	3	4	0	2	3	1	0	0	0	0	0	1	0	3	0	0	3
OsKitaake01g023000.5	0	1	1	1	0	0	1	0	1	0	2	2	1	1	0	3	2	2	1	1	0	1	0	1	1	1	1	1	1	2	0	1	3	1	0	1	1	1	0	0	0	2	3	3	1	2	2	0	2
OsKitaake01g023100.1	0	0	0	0	0	0	0	0	0	0	0	0	0	0	0	0	0	0	0	0	0	0	0	0	0	0	0	0	0	0	0	0	0	0	0	0	0	0	0	0	0	0	0	0	0	0	0	0	0
OsKitaake01g023400.1	20	19	22	21	20	25	23	25	29	25	19	13	18	15	16	18	20	18	17	21	16	21	14	18	18	21	20	20	19	20	19	17	20	18	19	27	21	24	24	27	14	18	19	18	18	23	26	26	25
OsKitaake01g023500.1	1	1	0	0	0	1	2	1	1	1	3	4	5	3	3	3	3	1	2	1	9	9	11	9	11	11	10	10	12	13	11	9	9	9	11	13	3	6	8	12	16	15	16	19	16	4	9	8	9
OsKitaake01g023608.2	0	0	0	0	0	0	0	0	0	0	0	0	0	0	0	0	0	0	0	0	0	0	0	0	0	0	0	0	0	0	0	0	0	0	0	0	0	0	0	0	0	0	0	0	0	0	0	0	0
OsKitaake01g023900.1	6	6	5	6	6	55	71	54	48	48	17	20	20	15	20	12	11	11	13	11	18	18	21	15	18	36	37	36	28	32	41	50	42	45	45	15	10	13	12	12	78	68	74	83	73	11	19	15	13
OsKitaake01g024000.1	0	0	0	0	0	0	0	0	0	0	0	0	0	0	0	0	0	0	0	0	0	0	0	0	0	0	0	0	0	0	0	0	0	0	0	0	0	0	0	0	1	0	0	0	0	0	0	0	0
OsKitaake01g024200.1	62	61	54	54	51	36	49	42	41	43	74	72	65	70	78	60	57	57	52	46	98	97	100	94	103	114	104	115	105	115	86	106	84	93	96	99	72	74	74	72	124	131	123	137	122	76	102	93	96
OsKitaake01g024400.1	0	0	0	0	0	0	1	1	0	0	1	1	0	1	0	1	1	1	0	0	1	1	0	0	0	1	1	0	0	0	1	1	0	0	0	1	1	0	1	1	0	0	0	1	0	0	0	2	1
OsKitaake01g024500.1	0	0	0	0	0	1	1	1	0	1	2	3	4	2	3	4	5	3	3	3	2	3	1	2	2	1	1	3	1	1	3	1	2	2	2	1	2	2	2	2	1	0	1	1	1	1	3	3	2
OsKitaake01g024600.1	2	2	1	2	1	2	4	2	3	4	2	2	2	2	2	2	2	2	3	3	4	3	2	2	3	3	3	2	3	3	3	5	4	4	5	2	3	3	2	3	3	3	2	2	2	2	3	3	4
OsKitaake01g024800.1	4	4	4	4	4	4	3	4	3	4	3	4	3	4	2	4	4	4	4	4	6	5	5	5	5	6	6	5	6	5	6	6	8	7	7	5	3	5	4	4	8	8	9	8	10	4	4	3	4
OsKitaake01g024900.1	4	4	4	4	3	1	0	2	4	1	3	1	2	3	2	3	4	3	3	5	1	2	1	3	3	1	2	1	4	2	4	1	4	3	2	5	1	3	4	3	4	6	7	6	7	3	4	3	4
OsKitaake01g025000.1	3	3	3	3	2	1	0	0	2	1	3	1	2	3	0	2	3	2	3	3	2	2	0	3	2	4	4	2	6	3	5	3	5	3	3	2	2	3	4	3	7	8	9	11	8	3	3	2	3
OsKitaake01g025400.1	0	0	0	0	0	0	0	0	0	0	0	1	1	0	1	1	0	0	0	0	1	1	1	1	1	1	1	1	1	1	1	1	1	1	1	1	0	0	1	1	2	2	2	2	2	0	1	0	0
OsKitaake01g025500.1	0	0	0	0	0	0	0	0	0	0	0	0	0	0	0	0	0	0	0	0	0	0	0	0	0	0	0	0	0	0	0	0	0	0	0	0	0	0	0	0	0	1	1	1	0	0	0	0	0
OsKitaake01g025600.1	0	0	0	0	0	0	0	0	0	0	0	0	0	0	0	0	0	0	0	0	0	0	0	0	0	0	0	0	0	0	0	0	0	0	0	0	0	0	0	0	0	0	0	1	0	0	0	0	0
OsKitaake01g025700.1	1	0	0	1	1	0	0	0	0	0	1	0	0	1	0	1	1	0	0	0	0	0	1	0	1	0	0	0	0	1	0	0	0	0	0	1	0	1	1	1	1	2	1	1	2	0	2	1	0
OsKitaake01g025900.1	1	1	1	1	1	2	1	2	1	1	1	0	1	0	0	1	2	1	1	1	1	1	2	1	3	2	1	1	1	2	1	0	1	1	2	0	1	1	1	1	0	1	1	2	0	2	1	1	1
OsKitaake01g026300.1	1	1	1	1	2	1	1	1	1	2	2	1	2	1	2	0	0	0	0	0	2	3	2	2	2	1	1	1	1	2	1	1	1	2	2	0	1	0	0	0	0	0	0	0	0	0	0	0	0
OsKitaake01g026600.1	2	3	2	3	2	3	2	3	2	2	2	2	2	2	3	3	3	3	3	3	4	5	4	4	4	2	2	2	2	3	2	2	3	2	2	3	1	3	2	3	2	2	3	2	3	2	2	1	2
OsKitaake01g026800.1	1	1	1	1	0	0	1	1	1	1	0	0	0	0	0	0	0	0	0	0	1	1	0	1	0	1	0	0	0	0	1	0	1	1	1	0	0	0	0	0	2	1	1	3	1	1	0	1	1
OsKitaake01g026900.2	93	102	95	88	74	46	36	37	51	50	53	39	46	41	43	51	50	48	49	52	78	92	93	93	99	117	104	107	143	112	128	110	125	118	106	145	96	106	97	103	144	171	171	178	160	125	152	149	156
OsKitaake01g027000.1	3	3	2	2	3	2	1	2	2	2	1	1	1	1	2	2	1	2	1	1	1	1	1	1	0	0	0	1	1	1	1	0	1	1	0	1	0	1	1	0	0	0	0	0	0	1	1	0	0
OsKitaake01g027100.1	21	20	20	19	19	12	8	13	19	17	17	12	16	17	13	19	17	17	16	22	21	22	18	28	22	26	25	23	29	25	31	22	26	23	21	31	18	24	28	27	34	44	45	45	41	26	30	31	31
OsKitaake01g027208.1	1	1	1	0	0	0	0	1	0	1	0	0	1	1	1	1	1	1	1	1	1	1	0	1	2	1	1	0	1	1	1	1	1	2	1	1	1	1	1	0	2	2	2	3	3	1	2	1	2
OsKitaake01g027300.1	0	0	0	0	0	0	0	0	0	0	0	0	0	0	0	0	0	0	0	0	1	1	0	1	1	1	1	1	1	1	1	0	1	0	0	1	2	1	1	1	1	1	2	2	1	2	2	3	2
OsKitaake01g027600.1	48	44	42	43	43	48	58	49	50	55	41	64	52	60	54	61	61	63	51	56	63	66	64	60	66	84	83	88	67	77	63	85	66	78	74	74	63	56	63	57	88	70	73	74	71	57	67	65	61
OsKitaake01g027900.1	1	1	2	1	1	1	1	1	1	2	3	5	9	6	5	7	6	4	4	5	5	7	6	7	6	3	3	4	4	5	5	4	4	4	3	1	1	2	1	1	4	3	4	5	4	1	1	1	1
OsKitaake01g028000.1	30	28	29	28	26	23	20	20	26	23	29	24	28	25	27	36	34	31	31	33	37	37	37	39	35	36	35	33	42	35	49	35	43	36	43	40	25	33	36	36	44	52	52	56	53	33	36	34	36
OsKitaake01g028200.1	9	9	10	8	10	10	6	8	8	8	10	9	10	9	10	11	9	8	10	12	7	12	11	10	11	11	9	8	12	9	12	6	10	9	10	14	10	15	13	16	9	12	12	12	12	13	13	12	14
OsKitaake01g028200.2	1	1	3	2	1	0	0	1	1	1	1	0	0	1	1	1	1	1	1	0	5	1	0	3	2	0	1	2	1	1	1	4	3	2	2	1	2	2	3	2	1	1	0	1	1	1	1	2	1
OsKitaake01g028300.1	5	4	5	4	6	4	3	3	3	3	4	4	3	4	5	6	6	6	6	7	6	6	5	5	7	7	6	6	7	5	6	5	7	6	6	7	3	7	6	7	3	5	6	6	5	6	7	6	6
OsKitaake01g028400.1	5	5	5	5	5	3	2	2	4	3	4	3	4	3	2	5	4	4	5	6	2	3	3	3	3	4	5	4	5	5	6	4	5	4	3	6	3	4	4	4	6	7	6	7	6	5	5	6	5
OsKitaake01g028500.1	39	41	41	38	46	27	18	25	24	26	37	34	33	30	28	35	32	31	39	32	35	33	36	36	30	30	27	28	36	27	36	26	32	33	35	41	23	36	37	36	26	29	33	30	28	38	40	38	38
OsKitaake01g028500.2	4	1	3	4	4	5	3	1	3	2	3	0	4	1	4	5	3	5	4	5	4	2	0	4	4	4	7	5	3	5	3	5	4	2	3	1	14	4	3	3	3	4	3	2	3	3	0	4	1
OsKitaake01g028500.3	1	1	0	4	0	1	0	6	1	0	1	0	1	0	0	3	3	0	3	2	1	0	2	1	0	2	2	1	3	5	0	1	2	2	0	0	0	2	1	1	1	1	1	2	3	1	1	0	0
OsKitaake01g028500.4	3	4	3	5	4	2	0	1	1	2	4	0	3	0	0	3	2	0	1	2	0	0	5	2	1	0	1	1	2	2	2	1	3	2	2	4	0	2	2	3	1	2	2	3	2	2	3	2	2
OsKitaake01g028500.5	2	2	2	4	3	1	0	0	1	0	1	0	2	4	5	2	3	3	2	3	1	2	0	1	1	2	1	3	2	0	1	0	0	1	0	1	3	1	3	3	3	2	1	1	2	1	1	1	2
OsKitaake01g028600.1	12	12	11	10	12	7	7	6	9	9	9	6	9	12	9	12	12	13	12	11	10	10	7	13	12	10	10	10	14	12	11	13	12	10	10	14	8	11	14	14	8	11	11	10	9	13	14	13	11
OsKitaake01g028700.1	39	42	31	29	31	8	6	7	20	20	18	11	18	22	13	39	36	25	25	36	10	17	8	13	15	11	8	10	19	11	19	8	14	11	10	18	10	13	16	16	11	14	14	15	17	12	16	15	14
OsKitaake01g028700.2	5	2	10	9	6	6	10	9	0	0	8	9	7	0	11	0	0	8	7	0	11	3	7	5	5	5	8	7	0	5	0	9	2	5	8	0	2	4	1	3	2	0	0	0	0	2	0	0	0
OsKitaake01g028800.1	16	15	16	16	16	11	11	9	13	10	10	12	10	10	10	16	15	18	17	17	18	16	18	19	19	17	16	17	19	18	14	16	14	14	13	17	10	14	13	14	11	15	14	15	16	15	15	12	12
OsKitaake01g029000.1	1	0	1	1	0	0	0	0	1	1	0	0	0	0	1	2	1	0	1	0	1	1	0	1	0	2	2	1	4	2	2	1	2	2	1	3	2	3	2	3	3	8	9	12	8	2	5	3	3
OsKitaake01g029000.2	7	7	6	6	7	5	5	4	4	4	7	8	6	6	5	6	6	7	5	7	12	12	16	11	11	16	16	18	12	13	11	12	10	13	11	13	5	4	7	7	17	13	12	9	10	6	9	9	10
OsKitaake01g029600.1	5	7	6	6	7	6	6	5	6	6	8	7	7	9	7	8	8	8	7	9	9	10	9	10	7	9	8	7	10	7	8	7	7	6	7	10	8	10	10	9	6	6	7	7	8	8	9	9	8
OsKitaake01g029600.2	0	0	0	0	0	0	0	0	0	0	1	0	0	0	1	0	0	0	1	0	0	0	0	0	1	0	0	0	0	1	0	0	0	1	1	0	0	0	0	0	0	0	0	0	0	0	0	0	0
OsKitaake01g029800.1	2	2	1	1	2	2	2	1	2	2	1	1	1	1	1	1	1	2	1	1	1	2	1	2	2	2	1	2	2	2	1	1	2	1	1	4	2	2	3	4	2	1	2	2	3	3	3	3	3
OsKitaake01g030100.1	6	5	5	5	5	10	10	7	7	6	6	3	5	4	3	4	4	3	3	3	4	3	2	4	5	5	5	5	5	4	5	5	4	5	7	11	6	5	6	5	6	7	8	7	7	5	7	5	6
OsKitaake01g030100.2	0	0	0	0	0	0	0	0	0	0	0	0	0	0	0	0	0	0	0	0	0	0	0	0	0	0	0	0	0	0	0	0	0	0	0	0	0	0	0	0	0	0	0	0	0	0	0	0	0
OsKitaake01g030200.1	5	5	2	0	2	21	12	26	17	9	6	4	6	12	8	1	5	3	2	1	1	2	1	3	2	10	3	3	1	5	9	4	5	3	4	5	3	1	1	4	12	11	12	15	12	4	3	3	6
OsKitaake01g030300.1	7	8	6	7	8	4	6	7	2	5	6	3	5	7	5	8	6	10	9	8	9	6	9	7	8	7	9	8	9	11	9	8	8	9	6	8	7	8	9	8	10	9	11	13	11	7	10	9	7
OsKitaake01g030300.3	0	0	0	0	0	3	0	0	3	0	1	2	1	1	0	0	1	0	0	0	0	2	0	3	0	2	0	1	0	0	0	1	1	0	5	0	0	0	0	0	0	1	2	0	0	1	0	0	0
OsKitaake01g030400.1	57	58	56	59	64	82	73	72	74	60	49	43	44	45	46	44	45	45	41	41	32	32	26	35	36	29	26	28	27	28	26	21	26	23	24	37	41	44	44	35	23	24	21	21	27	49	35	37	41
OsKitaake01g030400.2	6	7	7	5	5	4	1	3	3	3	3	2	4	1	1	1	1	2	1	3	1	1	0	1	1	1	0	1	1	1	1	1	1	2	0	1	3	3	3	1	2	0	1	0	2	1	2	3	1
OsKitaake01g030500.17	3	4	5	5	4	2	1	3	2	1	3	2	3	2	2	3	3	2	3	3	3	2	4	3	2	3	2	3	3	3	3	2	3	2	2	3	2	3	3	3	3	2	3	3	2	3	3	2	3
OsKitaake01g030508.1	5	5	4	6	4	5	4	5	4	4	3	3	4	4	4	3	3	5	5	4	6	6	10	7	5	6	5	6	7	6	4	6	4	5	5	4	3	4	3	5	5	3	4	5	4	4	4	4	4
OsKitaake01g030700.1	7	8	9	8	8	7	5	4	3	4	6	4	5	5	3	7	5	7	9	6	8	8	7	7	7	5	5	7	8	7	6	5	6	7	9	7	8	7	5	10	6	6	6	8	5	6	7	7	6
OsKitaake01g030900.1	9	8	8	9	8	5	3	4	7	6	6	5	7	7	6	8	8	7	8	8	7	8	7	8	8	9	8	9	10	8	11	8	10	8	7	10	6	8	9	10	8	11	10	9	12	7	9	9	9
OsKitaake01g031100.1	8	9	8	8	9	12	11	11	8	8	8	9	8	9	9	8	8	9	9	9	9	10	7	9	9	11	9	10	9	10	10	12	12	9	10	9	10	10	8	10	10	13	14	12	12	9	9	9	8
OsKitaake01g031200.1	3	3	4	4	4	3	5	3	2	2	3	1	4	2	1	2	3	3	3	3	4	4	3	3	4	4	5	4	4	4	3	2	3	3	3	3	2	5	3	5	4	3	3	3	3	4	3	4	3
OsKitaake01g031300.1	2	3	3	3	1	0	1	1	2	1	2	1	1	1	2	1	1	1	2	1	1	1	1	1	1	1	1	1	1	1	1	0	1	1	0	1	4	1	1	2	1	1	1	1	0	2	1	2	0
OsKitaake01g031400.1	0	0	0	1	1	0	0	0	1	1	0	0	0	0	0	0	1	0	0	1	0	1	3	2	1	0	0	1	0	2	0	2	0	0	1	0	0	0	0	0	1	0	0	1	1	0	0	1	0
OsKitaake01g031500.1	3	0	1	0	2	2	1	0	1	0	1	1	0	0	1	1	1	0	1	0	2	1	1	3	0	3	2	3	2	3	1	3	2	1	0	1	1	0	2	2	2	4	1	4	4	2	1	3	2
OsKitaake01g031600.1	0	0	0	0	0	0	0	0	1	1	0	1	1	1	0	0	0	1	0	1	2	3	2	1	2	2	3	2	3	3	1	2	1	2	1	2	0	0	1	2	3	4	2	3	3	1	2	2	2
OsKitaake01g032400.1	30	29	32	32	28	19	17	15	23	19	27	19	22	21	21	33	30	29	28	32	30	31	26	30	31	27	24	24	34	25	38	28	36	30	31	35	22	28	30	28	31	39	37	41	38	26	32	31	29
OsKitaake01g032500.1	13	12	13	13	13	7	3	5	8	8	16	10	17	15	14	19	20	19	19	18	8	9	10	11	11	12	10	10	13	10	14	12	14	12	12	12	9	11	12	13	11	13	12	12	12	12	11	10	12
OsKitaake01g032900.1	3	2	3	3	3	2	2	1	2	1	1	1	1	1	1	2	2	1	2	2	2	2	2	2	2	3	3	3	4	2	3	2	2	2	2	5	2	3	4	3	2	4	4	4	4	4	4	4	4
OsKitaake01g033200.1	534	533	525	516	519	459	554	470	477	513	604	521	541	499	517	535	498	471	512	501	583	588	527	541	537	523	507	509	543	520	576	506	567	507	578	567	535	538	554	558	552	515	537	562	552	544	543	584	569
OsKitaake01g033200.4	1	2	0	0	1	1	0	0	0	0	0	0	0	0	0	1	1	1	0	1	0	1	0	2	0	0	1	2	1	1	0	1	1	0	1	0	4	1	1	1	1	0	0	0	1	1	0	1	1
OsKitaake01g033300.1	17	16	16	17	16	7	4	5	9	7	12	6	12	10	9	17	14	12	14	16	9	10	10	13	10	10	9	8	16	8	18	8	16	10	11	17	8	13	16	16	12	20	22	21	20	14	15	15	17
OsKitaake01g033400.1	8	6	6	8	6	4	4	3	4	6	8	5	5	2	6	7	7	5	7	6	5	8	8	9	7	9	9	8	9	9	7	8	9	7	9	11	5	11	8	13	11	7	8	11	9	6	10	10	7
OsKitaake01g033400.2	0	2	4	0	2	0	0	0	4	0	0	0	4	5	0	1	1	1	0	1	1	0	1	0	0	1	0	0	2	0	6	0	0	1	0	4	4	0	3	0	0	7	5	3	4	4	1	2	5
OsKitaake01g033600.1	13	11	12	11	12	8	9	8	9	9	10	9	10	10	11	10	10	11	10	11	16	18	12	14	12	15	15	13	17	14	12	11	13	14	12	15	11	14	14	14	15	15	16	17	13	11	14	15	13
OsKitaake01g033900.1	20	19	21	24	21	17	15	17	17	17	16	19	15	18	17	17	18	20	24	19	40	36	27	36	30	37	38	35	34	38	19	23	17	21	18	27	22	26	25	24	18	24	19	20	19	24	22	24	24
OsKitaake01g034100.1	17	18	18	17	14	16	18	19	17	13	10	16	15	9	14	14	19	17	15	18	42	39	35	35	33	44	43	45	40	42	22	25	21	21	24	27	18	20	21	23	24	23	22	21	22	25	25	22	25
OsKitaake01g034300.1	1814	1859	1786	1733	1578	1745	2189	1651	1627	1814	1542	1458	1438	1237	1595	1678	1698	1863	1655	1632	2556	2310	2033	2074	2380	1920	1847	1867	2035	1966	1866	2211	1807	2032	2154	1694	1637	1922	1844	2058	1764	1592	1637	1745	1768	2182	1759	1803	1766
OsKitaake01g034400.3	1	1	1	1	1	0	1	0	0	0	0	1	0	2	0	1	1	0	1	0	2	0	0	0	0	1	1	1	1	1	1	1	0	1	0	1	0	1	0	2	0	0	2	0	1	0	2	2	0
OsKitaake01g034400.4	5	5	5	5	5	4	2	4	5	4	5	2	5	3	4	5	3	6	6	5	5	6	8	6	8	5	5	6	8	5	5	5	6	5	7	4	4	5	6	4	7	8	6	7	6	5	3	3	5
OsKitaake01g034400.5	0	0	0	0	0	0	0	0	0	0	0	0	0	0	0	0	0	0	0	0	0	0	0	0	0	0	0	0	1	0	1	0	0	0	0	0	0	0	0	1	0	0	0	0	1	0	0	0	0
OsKitaake01g034500.1	67	71	67	68	71	56	53	56	54	58	70	52	66	52	54	72	66	65	77	69	79	80	73	79	79	93	87	91	92	94	78	77	84	82	77	74	86	81	84	84	84	83	85	85	78	79	74	79	76
OsKitaake01g034600.1	4	5	4	5	4	4	3	3	4	4	6	4	5	5	4	5	5	5	4	5	4	3	3	4	4	4	4	4	5	4	6	4	6	6	5	4	6	6	4	5	5	6	6	7	6	4	3	5	4
OsKitaake01g034700.1	3	5	3	2	3	1	2	2	5	4	4	1	5	2	1	2	3	3	3	2	4	4	2	6	4	4	4	3	5	6	5	3	5	6	5	7	3	4	4	5	4	5	6	9	7	4	4	5	6
OsKitaake01g034700.2	5	3	3	7	4	6	7	5	0	1	6	5	3	3	6	3	2	4	5	3	7	9	17	5	7	5	4	9	6	4	1	6	5	3	5	2	3	6	5	8	7	7	7	4	4	4	3	3	3
OsKitaake01g035200.2	0	0	0	0	1	0	0	0	0	1	0	0	0	1	1	1	1	0	1	1	1	0	1	0	0	0	0	0	0	0	0	0	0	0	0	0	0	0	0	0	0	0	0	0	0	0	0	1	0
OsKitaake01g035200.3	14	14	13	15	14	9	7	9	11	10	8	9	10	9	8	14	12	12	13	14	16	16	16	18	16	18	19	19	21	19	17	14	16	15	14	20	11	15	16	17	17	19	19	19	18	15	19	16	18
OsKitaake01g035300.1	35	34	33	34	40	26	18	22	28	25	31	24	32	33	31	37	35	33	35	36	32	29	26	33	36	35	33	34	40	30	35	33	38	33	34	43	26	37	35	39	24	32	31	29	30	33	44	40	33
OsKitaake01g035300.2	129	123	134	135	144	105	90	93	108	98	113	81	105	109	93	139	124	118	131	123	120	111	109	115	133	129	120	128	139	114	140	106	130	121	119	158	112	141	145	139	95	113	115	107	126	131	157	138	144
OsKitaake01g035400.1	1	1	1	1	1	0	1	0	2	2	1	0	0	0	1	0	1	0	0	0	0	1	2	1	0	1	0	0	1	0	0	0	0	0	0	2	1	2	1	1	1	2	1	1	0	1	0	1	1
OsKitaake01g035400.2	1	1	2	2	2	3	3	3	1	2	0	1	1	2	0	1	0	1	1	1	1	1	0	1	3	2	2	3	2	3	1	1	2	1	2	1	2	2	2	2	1	0	1	0	1	4	3	2	1
OsKitaake01g035500.1	1	1	1	2	1	2	3	2	2	2	1	0	1	1	1	1	1	1	1	1	1	2	1	2	1	2	1	1	2	2	1	2	2	1	2	1	2	2	2	2	2	1	2	1	2	3	1	2	3
OsKitaake01g035600.1	7	7	7	7	7	7	6	6	5	5	9	7	9	8	8	7	8	8	9	8	6	6	7	7	6	7	6	5	7	6	9	8	9	9	9	5	3	5	5	6	13	13	13	14	13	5	5	5	5
OsKitaake01g035700.1	14	13	12	16	12	10	7	8	13	10	17	5	21	26	19	24	21	20	21	21	10	16	7	19	16	16	19	14	21	13	24	18	26	17	16	13	11	13	15	15	17	24	18	19	22	16	14	15	13
OsKitaake01g035700.2	30	32	32	24	31	21	30	24	24	26	38	37	33	30	32	36	37	35	40	43	40	36	39	31	33	35	30	44	31	42	43	48	39	51	55	28	33	29	27	28	34	31	33	35	34	26	30	31	33
OsKitaake01g035700.3	6	3	7	4	4	1	0	0	0	1	3	5	2	1	1	5	2	1	2	2	2	2	0	2	4	4	3	1	2	1	2	0	3	2	1	0	2	0	1	1	1	1	1	0	0	1	1	1	0
OsKitaake01g035900.1	0	0	0	0	0	0	0	0	0	0	0	0	0	0	0	0	0	0	0	0	0	0	0	0	0	0	0	0	0	0	0	0	0	0	0	0	0	0	0	0	0	0	0	0	0	0	0	0	0
OsKitaake01g036300.1	20	19	22	16	16	17	14	18	16	16	12	20	16	18	13	19	18	21	21	19	31	26	24	25	30	29	36	35	28	33	16	15	16	15	18	19	16	18	19	20	12	14	14	13	13	20	21	20	16
OsKitaake01g036600.1	94	101	105	92	100	96	90	101	94	82	70	99	88	80	65	85	85	110	95	90	139	129	132	137	109	145	144	158	133	156	100	118	97	111	106	117	127	99	109	103	116	115	104	119	96	104	94	98	109
OsKitaake01g036800.1	15	15	16	17	16	12	16	13	13	12	12	20	13	12	13	15	17	20	15	17	44	34	28	33	33	32	33	39	31	31	13	16	17	17	18	21	22	19	20	19	12	12	11	10	12	20	17	20	18
OsKitaake01g036900.1	2	2	2	2	2	2	1	1	2	1	2	1	2	2	2	2	3	2	2	3	1	2	3	3	1	2	2	3	2	3	3	2	3	2	2	3	2	1	2	2	3	4	5	4	4	2	2	2	2
OsKitaake01g037100.1	46	46	42	40	40	32	37	37	28	26	25	29	26	23	23	38	37	35	32	38	95	77	70	73	66	84	86	92	75	84	37	40	37	39	37	53	40	39	43	38	44	42	38	45	42	43	50	49	50
OsKitaake01g037300.1	75	67	79	76	73	59	60	57	52	50	63	83	68	67	62	79	82	74	67	67	186	156	160	167	145	157	164	167	131	160	72	74	80	75	76	81	83	78	86	90	69	66	68	67	68	76	73	79	77
OsKitaake01g037400.1	11	11	12	10	12	7	6	6	9	8	10	7	10	10	7	12	11	9	10	11	10	9	8	11	10	10	9	9	12	9	14	10	13	10	10	14	8	11	11	13	11	13	13	13	13	10	12	13	12
OsKitaake01g037608.1	1	2	1	1	1	0	0	0	0	0	0	0	0	0	0	1	1	1	0	0	0	0	1	1	0	1	1	0	0	1	0	0	0	0	0	1	0	1	1	0	0	0	0	0	0	0	0	1	0
OsKitaake01g037616.1	1	2	1	2	1	0	0	0	0	0	0	0	0	1	1	1	2	1	2	1	0	0	1	1	0	0	1	0	1	0	1	0	0	0	0	1	0	0	1	0	0	0	0	1	0	1	0	1	1
OsKitaake01g038100.1	0	0	0	0	0	1	0	0	0	0	1	0	0	1	0	0	1	0	0	0	0	0	0	0	0	0	0	0	0	0	0	0	0	0	0	0	1	0	0	0	0	0	0	0	0	0	0	0	0
OsKitaake01g038700.1	2	0	2	3	2	1	0	0	0	0	1	0	1	4	1	3	3	2	2	1	1	1	3	2	0	1	0	3	2	1	2	4	2	1	0	3	0	2	1	2	1	4	1	3	0	0	3	1	2
OsKitaake01g038700.2	12	13	12	10	11	8	6	7	9	7	9	9	7	5	7	12	9	10	9	11	8	8	7	10	11	11	10	7	14	9	13	5	12	11	14	12	10	11	12	13	11	13	16	15	16	12	13	14	12
OsKitaake01g038800.2	8	9	7	8	7	7	5	4	5	5	6	0	6	3	4	6	8	8	7	7	9	6	13	9	5	10	7	10	8	6	10	3	8	9	6	11	0	8	8	10	9	10	7	6	8	8	12	7	10
OsKitaake01g038800.3	4	4	3	3	4	0	0	2	2	4	0	2	2	5	3	5	3	4	2	3	0	1	0	0	6	0	4	1	1	5	0	1	2	0	0	1	9	1	3	1	2	0	1	3	2	3	0	4	2
OsKitaake01g038800.4	0	0	0	2	0	0	2	1	1	0	0	4	0	0	0	0	0	0	0	0	0	3	0	2	0	1	0	0	1	0	0	4	0	0	0	0	0	0	0	0	0	0	1	0	0	0	0	0	0
OsKitaake01g038900.1	5	6	6	4	1	1	5	3	1	6	3	6	3	5	0	4	4	7	1	1	5	0	2	8	9	9	7	5	9	7	9	8	9	7	7	6	6	4	4	6	7	6	9	9	9	3	4	6	4
OsKitaake01g038900.2	0	0	2	2	3	2	0	0	0	0	4	0	1	0	4	3	3	1	6	4	4	5	0	2	0	2	2	3	0	1	0	3	1	2	0	1	0	5	2	1	5	3	0	3	0	4	1	0	4
OsKitaake01g038900.3	6	6	1	4	4	0	1	2	2	3	1	4	3	4	3	7	3	3	0	2	1	1	5	2	4	2	2	3	4	4	4	0	3	2	2	3	6	0	3	3	0	1	3	0	3	1	2	3	1
OsKitaake01g038900.4	7	7	7	10	9	11	6	8	11	7	7	6	5	6	8	4	9	9	9	11	11	13	11	8	6	12	10	14	10	11	9	11	9	9	12	9	6	10	8	7	14	14	14	12	11	12	13	11	9
OsKitaake01g039000.1	0	0	0	0	0	0	0	0	0	0	5	12	7	6	4	0	0	0	0	0	0	0	0	0	0	0	0	0	0	0	0	0	0	0	0	2	0	0	0	0	0	0	0	0	0	0	2	4	5
OsKitaake01g040400.1	9	6	9	8	8	5	3	3	4	5	7	1	8	4	5	6	6	10	6	7	15	10	5	11	13	6	12	10	9	11	9	7	11	10	13	14	10	12	11	16	10	9	8	14	11	12	11	10	11
OsKitaake01g040500.1	16	13	14	14	12	15	19	15	15	18	22	22	24	17	17	22	22	15	17	17	44	45	45	39	36	39	38	41	40	42	43	38	41	41	44	33	22	23	24	31	64	60	65	63	60	22	31	32	29
OsKitaake01g040600.1	4	3	3	3	3	3	2	3	3	3	3	2	3	3	1	4	3	3	3	4	4	3	3	3	3	4	4	4	5	4	4	4	5	4	4	6	3	6	5	4	4	5	5	6	5	4	5	5	4
OsKitaake01g040700.1	19	17	19	17	18	15	16	13	17	17	24	33	25	25	26	16	18	13	16	19	31	32	26	30	19	23	25	21	17	24	22	19	18	15	19	20	25	19	19	15	20	18	15	17	18	17	21	18	20
OsKitaake01g040800.1	18	18	19	18	16	14	13	15	17	15	21	17	18	17	17	23	23	21	23	22	22	23	26	24	23	26	28	27	28	28	27	22	28	27	29	28	18	26	27	27	28	33	32	29	33	23	27	25	26
OsKitaake01g040900.1	5	6	5	6	5	3	3	2	4	4	2	4	2	4	4	5	4	5	4	6	6	4	9	5	4	5	4	4	7	5	4	6	6	4	3	7	2	5	4	6	3	2	4	3	5	5	7	5	7
OsKitaake01g040900.2	7	4	5	4	4	1	2	3	2	1	2	0	2	2	0	3	5	3	4	3	4	6	1	3	4	3	5	2	5	4	4	3	2	4	4	4	4	5	4	5	1	3	2	2	2	4	2	4	2
OsKitaake01g041000.1	0	1	1	1	1	0	0	0	0	0	1	0	1	1	0	1	1	1	0	1	1	1	1	1	1	1	0	1	1	1	1	1	1	2	1	1	0	1	1	1	1	2	3	3	3	1	2	1	1
OsKitaake01g041300.1	4	4	4	5	4	2	1	2	2	2	4	3	3	2	3	3	3	4	4	3	4	4	4	5	4	4	5	4	3	4	3	3	4	3	3	4	3	4	3	3	3	2	3	3	4	4	3	4	4
OsKitaake01g041500.1	0	0	0	0	0	0	0	0	0	0	0	0	0	0	0	0	0	0	0	0	0	0	1	0	0	1	1	0	1	0	1	0	0	0	0	1	0	0	1	0	1	1	1	1	1	0	1	1	1
OsKitaake01g041700.1	0	0	0	0	0	0	0	0	0	0	0	0	0	0	0	0	0	0	0	0	1	2	1	1	2	3	4	4	5	4	2	2	2	1	1	4	0	0	1	1	3	3	4	3	2	0	3	3	3
OsKitaake01g041800.1	13	13	13	12	12	11	9	9	12	10	14	10	12	11	11	15	12	11	14	14	11	11	8	12	12	14	13	13	16	14	19	17	21	19	18	14	9	12	11	13	24	27	28	29	27	11	14	13	14
OsKitaake01g041900.1	9	8	6	8	7	6	3	5	4	4	7	5	7	5	7	7	7	6	6	8	9	8	8	10	9	12	11	11	12	9	14	12	14	14	14	11	6	9	9	9	17	16	19	17	19	7	9	8	9
OsKitaake01g041900.2	0	0	0	0	0	0	0	0	0	0	0	0	0	0	0	0	0	0	0	0	0	0	0	0	0	0	0	0	0	0	0	0	0	0	0	0	0	0	0	0	0	2	1	3	0	0	0	0	0
OsKitaake01g042200.2	0	0	0	0	0	0	0	0	0	0	0	0	0	0	0	1	0	0	0	0	1	1	3	2	2	2	2	2	2	1	2	3	3	2	3	3	0	1	2	2	3	7	5	6	4	1	2	3	3
OsKitaake01g042300.1	1	1	0	1	0	0	0	0	0	1	0	0	0	0	0	1	0	0	0	0	1	1	0	1	1	1	1	1	2	1	1	1	1	1	1	2	0	1	1	2	1	3	2	3	2	1	2	2	2
OsKitaake01g042800.1	0	0	0	0	0	0	1	1	1	1	0	0	0	0	0	1	0	0	0	0	6	5	4	5	6	11	8	8	7	6	9	6	8	6	7	9	2	2	3	4	10	10	10	14	13	1	8	4	4
OsKitaake01g042900.1	2	1	2	2	3	0	0	0	0	0	0	0	0	0	0	2	1	0	0	0	0	1	1	1	1	0	0	0	0	0	0	0	0	0	0	2	1	1	2	3	0	0	0	0	0	1	2	1	0
OsKitaake01g042908.1	5	6	4	6	4	2	1	2	3	2	4	2	3	3	3	5	4	4	4	5	8	9	5	10	5	4	6	3	3	4	4	3	4	3	3	4	7	4	3	4	5	5	4	4	5	4	4	4	4
OsKitaake01g043200.1	0	0	0	1	1	0	0	0	0	0	0	0	0	0	0	0	0	0	0	0	0	0	0	1	0	0	0	0	1	0	0	0	0	0	0	1	0	0	0	0	0	0	0	1	0	0	0	0	0
OsKitaake01g043400.1	0	0	0	1	1	0	0	0	0	0	0	0	0	1	1	1	0	0	1	0	1	1	1	1	1	1	0	0	1	0	1	1	1	1	1	1	0	0	0	0	1	1	1	1	0	0	0	0	0
OsKitaake01g043500.1	1	1	1	1	1	0	0	0	0	0	0	0	0	0	1	1	0	0	1	1	1	1	1	1	2	1	1	1	0	1	1	0	1	1	1	1	0	0	0	1	2	2	2	2	3	0	1	0	0
OsKitaake01g044900.2	0	0	0	0	1	0	0	0	0	0	0	0	0	0	0	0	0	0	1	0	0	0	1	0	0	0	0	0	0	0	0	0	0	0	0	0	0	1	0	0	0	0	0	0	1	0	1	0	0
OsKitaake01g044900.3	1	0	0	1	0	0	0	0	0	0	1	1	0	0	0	1	1	0	0	0	1	0	0	0	0	0	0	0	0	0	0	1	0	0	0	0	2	0	0	0	1	0	0	0	1	0	1	0	0
OsKitaake01g044900.5	3	3	3	3	4	4	4	3	3	3	2	2	2	2	3	4	3	4	4	3	4	3	6	4	4	5	7	5	6	6	7	4	5	5	6	5	2	4	4	4	6	6	7	7	5	5	4	6	4
OsKitaake01g045000.1	2	2	2	2	2	3	2	2	2	2	2	2	2	2	2	3	2	3	2	3	3	2	2	2	2	4	4	4	4	3	4	3	4	4	3	4	2	3	4	4	3	3	4	3	4	3	5	4	4
OsKitaake01g045100.1	125	128	124	121	121	116	89	108	128	114	124	107	121	114	110	119	111	118	117	114	79	83	72	86	87	78	79	74	92	80	94	80	97	87	100	102	97	111	90	111	76	82	86	81	78	108	111	100	103
OsKitaake01g045100.2	5	9	4	9	9	13	6	8	7	13	12	2	5	5	10	9	9	4	11	7	8	9	17	14	8	9	6	7	9	7	9	13	10	14	11	9	3	7	12	7	6	9	9	13	12	10	6	7	7
OsKitaake01g045200.1	14	15	14	15	16	11	8	10	12	8	14	10	13	12	12	17	16	16	16	17	17	15	17	18	15	16	16	16	19	17	20	16	20	18	17	19	12	16	18	18	18	22	22	23	22	16	16	17	16
OsKitaake01g045400.1	2	2	2	3	2	1	1	1	1	1	1	3	2	1	1	2	2	3	2	3	2	3	3	3	4	3	2	3	3	2	4	3	3	3	3	3	2	2	2	2	3	3	3	4	4	2	3	2	3
OsKitaake01g045800.1	0	0	0	0	0	0	0	0	0	1	1	0	0	0	0	0	0	0	0	0	0	0	0	0	0	1	0	0	0	0	0	0	0	1	1	0	0	0	0	0	1	0	0	1	1	0	0	0	0
OsKitaake01g046008.1	2	2	2	2	2	1	0	1	1	1	1	1	1	1	1	1	1	1	1	1	1	1	2	1	2	2	2	1	2	2	2	1	1	1	1	3	0	2	2	3	2	2	2	2	1	2	3	2	2
OsKitaake01g046100.1	1	0	1	1	1	0	0	0	0	0	0	0	1	2	1	1	0	1	0	1	0	0	0	0	0	1	0	1	1	1	1	0	1	0	0	2	0	1	1	1	0	2	0	1	0	1	1	1	2
OsKitaake01g046300.1	13	11	13	12	12	9	8	7	10	10	8	6	6	7	8	12	11	12	11	13	8	7	12	9	10	11	10	11	11	9	12	10	11	12	11	11	6	10	9	9	11	15	13	15	13	11	13	11	12
OsKitaake01g046400.1	1	1	1	1	1	1	0	1	0	0	1	1	0	1	1	1	1	1	1	1	1	1	1	1	1	1	1	1	2	2	2	1	2	1	1	1	2	1	1	1	1	1	2	2	2	1	1	2	1
OsKitaake01g046700.1	25	25	26	23	24	16	14	13	16	15	22	12	17	15	14	24	23	20	22	25	23	25	24	23	26	25	23	23	30	23	26	20	26	23	23	27	19	22	22	26	28	33	36	33	35	23	25	23	25
OsKitaake01g046800.1	1	1	0	1	0	1	0	0	0	0	0	0	0	0	0	1	1	1	0	1	1	1	0	1	1	1	0	0	1	1	1	1	1	1	1	1	0	1	1	1	1	2	2	2	2	1	1	1	1
OsKitaake01g047000.1	0	0	0	1	0	1	1	2	0	1	1	0	0	2	1	4	1	1	2	1	1	1	3	0	1	0	1	0	2	0	1	0	0	0	1	0	0	0	1	0	1	0	1	0	0	0	0	0	0
OsKitaake01g047000.2	2	2	2	2	2	1	2	0	2	3	4	5	4	2	2	2	4	3	3	3	2	3	3	3	3	2	2	3	1	2	4	4	3	5	2	4	1	1	2	2	2	3	2	4	2	2	1	1	1
OsKitaake01g047100.1	17	20	18	19	20	11	7	10	15	14	22	16	23	15	15	19	20	20	25	21	16	18	18	22	16	18	18	18	24	23	23	20	22	23	19	19	19	17	17	16	23	29	25	30	23	17	15	18	18
OsKitaake01g047100.2	0	0	1	0	0	0	0	0	0	0	1	0	1	0	1	0	0	0	1	1	0	0	0	0	0	0	0	0	0	0	0	0	0	0	0	0	0	0	0	0	0	0	0	0	0	0	0	0	0
OsKitaake01g047100.3	4	4	4	6	2	8	13	7	0	0	6	9	1	4	11	2	4	4	5	6	13	8	5	4	8	6	7	11	3	5	2	7	5	6	8	3	2	4	2	3	7	1	2	2	3	4	6	3	2
OsKitaake01g047700.1	1	1	2	0	0	4	0	4	1	0	2	0	2	1	0	1	0	0	4	0	2	3	0	3	1	1	6	8	1	4	2	5	2	4	3	2	6	0	0	0	5	3	3	5	0	0	1	2	4
OsKitaake01g047700.2	45	43	44	40	41	31	29	27	34	32	32	37	32	36	36	44	41	41	37	42	76	71	82	81	88	96	96	93	110	93	99	84	86	82	84	103	51	68	66	65	106	126	120	125	124	70	102	94	93
OsKitaake01g047900.1	13	17	14	12	11	11	7	9	9	9	20	16	13	10	10	15	17	15	17	17	18	18	18	17	21	21	18	18	21	18	18	16	21	19	24	13	13	16	15	19	20	25	26	33	26	15	15	19	17
OsKitaake01g048000.1	6	5	6	6	6	6	5	6	5	5	4	4	4	5	5	8	6	8	8	7	8	5	6	7	8	8	8	8	9	7	9	9	9	8	9	10	5	7	7	7	9	8	8	8	8	7	10	9	6
OsKitaake01g048100.1	2	2	2	2	3	3	3	3	4	3	3	2	3	3	3	3	2	2	3	3	4	4	7	4	4	6	5	5	6	4	6	5	6	5	6	7	4	5	5	7	8	9	8	9	10	4	6	5	6
OsKitaake01g048300.1	12	13	12	13	11	10	7	8	9	7	9	9	8	9	7	12	12	13	13	13	11	13	7	12	13	12	14	13	14	13	14	12	15	13	14	14	9	12	12	12	14	15	17	16	15	12	14	12	13
OsKitaake01g048400.1	1	0	0	0	1	0	0	0	2	2	1	0	1	1	0	1	0	0	0	1	0	0	1	1	0	1	0	0	1	0	1	0	1	0	0	1	0	0	1	1	0	0	3	1	1	0	0	0	1
OsKitaake01g048400.4	0	1	2	2	1	3	1	1	0	0	1	1	1	0	0	1	2	1	2	1	2	2	0	1	2	0	1	2	1	2	2	2	1	2	1	0	2	1	0	1	2	2	0	1	2	1	2	2	0
OsKitaake01g048500.1	1	1	1	1	1	1	1	1	1	1	1	1	1	1	1	1	1	1	1	1	2	2	1	2	1	1	2	2	3	2	1	1	1	1	1	3	1	2	2	2	1	2	1	2	2	3	3	3	3
OsKitaake01g049000.1	5	5	4	6	6	2	1	2	2	2	3	2	4	3	2	5	4	3	5	5	3	4	4	4	4	4	4	3	5	4	5	3	5	4	4	5	3	4	5	5	4	6	6	6	6	4	5	5	5
OsKitaake01g049100.1	9	7	6	6	5	2	1	2	6	7	4	3	5	6	2	9	9	8	6	9	7	9	6	8	6	6	5	4	8	4	9	5	6	5	5	9	4	6	10	9	3	6	7	7	6	6	8	8	9
OsKitaake01g049100.2	0	1	1	0	0	1	3	1	0	0	0	0	0	0	3	1	0	0	1	0	3	1	4	1	2	0	1	1	0	2	0	1	0	0	0	0	1	2	0	0	1	0	0	0	0	0	0	0	0
OsKitaake01g049200.1	18	17	19	18	17	11	6	9	14	11	21	17	20	21	17	21	20	20	21	26	18	19	17	23	16	27	27	25	28	27	31	23	29	24	24	26	17	22	25	22	32	38	36	35	35	20	23	25	26
OsKitaake01g049300.1	13	14	13	13	13	12	11	11	14	16	13	10	14	12	12	16	14	12	12	14	18	18	18	17	17	18	16	16	16	15	20	16	19	16	18	12	14	12	14	12	22	25	27	24	24	14	12	13	14
OsKitaake01g049400.1	0	0	0	0	0	0	0	0	0	0	0	0	0	1	0	1	0	1	0	0	0	0	2	0	1	0	0	0	1	0	0	0	0	0	0	0	0	0	0	0	0	1	0	1	1	0	0	1	0
OsKitaake01g049400.3	2	2	3	1	1	3	1	2	1	0	2	1	1	1	1	1	2	1	2	1	1	2	1	1	1	2	1	2	0	1	1	1	1	1	1	1	3	2	2	1	1	1	3	2	1	1	1	1	2
OsKitaake01g049700.1	2	1	2	1	1	0	1	0	1	1	1	0	0	0	1	1	1	1	1	1	1	1	1	1	1	1	2	1	2	1	1	1	1	1	1	1	2	2	1	2	1	1	1	1	1	2	2	1	2
OsKitaake01g049800.1	90	93	81	78	77	36	35	42	58	55	40	51	44	46	51	88	80	86	65	71	140	125	122	130	147	137	142	129	177	127	133	137	136	125	133	213	65	110	110	146	171	149	183	215	192	90	180	170	172
OsKitaake01g049900.1	2	2	2	2	2	1	0	0	1	1	2	1	2	2	1	2	2	3	2	3	2	2	1	2	2	2	2	2	2	2	1	1	1	2	1	2	1	2	2	2	0	1	1	1	1	2	2	2	2
OsKitaake01g050000.1	0	0	0	0	0	0	0	0	0	0	0	0	0	0	0	0	0	0	0	0	0	0	0	0	0	0	0	0	0	0	0	0	0	0	0	0	0	0	0	0	0	0	0	0	0	0	0	0	0
OsKitaake01g050100.1	0	0	2	0	0	3	6	2	3	3	1	0	1	2	0	0	1	1	3	1	0	1	0	0	0	1	1	0	1	2	1	2	1	1	1	0	0	0	2	1	1	2	1	3	1	1	0	0	0
OsKitaake01g050200.1	4	3	4	4	4	5	4	3	4	3	3	2	3	2	3	4	3	3	4	4	2	2	2	2	2	2	2	2	2	3	3	3	2	3	2	3	3	3	3	3	2	3	3	3	3	3	3	3	3
OsKitaake01g050900.2	18	19	18	19	17	18	13	13	17	16	27	23	26	21	22	24	22	21	25	22	19	19	23	21	17	18	20	17	21	18	22	21	24	23	23	17	18	17	15	18	24	24	22	25	25	15	18	18	18
OsKitaake01g051100.1	10	9	10	9	11	7	5	4	5	5	11	10	12	9	10	12	10	11	16	11	12	12	9	13	12	14	13	13	15	14	14	12	15	16	12	12	8	11	10	13	16	17	14	18	16	10	12	10	13
OsKitaake01g051200.1	7	4	5	3	5	1	0	2	3	5	5	0	3	7	11	10	6	4	2	3	2	3	0	2	4	3	2	2	3	4	4	2	4	2	1	1	4	2	6	2	4	5	4	7	7	3	6	5	5
OsKitaake01g051200.2	29	31	35	35	30	21	26	19	20	16	50	45	59	57	47	41	51	53	57	47	34	33	32	32	25	31	29	33	27	33	41	48	46	54	50	23	27	25	22	26	43	40	45	38	44	30	21	25	26
OsKitaake01g051300.1	5	4	5	5	4	4	3	3	4	3	5	5	4	4	5	6	6	6	5	5	4	4	3	4	5	4	5	4	6	5	7	6	6	6	7	7	4	6	5	6	6	8	8	8	8	5	5	5	5
OsKitaake01g051400.1	7	8	7	10	8	7	7	6	7	6	8	5	6	4	6	9	7	8	9	10	9	8	8	7	8	8	7	7	8	6	11	10	12	11	10	7	6	7	6	9	10	11	9	12	11	6	8	7	8
OsKitaake01g051500.1	31	30	32	27	29	27	27	25	30	29	24	18	23	22	18	33	30	27	27	29	26	29	23	30	27	32	30	30	35	30	38	31	34	29	30	36	24	30	33	32	42	53	52	55	54	31	39	35	34
OsKitaake01g051600.1	7	7	8	9	6	3	4	2	3	3	7	4	5	5	3	7	6	6	7	7	7	7	8	6	6	4	4	3	5	4	5	5	5	4	4	5	5	6	5	6	4	6	5	7	6	7	5	6	6
OsKitaake01g051700.1	2	1	2	2	1	1	3	2	2	1	3	3	3	3	3	2	1	1	1	1	2	3	1	2	2	2	2	2	1	2	1	2	1	1	1	1	2	1	1	1	3	2	2	2	1	2	1	1	2
OsKitaake01g051800.1	89	96	91	86	79	63	67	73	85	96	174	149	168	201	170	139	127	134	131	114	115	124	124	121	130	120	107	112	114	111	127	136	132	135	137	92	103	90	100	115	101	93	105	100	92	95	88	94	98
OsKitaake01g051900.1	16	15	13	16	14	14	19	16	11	10	14	12	13	13	12	20	17	20	18	18	23	17	15	14	20	19	18	17	21	19	19	25	21	24	19	22	15	18	18	19	18	18	15	17	16	17	21	20	13
OsKitaake01g051900.2	0	0	0	0	0	0	0	0	0	0	0	1	0	0	0	0	0	0	0	0	1	0	0	0	0	0	2	2	0	0	0	1	0	0	0	0	0	1	0	0	1	2	0	1	0	0	0	0	0
OsKitaake01g051900.3	0	1	0	1	0	0	0	0	0	0	0	0	1	1	0	0	0	0	0	1	0	0	0	0	0	0	0	0	0	0	0	0	0	0	0	0	1	0	0	1	0	0	0	0	0	0	0	0	0
OsKitaake01g052200.1	11	10	11	11	11	6	5	6	8	7	8	7	8	7	5	12	10	10	9	10	14	16	18	17	18	16	16	14	18	14	22	15	20	17	16	16	9	13	15	16	15	19	20	19	19	11	14	13	12
OsKitaake01g052208.1	4	3	4	3	4	4	3	3	2	2	1	4	2	4	5	5	7	6	4	5	6	6	6	5	6	6	6	9	5	6	4	6	5	6	6	4	3	3	4	2	4	4	4	3	3	4	4	3	4
OsKitaake01g052400.1	13	10	15	11	11	11	11	11	9	15	17	12	10	10	9	12	15	14	13	11	5	6	10	12	9	9	5	8	8	12	9	9	14	8	10	12	9	10	9	12	14	13	23	11	16	12	4	5	8
OsKitaake01g052500.1	1	2	1	1	0	0	1	0	1	0	0	0	0	2	0	0	1	2	1	1	0	1	1	0	1	1	0	1	1	0	2	0	1	1	0	1	0	2	1	1	1	2	0	1	1	0	1	1	1
OsKitaake01g052600.1	3	4	3	3	2	2	2	2	3	3	3	2	2	2	2	2	2	2	2	2	2	2	2	3	2	3	2	2	4	2	3	2	3	3	2	3	2	3	4	3	3	5	5	4	4	5	4	4	2
OsKitaake01g052700.1	1	1	1	2	1	1	1	1	1	0	1	0	2	2	1	1	1	1	1	1	1	2	1	2	1	2	1	1	1	1	1	1	2	1	2	2	1	2	1	2	1	2	1	1	1	1	2	1	1
OsKitaake01g053000.1	18	17	18	21	19	13	10	13	10	11	15	13	17	15	15	20	16	20	21	19	19	18	18	18	18	19	20	19	20	16	17	21	22	18	20	20	19	16	16	18	18	18	17	18	15	18	17	17	17
OsKitaake01g053100.1	2	2	2	3	2	1	0	2	2	2	3	1	2	2	2	2	3	3	2	2	4	2	2	2	1	4	2	2	1	2	3	2	2	2	3	3	3	3	2	2	2	3	1	2	3	1	3	3	2
OsKitaake01g053100.2	44	47	47	44	38	36	41	40	40	40	47	36	47	45	41	53	47	48	47	53	50	51	46	46	53	48	47	49	60	46	50	44	45	49	46	53	48	56	55	59	54	53	59	55	53	55	52	53	54
OsKitaake01g053100.3	0	0	0	2	2	0	0	0	0	0	0	2	1	0	0	1	2	0	1	0	0	0	1	0	1	0	0	2	0	1	0	0	1	1	0	0	0	1	1	1	0	1	0	3	0	0	0	1	0
OsKitaake01g053200.1	4	3	2	2	2	10	13	12	9	11	4	6	6	4	4	3	4	3	2	2	8	8	6	6	6	12	11	11	9	9	18	20	17	16	19	7	3	4	2	4	35	28	31	38	27	3	8	6	6
OsKitaake01g053300.1	2	2	2	2	3	2	1	2	1	1	2	1	1	1	3	2	1	1	1	2	1	1	0	2	1	1	1	2	1	2	1	1	1	1	1	1	2	2	2	2	1	1	1	1	1	2	1	1	1
OsKitaake01g053400.1	3	4	3	4	6	2	0	2	1	1	1	2	2	1	1	2	1	3	2	2	1	3	3	1	2	3	2	2	4	2	1	1	3	2	1	3	1	3	4	4	2	3	1	4	1	2	2	2	3
OsKitaake01g053500.1	0	1	1	1	1	0	0	0	1	0	1	0	1	1	0	1	1	1	1	1	0	0	1	1	0	1	1	0	1	1	1	0	0	1	1	1	0	1	0	1	1	1	1	1	2	0	1	1	1
OsKitaake01g053700.1	282	273	281	272	266	130	97	122	175	174	205	140	209	180	166	259	229	213	237	229	204	236	251	261	260	260	247	246	311	246	258	189	253	225	216	255	209	255	295	311	167	192	205	196	215	235	244	239	245
OsKitaake01g053900.1	0	0	0	0	0	0	0	0	0	0	0	0	0	0	0	0	0	0	0	0	0	0	0	0	0	0	0	0	0	0	0	0	0	0	0	0	0	0	0	0	1	1	1	1	1	0	0	0	0
OsKitaake01g054100.1	0	0	0	0	0	0	0	0	0	0	0	0	0	0	0	1	1	0	1	1	1	0	1	0	0	1	1	1	1	1	1	1	1	1	1	1	1	1	1	1	1	1	2	1	1	0	0	1	1
OsKitaake01g054300.1	5	7	6	5	4	4	5	5	5	6	8	9	10	11	10	9	8	8	7	7	4	5	4	4	4	4	4	4	3	4	5	7	5	6	5	2	2	3	3	2	5	4	6	4	4	3	3	2	3
OsKitaake01g054500.1	1	1	1	0	0	1	1	1	2	1	0	1	1	1	0	2	2	2	2	2	1	2	0	2	2	1	0	0	2	0	3	2	2	2	2	2	0	1	1	0	2	2	2	2	1	2	1	2	2
OsKitaake01g054500.2	0	0	0	2	0	0	0	0	0	0	0	0	0	0	1	0	0	0	0	0	0	0	1	0	0	0	1	2	0	0	0	0	0	0	0	0	1	0	0	1	0	0	0	0	1	0	1	0	0
OsKitaake01g054800.1	10	9	10	10	10	6	4	5	7	6	8	5	8	8	5	11	10	9	9	10	8	9	8	10	10	10	9	8	14	9	14	8	12	10	10	14	7	12	11	13	10	14	15	14	15	11	13	13	12
OsKitaake01g054900.1	0	0	0	0	0	0	0	0	0	0	0	0	0	0	0	0	0	0	0	0	0	0	0	0	0	0	0	0	0	0	0	0	0	0	0	0	0	0	0	0	0	0	0	0	0	0	0	0	0
OsKitaake01g055100.1	0	0	0	1	0	0	0	0	0	0	0	0	0	0	0	2	1	1	1	2	1	1	0	2	1	1	2	1	3	0	2	1	4	3	1	2	0	1	2	1	2	4	4	5	4	1	1	2	2
OsKitaake01g055100.3	0	0	1	0	0	0	0	0	0	0	0	0	0	0	3	0	2	1	1	1	1	0	3	1	2	3	2	2	3	1	5	1	1	1	0	3	1	1	3	0	0	0	3	2	1	0	3	1	2
OsKitaake01g055100.4	5	6	5	6	6	4	4	3	3	3	10	8	10	8	7	12	10	10	11	11	17	17	13	14	17	17	15	15	19	17	16	17	19	19	21	14	5	8	8	15	23	24	20	23	25	10	11	12	8
OsKitaake01g055200.1	0	0	0	0	0	0	0	0	1	0	0	0	0	1	0	1	0	0	1	0	0	0	0	0	0	0	0	0	0	0	0	0	0	1	0	0	1	1	0	0	0	0	1	0	0	0	0	0	0
OsKitaake01g055200.2	6	6	5	6	7	5	5	5	4	4	6	7	6	6	8	6	8	9	7	8	5	5	5	4	4	4	3	5	4	4	6	7	5	6	5	5	2	3	4	5	5	6	5	7	7	4	4	4	3
OsKitaake01g055200.3	2	1	2	2	2	2	0	1	0	1	3	1	3	2	1	2	2	2	3	2	2	2	2	2	2	1	1	2	1	2	2	2	2	1	3	2	1	2	1	2	2	2	2	2	2	2	1	2	2
OsKitaake01g055300.1	2	2	2	2	2	2	0	2	1	1	3	2	2	2	3	3	2	2	3	3	2	2	2	3	2	4	4	4	3	4	4	5	5	4	5	3	0	3	3	3	6	5	5	5	6	2	3	2	3
OsKitaake01g055400.1	40	39	83	32	23	24	20	40	29	26	33	32	36	22	44	54	68	61	53	51	75	53	64	43	69	50	47	35	49	35	56	48	27	46	52	63	78	44	52	78	49	49	17	77	36	40	46	39	50
OsKitaake01g055500.1	5	6	6	8	7	5	5	6	4	4	6	8	7	6	7	10	8	13	13	11	5	5	6	5	5	6	5	6	4	6	7	9	8	10	8	2	3	4	3	4	6	5	4	5	4	3	4	4	3
OsKitaake01g055600.1	25	24	24	26	23	22	20	20	21	23	28	31	30	31	32	31	32	32	33	29	29	32	36	30	26	25	26	24	23	27	31	28	28	32	28	16	23	22	22	18	30	27	30	26	26	23	16	16	15
OsKitaake01g055700.1	0	0	1	1	0	1	1	1	0	0	1	1	1	2	0	0	1	0	0	0	1	0	1	1	0	0	0	0	0	0	0	1	0	1	1	0	0	0	0	0	1	1	1	1	1	0	0	0	0
OsKitaake01g056100.1	0	0	0	0	0	0	0	0	0	0	0	0	0	0	0	0	0	0	0	0	0	0	0	0	0	0	0	0	0	0	0	0	0	0	0	0	0	0	0	0	0	0	0	0	0	0	0	0	0
OsKitaake01g056300.1	7	8	7	8	7	6	4	5	6	5	7	6	7	7	5	8	8	7	9	7	9	9	7	8	9	10	9	9	10	9	13	8	10	9	9	8	6	8	8	9	11	14	13	14	14	8	8	9	9
OsKitaake01g056400.1	26	23	23	24	25	26	26	22	26	23	24	24	24	26	21	32	28	32	27	29	38	34	25	30	38	35	35	38	36	34	43	39	39	39	36	35	21	29	28	29	35	43	42	39	42	26	35	29	26
OsKitaake01g056500.1	4	4	3	4	4	2	1	1	2	2	3	2	3	2	2	5	4	4	4	4	2	3	4	3	3	3	2	2	5	2	4	2	4	3	3	4	2	3	4	4	3	6	5	5	5	3	4	4	4
OsKitaake01g056600.1	8	9	9	10	10	4	3	4	5	4	6	6	5	5	6	10	9	9	9	9	7	6	7	7	8	7	7	7	9	7	10	7	8	8	7	9	5	7	8	8	7	10	10	9	9	8	9	8	8
OsKitaake01g056700.1	272	301	270	263	264	219	324	251	334	419	364	382	520	540	511	402	429	403	363	364	579	721	583	592	579	748	711	695	667	702	589	620	585	585	475	534	536	462	571	511	572	546	518	468	404	455	528	516	541
OsKitaake01g056800.1	17	20	21	20	18	16	15	15	18	15	24	21	21	22	24	25	22	20	21	20	30	27	30	27	28	31	29	30	34	30	34	29	34	31	34	27	20	28	27	35	36	40	40	40	42	23	27	31	28
OsKitaake01g056900.1	178	187	182	198	191	136	107	131	159	157	197	172	205	199	183	261	252	252	243	245	231	238	259	242	249	262	244	252	282	250	268	255	277	267	245	201	206	217	224	226	212	227	220	213	207	195	211	203	198
OsKitaake01g057100.1	0	0	0	0	0	0	0	0	0	0	0	0	0	0	0	0	0	0	0	0	0	0	0	0	0	0	0	0	0	0	0	0	0	0	0	0	0	0	0	0	0	0	0	0	0	0	0	0	0
OsKitaake01g057300.1	0	0	0	0	0	0	0	0	0	0	1	0	0	1	0	0	0	0	0	1	0	0	0	0	0	0	0	0	0	0	0	1	0	0	0	2	0	0	0	0	0	1	1	1	1	0	0	0	0
OsKitaake01g057300.2	3	3	3	3	2	2	1	2	5	3	2	0	2	3	3	4	4	3	4	4	2	2	1	2	1	4	3	2	5	2	6	2	4	2	3	3	2	4	3	4	4	7	8	6	8	3	4	4	4
OsKitaake01g057300.3	1	0	1	0	2	4	3	2	0	0	0	2	0	0	0	1	0	1	0	0	0	0	0	1	2	0	0	1	0	1	0	1	1	3	2	0	0	0	0	0	1	0	0	1	0	1	0	0	0
OsKitaake01g057400.1	1	0	1	1	0	0	0	0	0	0	1	0	1	1	0	1	1	1	1	1	1	1	1	1	1	1	1	1	1	1	0	1	0	0	0	1	1	0	1	1	0	0	0	0	0	1	1	1	1
OsKitaake01g057600.1	1	1	1	1	1	0	0	0	0	0	0	0	0	0	0	1	1	0	0	1	0	0	0	0	0	0	0	0	1	0	0	0	0	0	1	1	1	1	0	1	0	1	1	1	1	1	0	0	0
OsKitaake01g057700.1	1	1	1	1	1	0	0	0	0	0	0	0	0	1	0	1	1	1	1	1	1	1	1	1	1	1	1	1	1	1	1	1	1	1	1	1	0	1	1	1	1	1	1	1	1	1	2	1	1
OsKitaake01g057800.1	44	40	43	44	43	28	29	25	33	29	49	41	48	55	45	75	74	62	64	72	55	56	44	56	57	57	51	55	64	51	83	65	74	64	67	65	37	51	59	55	49	63	62	63	64	52	59	55	54
OsKitaake01g058000.1	6	6	6	6	5	6	5	4	6	4	4	4	5	5	4	5	7	6	6	7	6	6	6	7	8	8	8	9	8	8	9	7	7	8	6	8	5	6	6	5	8	9	8	7	9	6	9	6	6
OsKitaake01g058100.1	2	1	2	2	1	1	1	0	1	2	1	2	1	1	1	0	1	1	2	2	5	4	8	4	3	4	2	3	2	4	3	3	3	2	2	3	2	1	1	2	3	4	3	3	4	1	2	1	2
OsKitaake01g058108.1	3	3	3	3	3	5	4	5	3	3	5	5	6	3	5	4	4	4	4	4	10	8	7	8	6	5	6	5	5	4	5	5	5	6	5	5	4	6	4	7	5	4	4	5	5	5	6	5	5
OsKitaake01g058300.1	0	0	0	0	0	0	0	0	0	0	0	0	0	0	0	0	0	0	0	0	0	0	0	0	0	0	0	0	0	0	0	0	0	0	0	1	0	0	0	0	0	1	0	0	0	0	0	0	0
OsKitaake01g058600.1	4	3	3	3	3	1	1	2	3	2	2	2	3	2	1	2	3	2	2	3	3	4	4	5	3	5	5	4	5	4	5	3	4	3	4	4	2	4	4	4	5	5	6	5	5	3	4	3	4
OsKitaake01g058700.1	22	21	20	23	20	14	10	14	17	16	21	21	22	20	19	20	24	23	24	22	29	33	34	35	33	36	34	33	33	35	31	27	31	31	31	26	22	21	25	25	31	33	33	31	28	22	22	23	24
OsKitaake01g058800.1	3	3	3	4	3	3	4	5	3	5	2	5	3	2	7	3	3	4	4	3	6	5	3	4	4	5	6	6	4	6	4	6	4	6	7	6	2	4	4	3	5	5	5	5	4	3	3	4	4
OsKitaake01g058900.1	2	2	2	1	1	0	0	0	0	0	0	0	1	1	0	1	0	1	1	2	0	0	0	2	1	1	3	2	3	0	4	0	3	1	0	3	0	0	1	1	2	4	3	4	3	1	2	2	2
OsKitaake01g058900.2	0	0	0	1	0	2	0	1	1	1	2	1	1	0	2	1	2	1	0	0	1	2	3	0	0	1	0	0	0	3	0	2	0	1	4	1	1	3	1	1	1	0	1	0	0	1	1	0	0
OsKitaake01g059000.1	2	2	3	3	2	3	3	3	2	3	3	2	3	3	3	3	2	4	4	4	4	3	2	5	5	5	5	4	5	4	5	5	5	5	4	3	3	4	3	4	7	8	7	9	7	4	3	3	4
OsKitaake01g059100.1	0	1	1	1	3	0	0	0	1	0	0	0	0	1	0	0	0	0	0	0	0	0	0	0	0	0	0	0	0	0	0	0	0	0	0	0	0	0	1	0	0	0	0	0	0	0	1	3	0
OsKitaake01g059100.2	7	0	4	0	0	0	0	0	8	0	1	0	0	0	0	2	3	2	0	5	0	0	0	0	0	0	0	0	4	0	0	0	0	0	0	7	0	3	4	4	0	0	1	0	0	5	0	8	10
OsKitaake01g059100.3	17	21	19	21	22	16	10	13	11	14	8	7	9	9	7	9	7	6	9	7	10	10	9	13	8	13	14	11	13	10	8	6	10	8	7	22	10	17	18	20	13	13	13	14	13	16	21	18	19
OsKitaake01g059100.4	2	4	2	6	3	0	0	0	1	1	1	0	2	3	1	2	0	1	2	2	0	0	0	2	0	1	1	1	2	2	3	0	1	1	1	5	1	7	6	8	0	3	2	4	1	5	7	5	5
OsKitaake01g059100.5	3	0	0	0	0	17	22	17	0	1	2	0	0	0	0	0	1	0	0	1	17	2	27	0	2	2	0	6	2	0	2	13	2	5	4	0	0	1	0	0	4	0	0	2	0	2	2	0	2
OsKitaake01g059100.6	20	25	23	29	29	6	0	10	16	23	10	15	15	12	18	14	12	15	12	10	0	16	0	14	14	14	16	14	13	17	8	1	10	7	8	23	28	19	17	18	11	16	16	11	13	13	25	23	22
OsKitaake01g059500.1	3	3	3	3	4	1	0	1	1	1	2	1	2	2	2	4	3	3	3	4	1	2	3	3	2	2	2	2	3	2	4	1	3	2	2	3	2	3	3	3	2	4	5	4	4	3	3	3	3
OsKitaake01g059600.1	1	1	2	1	1	1	0	1	1	1	2	2	2	1	2	2	2	2	2	2	2	2	1	2	2	2	2	2	3	2	3	3	2	2	2	2	2	2	2	2	3	3	4	4	3	2	2	2	2
OsKitaake01g059700.1	0	0	0	0	1	0	0	0	0	0	0	1	1	0	0	0	1	0	1	0	0	0	0	0	0	0	0	0	0	0	0	0	1	0	0	0	0	0	0	0	0	2	0	0	0	0	1	0	0
OsKitaake01g059700.2	2	2	2	2	1	1	1	1	2	1	1	0	0	1	1	2	1	2	1	1	2	2	1	2	2	2	3	3	3	3	2	2	1	3	3	4	2	3	3	4	2	1	2	3	3	3	4	4	3
OsKitaake01g059800.1	0	0	0	0	0	0	0	0	0	0	0	0	0	0	0	1	0	1	0	0	1	1	1	1	1	2	2	2	2	1	3	1	1	1	1	2	0	0	0	0	3	3	3	3	2	1	2	2	3
OsKitaake01g060100.1	0	0	0	0	0	0	0	0	0	0	0	0	0	0	0	0	0	0	0	0	0	0	0	0	0	0	0	0	0	0	0	0	0	0	0	0	0	0	0	0	0	0	0	1	0	0	0	0	0
OsKitaake01g060200.1	3	3	1	0	2	2	2	0	3	2	2	0	1	4	0	1	1	1	3	4	0	1	3	2	1	3	3	2	6	4	3	3	2	5	2	3	1	2	2	6	2	3	3	2	3	2	1	2	3
OsKitaake01g060200.2	5	4	3	4	4	2	2	4	2	3	3	4	4	1	3	3	4	5	4	4	4	5	4	5	4	6	6	3	5	7	3	4	5	3	2	5	5	7	6	5	4	5	4	7	6	8	9	7	5
OsKitaake01g060200.4	0	1	2	1	0	1	1	0	1	1	1	0	1	0	0	1	2	1	2	0	2	1	0	1	2	1	1	1	2	0	1	0	1	1	1	2	0	1	0	1	1	2	1	1	1	0	1	1	2
OsKitaake01g060200.6	8	6	10	15	9	7	4	9	3	6	11	11	9	5	10	10	8	10	10	5	14	10	13	9	11	9	10	11	7	10	7	8	7	8	10	11	4	14	9	14	8	8	9	8	10	12	11	7	8
OsKitaake01g060400.2	18	22	18	20	19	12	9	11	11	10	16	12	14	13	14	17	15	16	18	17	16	16	16	17	17	19	18	18	20	18	17	16	19	19	15	20	11	15	16	18	22	26	25	24	24	17	18	17	19
OsKitaake01g060500.1	0	0	0	0	0	0	0	0	0	0	0	0	0	0	0	0	0	0	0	0	1	1	1	1	1	0	1	1	0	0	1	1	1	1	1	0	0	0	0	0	1	1	0	0	1	0	0	0	0
OsKitaake01g060600.1	0	0	0	0	0	0	0	0	0	0	0	0	0	0	0	0	0	0	0	0	1	1	2	1	1	1	1	1	1	1	0	1	1	0	0	1	1	1	1	1	1	0	1	1	1	0	1	1	1
OsKitaake01g060700.1	1	0	1	2	1	1	0	1	1	1	1	1	1	1	1	2	1	2	1	2	1	1	1	2	1	2	2	2	2	2	2	2	2	3	1	2	1	1	2	2	2	1	2	2	1	1	2	1	1
OsKitaake01g060800.1	1	1	2	2	2	24	42	24	31	27	39	59	54	58	47	64	66	61	60	49	26	25	33	21	21	23	20	25	15	18	23	20	18	22	18	15	22	19	23	17	17	12	15	11	11	21	24	21	21
OsKitaake01g061100.1	26	30	29	32	30	21	15	25	31	30	37	31	40	38	38	37	33	32	35	33	32	35	42	36	30	31	31	29	34	30	34	26	32	32	32	35	33	35	38	39	24	31	25	29	27	35	38	37	36
OsKitaake01g061200.1	0	0	0	0	0	0	0	0	0	0	0	0	0	1	0	0	0	0	0	0	0	0	0	0	0	0	0	0	0	0	0	0	0	0	0	0	0	0	1	1	0	0	0	0	0	0	1	0	0
OsKitaake01g061200.2	5	4	5	4	5	4	3	4	4	4	2	2	2	1	2	4	3	2	3	3	3	3	3	3	3	4	4	5	4	4	3	3	3	3	2	7	3	4	5	5	2	3	4	4	4	6	6	6	5
OsKitaake01g061400.1	0	0	0	0	0	1	0	1	0	0	0	1	0	0	0	1	0	0	0	0	1	1	0	1	1	1	1	1	0	1	2	1	1	1	1	1	1	0	1	1	1	1	1	1	1	0	0	0	0
OsKitaake01g061500.1	12	13	13	12	10	9	12	11	10	10	13	10	11	14	12	15	15	16	17	16	16	16	16	15	17	17	14	14	19	16	18	16	21	20	20	15	12	14	13	19	19	20	22	22	21	12	15	16	18
OsKitaake01g061600.1	37	35	33	30	31	22	19	15	26	24	27	17	23	23	21	34	31	28	26	33	24	25	17	24	26	27	27	26	40	26	36	28	35	27	29	39	18	30	33	32	28	40	41	42	46	33	39	35	35
OsKitaake01g061900.1	19	15	16	16	16	12	9	9	14	12	11	7	10	9	8	12	10	11	9	11	9	9	6	8	8	12	9	9	13	9	13	9	11	8	9	18	10	14	16	16	10	15	17	16	17	16	17	18	17
OsKitaake01g062000.1	3	4	3	3	3	10	13	11	9	8	6	7	6	7	7	5	5	5	4	4	8	8	6	7	7	11	12	13	10	11	12	14	12	13	15	8	5	5	6	5	19	16	18	19	15	5	7	9	8
OsKitaake01g062100.1	4	4	5	4	4	3	2	2	3	3	3	2	3	2	2	3	3	3	3	3	3	3	4	3	4	4	4	4	6	4	5	4	5	4	5	6	3	5	4	5	5	6	7	7	7	4	5	4	5
OsKitaake01g062200.1	2	3	2	3	3	3	1	3	2	1	3	4	3	2	2	2	2	2	2	2	2	1	2	2	1	3	2	2	2	2	2	2	2	3	2	2	3	3	2	2	3	1	2	2	1	3	1	1	2
OsKitaake01g062400.1	0	0	0	0	0	0	0	0	0	1	0	0	0	0	0	0	0	0	0	0	0	0	0	0	0	0	0	0	0	0	0	0	0	0	0	0	0	0	0	0	2	2	3	2	2	0	0	0	0
OsKitaake01g062500.1	21	23	21	24	22	30	35	31	37	41	21	16	22	21	17	17	17	17	16	16	14	15	16	15	15	15	15	13	17	14	19	20	20	18	18	16	15	16	15	17	27	28	29	31	27	15	16	17	17
OsKitaake01g062800.1	0	0	0	0	0	0	0	0	0	0	0	0	0	0	0	0	0	0	0	0	0	0	0	0	0	0	0	0	0	0	0	0	0	0	0	0	0	0	0	0	1	0	1	1	1	0	0	0	0
OsKitaake01g063000.1	0	0	0	0	0	0	0	0	0	0	2	3	3	1	2	1	0	0	0	0	2	2	2	2	2	1	1	1	1	2	1	1	1	1	1	4	0	0	1	1	5	4	4	5	5	0	3	1	0
OsKitaake01g063100.1	20	18	17	17	20	10	8	11	10	9	10	12	14	14	11	21	18	19	17	18	20	19	20	17	18	20	19	16	25	17	24	16	21	17	20	22	16	15	19	20	18	23	22	28	26	15	20	20	21
OsKitaake01g063100.2	1	1	2	0	0	1	2	0	1	1	3	0	0	0	1	1	1	1	3	3	2	2	0	3	3	3	1	2	3	3	4	4	4	2	5	5	0	3	3	2	3	5	5	2	3	3	2	4	1
OsKitaake01g063100.3	0	0	1	1	1	0	0	0	1	0	1	1	0	1	0	0	0	0	0	1	1	0	0	0	0	0	1	1	0	0	0	0	1	1	0	1	0	2	1	0	1	0	3	1	1	2	1	1	1
OsKitaake01g063200.1	0	0	0	0	0	0	0	0	0	0	0	0	0	0	0	0	0	0	0	0	0	0	0	0	0	0	0	0	1	0	0	0	0	0	0	1	0	0	0	0	1	1	0	0	0	0	0	0	0
OsKitaake01g063300.1	12	12	12	13	14	5	3	4	6	6	11	6	11	8	8	15	12	12	13	13	11	11	14	14	11	11	11	10	16	10	17	11	16	14	12	15	8	12	13	14	14	20	20	20	17	11	12	14	14
OsKitaake01g063500.1	11	11	10	13	12	8	7	8	7	7	11	11	11	11	10	14	13	14	13	13	14	13	15	13	14	13	11	13	12	12	12	11	12	13	11	11	10	12	10	11	10	11	12	12	10	11	11	11	10
OsKitaake01g063700.3	0	0	0	0	0	0	0	0	0	0	0	0	0	0	0	0	0	0	0	0	0	0	0	0	0	0	0	0	0	0	0	0	0	0	0	0	0	0	0	0	0	0	0	0	0	0	0	0	0
OsKitaake01g063800.1	9	9	9	8	9	11	11	11	14	13	7	7	8	7	7	10	8	10	9	8	8	9	6	8	11	10	11	12	11	11	15	13	13	13	14	14	10	12	11	14	15	16	19	17	19	10	14	14	13
OsKitaake01g064000.1	1	2	6	2	1	2	0	0	1	2	6	3	5	6	3	6	5	4	5	4	1	1	0	4	2	3	4	2	2	3	4	2	3	5	3	5	3	5	3	2	5	6	5	7	6	1	1	2	1
OsKitaake01g064000.2	28	31	27	32	27	23	20	27	25	28	70	48	47	47	61	52	47	41	50	46	44	36	43	37	35	44	39	41	45	40	54	41	48	51	50	31	23	27	30	30	48	48	46	65	55	28	31	30	29
OsKitaake01g064000.3	57	53	53	52	53	41	28	35	52	39	64	57	61	71	60	86	77	84	81	76	57	56	66	65	68	77	70	76	84	69	105	96	112	111	114	64	34	48	51	66	89	107	115	101	115	45	59	54	55
OsKitaake01g064100.1	7	7	7	9	8	5	3	4	4	3	6	7	6	5	7	6	7	7	6	7	4	4	5	6	5	5	6	6	6	6	6	5	7	6	6	4	4	6	6	5	6	7	6	5	6	5	5	5	4
OsKitaake01g064200.1	65	70	68	70	63	65	62	65	77	73	67	55	60	60	57	67	61	68	68	68	59	60	62	62	53	59	56	58	69	58	67	69	69	65	67	63	54	73	70	72	58	66	74	77	71	77	65	59	67
OsKitaake01g064900.1	13	16	6	20	9	5	1	8	5	5	6	1	6	3	8	6	3	10	9	7	5	13	0	8	7	8	8	12	9	7	11	9	9	12	7	11	2	7	6	11	10	8	2	11	15	15	5	4	2
OsKitaake01g065000.1	14	14	14	14	14	10	8	11	13	13	16	12	17	16	14	18	20	17	16	19	17	16	12	18	13	19	18	18	17	19	24	23	24	22	22	16	10	12	13	13	25	27	28	27	26	12	14	15	15
OsKitaake01g065100.1	52	51	53	52	51	43	51	43	47	47	34	33	35	38	36	45	44	46	44	43	43	39	40	34	39	44	46	45	41	42	45	52	48	54	49	46	41	43	43	50	43	41	44	44	46	39	46	37	40
OsKitaake01g065200.1	13	13	13	15	14	26	23	20	15	17	24	24	27	22	21	21	19	20	20	18	7	8	6	8	9	9	9	10	9	9	12	15	16	18	17	9	10	9	8	8	23	20	23	23	23	12	9	9	10
OsKitaake01g065600.1	29	32	30	32	28	28	31	29	21	24	25	25	24	20	24	30	26	31	25	25	37	37	36	31	36	38	41	37	41	33	27	30	29	34	35	48	37	37	33	43	37	32	35	34	33	33	38	37	38
OsKitaake01g065700.1	57	58	53	55	58	68	58	64	56	56	45	44	38	45	43	33	37	40	37	40	13	12	15	13	11	13	14	14	13	15	11	15	10	15	14	22	34	24	24	21	14	13	12	14	13	28	25	30	27
OsKitaake01g065800.3	0	0	0	0	0	0	0	0	0	0	0	0	0	0	0	0	0	0	0	0	0	0	0	0	0	0	0	0	0	0	0	0	0	0	0	0	0	0	0	0	0	0	0	0	0	0	0	0	1
OsKitaake01g065800.6	0	0	0	1	0	0	0	0	0	0	0	1	0	0	0	1	0	0	0	0	0	0	0	0	0	0	1	0	1	0	0	0	1	1	0	0	0	0	0	0	0	1	0	0	1	0	1	1	0
OsKitaake01g065800.7	1	1	1	1	1	0	0	0	0	1	0	0	0	0	1	1	1	1	1	0	0	1	0	1	1	1	0	1	0	0	1	1	1	1	1	2	0	2	1	1	0	0	1	1	1	1	1	0	0
OsKitaake01g065900.1	23	23	24	22	20	14	13	13	20	19	28	18	25	20	21	28	26	22	24	25	25	29	29	28	27	28	27	24	39	28	38	26	36	30	29	35	28	31	34	34	29	34	35	36	38	29	33	33	34
OsKitaake01g066000.1	0	0	0	0	0	0	0	0	0	0	0	0	0	0	0	0	0	0	0	0	0	0	0	0	0	0	0	0	0	0	0	0	0	0	0	0	0	0	0	0	1	0	0	0	0	0	0	0	0
OsKitaake01g066100.1	65	64	67	63	62	48	39	44	44	43	51	50	52	59	49	78	74	72	68	73	43	43	47	49	49	45	44	45	50	44	57	49	54	46	54	44	36	42	42	40	49	53	55	56	56	44	43	43	39
OsKitaake01g066116.1	0	0	0	0	0	0	1	0	0	0	0	0	0	0	0	0	0	0	0	3	0	0	4	3	2	0	3	1	2	1	1	1	0	2	0	3	0	1	0	0	2	2	3	7	2	0	3	2	0
OsKitaake01g066116.2	4	4	3	4	3	4	3	3	3	4	4	5	6	5	6	4	4	5	4	0	5	7	0	4	3	8	4	7	4	8	7	7	7	5	7	1	6	3	5	4	14	12	12	7	10	6	2	4	6
OsKitaake01g066132.1	49	46	47	48	67	107	138	113	77	81	86	85	79	86	70	49	45	63	60	44	85	78	95	76	88	91	117	100	105	96	123	158	111	124	138	85	47	57	52	71	100	112	87	98	98	51	80	62	57
OsKitaake01g066140.1	10	9	2	26	17	47	34	29	9	12	185	1258	267	477	194	32	33	24	14	28	31	11	60	34	31	37	31	74	9	28	21	42	15	49	26	25	8	0	0	0	55	16	14	0	4	5	17	8	3
OsKitaake01g066148.1	970	546	529	692	2705	1286	1001	1774	706	277	783	1246	1254	725	1466	511	572	1133	1001	1208	444	648	6030	780	801	668	2491	570	639	783	1608	1202	581	864	1718	1069	1293	763	644	512	1086	753	475	544	1585	417	1125	1043	548
OsKitaake01g066156.1	608	368	317	509	2267	775	607	1019	411	165	584	670	655	551	1048	275	381	676	735	926	268	349	4772	380	502	380	1806	253	449	503	1082	741	316	526	1234	788	898	553	432	367	760	484	275	350	1090	252	866	759	395
OsKitaake01g066164.1	607	371	317	592	2745	940	792	1179	360	171	693	707	356	466	1203	204	377	741	880	1191	336	378	5928	356	544	437	2316	264	491	661	986	903	257	511	1470	635	1187	649	501	364	960	439	382	307	1093	236	1066	778	478
OsKitaake01g066172.1	2	2	0	4	11	9	8	17	0	2	0	1	0	0	0	0	0	4	2	8	0	0	0	0	4	1	14	0	0	2	11	8	0	2	9	0	0	6	2	0	4	3	0	1	3	0	4	1	3
OsKitaake01g066180.1	27	33	30	35	45	54	42	50	13	13	40	106	43	38	85	31	41	53	63	43	46	38	45	33	32	27	46	48	23	38	27	55	32	51	64	32	25	25	15	32	48	32	25	25	32	30	24	19	19
OsKitaake01g066188.1	0	0	0	0	4	1	0	5	0	0	4	14	3	5	9	0	2	0	1	1	0	0	2	0	0	0	0	1	0	1	0	4	0	3	3	0	2	0	0	0	2	0	0	0	0	0	0	0	0
OsKitaake01g066300.1	13	14	14	17	16	25	26	22	27	28	23	22	23	26	27	14	15	14	15	14	3	4	2	3	3	5	4	3	4	4	8	8	8	8	7	4	5	5	5	4	9	12	12	12	12	4	4	3	4
OsKitaake01g066500.1	11	8	9	10	9	12	13	13	11	14	13	12	12	12	12	14	13	13	13	11	8	8	8	8	8	14	14	15	14	14	19	21	19	20	20	10	8	9	9	8	24	26	26	27	25	9	12	10	10
OsKitaake01g066600.1	0	0	0	0	1	1	0	0	0	0	0	0	0	0	0	0	0	0	0	0	1	0	1	0	1	0	0	0	0	0	0	1	0	0	1	0	0	0	0	0	0	1	1	1	1	0	0	0	0
OsKitaake01g066800.1	0	1	0	0	0	1	1	0	0	1	1	0	1	0	0	1	0	1	1	1	1	1	1	1	1	1	1	1	1	1	1	1	1	1	1	1	0	1	1	1	0	1	1	1	1	1	0	1	1
OsKitaake01g066900.1	3	2	3	2	2	1	1	1	1	1	1	1	1	1	0	2	2	2	2	3	0	1	0	0	0	0	0	0	0	0	0	0	0	0	0	0	0	1	0	0	0	0	0	0	0	1	0	0	0
OsKitaake01g067200.1	8	10	8	9	9	6	5	7	8	7	7	5	9	9	7	8	8	9	10	8	8	7	8	9	9	7	8	7	8	8	8	7	9	10	8	8	8	9	7	8	7	9	9	8	8	8	6	6	7
OsKitaake01g067300.1	1	2	2	3	3	2	1	1	1	1	1	1	1	1	2	1	2	2	2	2	2	2	1	2	2	2	2	2	2	2	1	2	2	2	2	3	1	3	2	3	1	1	1	1	2	2	2	2	2
OsKitaake01g067300.3	1	0	0	0	0	0	0	0	0	0	0	0	0	0	0	1	0	0	0	0	0	0	0	0	0	0	0	0	1	0	1	0	1	0	0	0	0	0	1	0	0	0	0	0	0	0	1	1	2
OsKitaake01g067400.1	3	3	3	3	4	2	0	1	2	1	1	0	2	2	1	3	3	3	2	3	2	3	5	4	3	3	3	3	5	3	5	3	5	3	3	3	2	4	3	3	2	5	5	5	5	4	5	3	3
OsKitaake01g067500.1	1	3	2	2	1	2	1	1	3	3	3	2	2	3	2	3	3	2	2	2	3	5	3	4	3	5	4	4	7	4	5	4	5	3	3	3	1	4	3	3	3	5	6	6	6	3	4	3	4
OsKitaake01g067500.2	0	0	0	0	0	0	0	0	0	0	0	0	0	0	0	0	0	0	1	0	0	0	0	1	0	0	0	0	0	0	0	0	0	0	0	0	0	0	0	0	0	0	0	0	0	0	0	0	0
OsKitaake01g067500.3	1	0	2	1	2	4	5	4	3	2	0	1	1	1	2	0	1	2	0	1	6	3	6	4	8	2	5	6	2	6	3	6	2	6	4	4	4	2	3	2	5	2	2	2	2	1	3	2	2
OsKitaake01g067700.1	5	5	5	4	4	2	3	1	3	3	4	5	5	3	4	6	6	5	6	5	11	11	10	11	11	10	10	11	12	10	12	11	11	11	11	10	5	7	7	9	14	15	17	16	14	6	10	8	8
OsKitaake01g067800.1	20	16	18	20	18	22	22	23	15	18	19	27	23	28	31	16	19	23	18	18	22	22	25	23	18	20	24	23	22	24	21	26	20	25	22	18	13	18	17	17	22	16	17	20	17	17	17	16	21
OsKitaake01g067900.1	0	0	0	1	1	1	0	0	0	0	0	0	0	0	0	0	1	1	1	0	0	0	0	1	1	1	0	2	1	1	0	0	1	0	1	0	0	1	0	2	0	0	0	1	0	1	0	0	0
OsKitaake01g067900.2	2	2	2	1	1	0	0	0	1	1	1	1	1	2	2	2	3	3	2	3	1	2	2	2	1	1	2	1	2	1	2	2	1	1	1	3	1	2	3	0	1	1	2	1	2	2	2	3	3
OsKitaake01g068108.1	0	0	0	0	0	0	0	0	0	0	0	0	0	0	0	0	0	0	0	0	1	1	2	1	1	1	1	1	1	0	0	1	0	1	1	0	0	0	0	0	1	0	1	1	0	0	0	0	0
OsKitaake01g068200.1	1	1	1	1	0	4	3	4	3	2	1	1	1	1	0	0	0	0	0	1	2	2	1	2	3	3	3	4	4	3	2	2	2	2	2	3	2	2	2	1	2	2	3	2	2	3	4	4	4
OsKitaake01g068300.1	30	35	30	28	30	24	21	21	26	27	28	22	27	25	32	30	29	28	30	27	34	33	28	35	35	34	34	30	35	33	34	34	32	33	31	31	29	34	29	34	32	31	34	34	32	30	36	33	33
OsKitaake01g068700.3	0	0	0	0	0	0	0	0	0	0	0	0	0	0	0	0	0	0	0	0	0	0	0	0	0	0	0	0	0	0	0	0	0	0	0	0	0	0	0	0	1	1	0	0	0	0	0	0	0
OsKitaake01g068900.1	5	6	6	5	5	5	4	5	5	4	10	11	11	11	10	8	8	7	9	7	14	15	15	13	12	12	13	15	12	13	12	12	13	12	13	11	13	9	9	9	15	12	12	12	12	9	9	9	10
OsKitaake01g069000.1	1	1	1	1	1	0	0	0	0	0	1	0	1	1	0	1	1	1	1	1	1	1	1	1	1	2	1	2	2	2	2	1	1	1	1	2	1	1	1	1	2	2	2	2	2	1	1	1	1
OsKitaake01g069100.1	2	1	2	1	1	0	0	1	1	2	1	1	1	2	1	2	2	1	1	1	1	1	1	2	1	3	3	1	2	1	3	1	2	2	1	2	1	1	1	2	2	2	2	2	2	1	2	2	2
OsKitaake01g069108.1	2	2	2	3	2	2	1	2	2	1	2	2	2	4	3	2	2	2	1	2	2	3	6	4	3	4	4	4	3	4	2	3	4	4	3	2	3	1	3	1	3	3	3	2	3	2	4	3	2
OsKitaake01g069200.1	2	3	3	3	3	3	3	3	2	2	3	3	2	2	3	2	2	2	3	2	5	5	4	4	4	3	3	4	4	5	3	3	3	4	5	5	4	5	3	5	4	4	3	3	3	3	3	4	3
OsKitaake01g069200.2	4	2	2	2	2	0	1	0	1	1	1	0	2	0	0	2	3	2	1	2	0	0	0	0	1	1	1	0	3	0	3	0	2	0	0	1	0	0	2	1	1	1	3	3	2	1	2	2	3
OsKitaake01g069300.1	29	29	24	27	28	31	36	32	27	31	38	36	35	34	35	36	37	40	39	37	46	41	38	40	41	36	40	37	37	34	46	58	45	51	48	31	24	30	28	34	43	46	45	48	47	31	30	28	27
OsKitaake01g069500.1	1	1	2	1	1	2	0	1	0	0	1	1	3	2	1	1	1	1	2	2	3	2	1	3	1	1	1	1	2	1	1	0	1	0	2	1	1	2	1	1	0	0	0	0	0	1	0	0	0
OsKitaake01g069500.2	11	10	10	14	10	11	15	12	9	13	16	12	13	11	18	14	14	17	14	13	23	21	28	18	18	17	16	18	17	17	14	17	18	22	17	11	12	17	16	19	15	13	14	16	16	12	11	11	11
OsKitaake01g069500.3	2	2	1	1	1	2	3	2	1	1	1	2	2	0	1	1	1	0	4	2	2	0	3	0	0	1	2	1	1	1	1	2	1	2	2	1	4	0	0	1	1	1	1	1	2	1	0	1	0
OsKitaake01g069600.1	0	0	0	0	0	0	0	0	0	0	0	0	0	0	0	0	0	0	0	0	6	8	6	7	6	8	8	8	8	9	6	4	5	5	4	5	5	4	7	5	12	10	11	11	10	5	6	7	6
OsKitaake01g069900.1	0	0	0	0	0	0	0	0	0	0	0	0	0	0	0	0	0	0	0	1	0	0	0	0	0	0	0	0	0	0	0	0	0	0	0	0	0	0	0	0	0	0	0	1	0	0	0	0	0
OsKitaake01g070000.1	28	27	29	26	28	21	16	20	21	18	17	15	15	15	16	25	22	21	23	23	20	22	16	24	21	22	21	20	29	21	28	22	28	22	24	32	17	26	25	29	23	31	31	33	34	25	26	28	27
OsKitaake01g070300.1	207	236	216	225	221	210	229	213	186	201	240	307	304	322	323	284	297	319	288	264	206	221	184	193	222	182	188	200	161	198	190	257	211	257	237	117	176	153	163	159	133	111	128	116	109	161	125	104	109
OsKitaake01g070500.1	26	30	29	30	28	26	26	29	22	25	36	31	35	30	34	32	33	36	37	32	42	42	48	38	36	41	42	41	42	42	35	35	37	38	40	28	35	34	32	35	36	32	36	37	37	32	23	27	25
OsKitaake01g070600.1	1	1	1	1	1	3	2	4	6	6	1	2	2	0	0	1	0	0	1	0	1	2	2	1	1	4	3	3	5	4	3	3	3	3	2	3	2	4	3	3	4	5	5	7	3	2	3	3	6
OsKitaake01g070700.1	1	1	2	3	0	2	1	2	1	1	3	1	0	0	0	2	0	1	2	1	2	0	1	0	2	0	0	2	0	2	3	1	0	2	0	3	4	3	0	5	2	1	0	0	1	1	0	0	0
OsKitaake01g070700.2	4	4	4	4	5	2	3	1	3	2	0	1	2	3	2	2	4	2	1	3	1	3	2	3	1	3	3	1	3	2	1	1	2	1	4	3	0	2	4	1	2	3	2	3	3	4	4	5	5
OsKitaake01g070700.4	2	2	2	2	2	0	1	1	1	1	0	0	1	0	0	1	1	1	1	1	0	2	0	1	0	1	0	1	2	1	0	0	1	0	0	0	0	1	3	0	0	1	3	2	1	1	3	1	2
OsKitaake01g070800.1	14	13	13	16	15	9	8	8	11	11	8	8	9	8	8	12	12	12	15	11	13	11	11	12	12	13	11	12	15	12	17	12	15	12	11	17	12	13	17	15	14	17	19	20	18	15	14	14	17
OsKitaake01g070900.1	7	13	9	6	4	1	1	0	2	5	0	0	3	0	1	5	4	9	4	4	6	4	3	3	6	3	0	2	3	2	3	1	2	0	0	1	13	12	1	3	1	3	6	4	1	11	6	2	7
OsKitaake01g071000.1	0	0	0	0	0	0	0	0	0	0	0	0	0	0	0	0	0	0	0	0	0	0	0	0	0	0	0	0	0	0	0	0	0	0	0	0	0	0	0	0	0	0	0	0	0	0	0	0	0
OsKitaake01g071100.1	1	1	1	1	1	0	0	0	1	0	1	0	1	1	1	1	1	1	1	1	0	0	1	1	0	1	1	1	1	1	0	0	1	0	0	1	1	1	1	1	1	1	0	1	1	1	1	1	1
OsKitaake01g071200.1	6	8	7	8	7	5	4	4	4	3	6	5	6	6	5	7	6	8	8	6	7	7	11	10	8	10	11	10	11	10	8	9	10	9	10	11	10	9	8	9	11	11	10	12	11	8	9	9	8
OsKitaake01g071300.1	4	3	4	5	4	4	3	3	3	3	4	3	3	3	2	3	3	3	3	3	3	4	4	4	3	5	4	3	4	4	3	3	3	4	3	4	5	4	4	4	5	5	5	6	5	5	5	5	5
OsKitaake01g071500.1	17813	20311	17669	18104	16001	11392	14575	11908	11800	12922	12885	10196	10934	10902	11011	14224	14397	14869	13043	12848	16958	16109	14162	14114	16800	11518	11339	12101	12414	12492	11807	12845	11661	12211	13617	10231	9464	11935	11179	13289	11894	10845	12350	13292	12454	11073	10406	10402	9780
OsKitaake01g071600.1	7	1	3	4	3	1	0	0	3	1	2	0	4	3	0	4	5	3	2	4	1	2	1	5	7	3	7	0	7	2	8	1	4	2	2	7	7	1	2	3	3	8	4	5	3	2	6	4	4
OsKitaake01g071600.2	0	5	5	4	3	4	4	5	2	4	3	3	0	1	4	3	0	3	5	2	5	5	8	2	0	3	1	7	3	5	0	6	4	4	5	0	0	7	5	6	5	0	4	3	5	5	3	3	3
OsKitaake01g071600.3	0	0	0	0	0	0	0	0	0	0	0	0	1	0	0	0	1	0	0	0	0	0	0	0	0	0	0	0	0	0	0	0	0	1	0	0	0	0	0	0	0	1	0	0	0	0	0	0	0
OsKitaake01g071700.2	0	0	0	0	0	0	0	0	0	0	0	0	0	1	0	0	0	0	0	0	1	1	0	1	0	1	1	1	1	1	1	1	1	1	1	1	0	0	0	1	2	2	2	2	1	0	0	0	0
OsKitaake01g071800.1	24	30	25	24	20	3	0	2	8	6	28	10	20	7	15	28	28	25	27	26	9	16	13	19	18	13	11	12	27	14	18	8	15	14	8	25	19	23	28	26	7	10	13	12	13	21	24	24	22
OsKitaake01g071800.2	20	19	18	25	27	12	11	12	9	11	14	20	21	29	23	31	26	28	33	28	27	24	23	22	23	23	25	21	19	24	16	19	18	15	20	20	14	17	15	21	8	8	7	7	3	21	21	17	20
OsKitaake01g072000.1	1	0	0	1	0	0	0	0	0	0	0	0	0	0	0	0	0	0	0	1	1	1	0	1	1	1	1	1	1	1	1	0	0	1	1	1	0	1	1	0	0	0	0	0	0	1	1	0	1
OsKitaake01g072600.1	2	2	3	3	4	1	2	3	1	2	3	1	2	2	1	2	3	1	2	2	4	4	7	5	4	4	4	4	5	5	3	3	4	2	3	3	4	3	4	4	5	4	4	4	4	4	4	4	3
OsKitaake01g072700.1	3	2	3	2	3	1	0	0	1	0	1	0	1	1	1	2	2	2	2	2	1	2	2	3	1	2	2	2	3	2	2	1	2	1	1	3	1	3	3	4	3	3	4	4	4	2	3	3	3
OsKitaake01g072800.1	1	0	0	1	1	4	3	4	3	3	0	0	0	1	0	0	0	0	0	0	0	0	0	0	0	1	1	1	1	1	0	1	1	0	1	2	2	1	0	1	1	1	1	1	1	0	1	1	2
OsKitaake01g073000.1	2	2	2	1	0	0	0	0	0	0	1	0	0	1	0	2	2	1	1	1	13	18	17	18	14	38	31	29	30	26	24	20	18	15	13	25	12	7	9	10	43	42	51	48	38	12	42	40	37
OsKitaake01g073100.1	1	0	0	1	1	0	0	0	0	0	0	0	0	0	0	0	0	0	0	0	0	0	2	1	1	1	1	1	0	0	0	0	0	0	1	0	0	1	1	0	1	1	1	1	1	0	1	0	1
OsKitaake01g073200.1	16	15	15	15	14	15	10	13	15	12	17	14	16	14	15	16	16	17	17	20	24	19	21	25	21	23	22	21	24	25	21	19	20	21	17	20	13	18	16	17	31	29	30	27	26	15	19	20	18
OsKitaake01g073300.1	1	1	1	1	1	0	0	1	0	0	0	1	1	0	0	1	1	0	1	1	1	0	0	1	0	1	1	1	1	1	0	1	1	1	1	1	1	1	1	1	0	1	0	1	1	1	1	1	1
OsKitaake01g073400.1	0	1	0	1	0	0	1	0	0	0	0	0	0	0	0	0	0	0	0	0	0	0	0	0	0	0	0	0	0	0	0	0	0	0	0	0	0	0	0	0	0	0	0	0	0	0	0	0	0
OsKitaake01g073500.1	6	6	6	7	6	7	7	6	7	7	8	10	10	11	12	10	11	10	9	9	8	8	9	9	8	10	10	11	9	11	9	10	10	9	9	7	7	7	7	6	10	9	9	9	8	7	7	7	8
OsKitaake01g073508.1	8	6	6	8	6	3	2	3	4	3	3	7	5	5	8	10	10	10	6	9	13	9	10	11	14	9	7	8	8	10	8	7	5	6	6	5	1	6	6	6	5	8	6	5	8	7	7	5	8
OsKitaake01g073600.1	1	2	2	2	1	1	1	1	1	1	1	0	1	1	1	2	2	2	1	2	1	1	0	1	2	1	1	1	2	1	2	1	2	1	2	2	0	1	2	1	1	2	2	2	3	1	1	1	1
OsKitaake01g074100.1	5	6	6	5	7	3	3	3	4	4	6	5	6	5	6	7	6	6	6	6	8	8	4	7	7	6	8	6	9	8	5	5	6	6	5	8	8	7	7	10	6	5	5	6	4	7	9	9	8
OsKitaake01g074500.1	3	4	4	3	3	2	1	2	3	2	3	2	3	2	2	3	2	3	2	3	3	3	4	4	4	4	3	3	5	4	4	3	4	3	2	5	2	3	4	5	4	4	4	4	5	4	4	3	4
OsKitaake01g074800.1	16	18	20	18	17	20	23	20	17	17	23	24	21	21	19	26	22	18	29	21	14	15	14	9	15	13	13	14	14	13	22	21	14	17	22	10	12	12	13	14	14	15	16	16	14	14	11	12	13
OsKitaake01g074800.2	5	7	8	7	5	9	9	8	6	4	10	7	7	6	12	6	6	9	8	8	3	3	3	5	5	3	2	2	3	3	4	7	7	8	9	4	4	7	2	5	6	6	7	6	9	4	2	3	5
OsKitaake01g074900.1	19	18	19	16	16	18	23	17	18	23	23	19	18	21	22	18	20	20	21	19	24	27	18	21	23	29	25	26	28	26	25	25	25	26	26	28	25	27	26	26	31	30	32	30	30	29	30	29	29
OsKitaake01g075000.1	1	2	1	1	1	1	2	2	1	2	2	2	1	3	2	1	2	2	2	2	3	2	2	2	2	2	2	3	2	3	2	2	2	3	2	2	2	1	1	1	2	2	3	1	1	2	2	1	2
OsKitaake01g075100.1	13	13	13	12	12	9	7	8	9	8	12	10	12	12	9	12	12	12	12	13	12	14	15	15	13	14	12	12	12	14	16	12	16	13	15	14	12	12	12	14	17	18	18	17	17	14	13	13	14
OsKitaake01g075208.1	1	1	2	1	2	2	1	1	2	2	2	1	2	2	3	1	1	2	2	1	2	2	1	1	1	2	2	1	2	2	1	1	1	1	1	1	1	1	2	2	1	1	1	2	1	2	2	2	2
OsKitaake01g075400.1	32	28	53	34	35	40	28	30	32	38	33	43	39	35	67	60	39	46	39	37	78	83	76	72	98	57	72	78	54	69	47	61	36	45	65	43	5	44	26	48	41	37	27	59	37	38	30	26	39
OsKitaake01g075500.1	98	96	98	103	101	55	46	51	56	55	104	85	93	107	97	146	136	142	142	135	41	41	39	46	55	40	41	45	43	43	65	56	59	55	52	54	61	67	63	58	53	57	57	50	58	69	57	52	53
OsKitaake01g075900.1	11	11	11	9	8	10	11	9	12	12	11	7	9	9	8	7	9	7	8	9	9	11	7	10	11	12	13	14	11	12	14	14	13	13	13	12	12	10	12	9	21	20	21	18	20	13	13	14	14
OsKitaake01g076300.1	0	0	0	0	0	0	0	0	1	0	0	0	0	0	0	0	0	0	0	0	0	0	0	0	0	0	0	0	1	0	0	1	1	1	0	0	0	0	0	0	1	2	1	1	1	0	0	0	0
OsKitaake01g076500.1	2	1	1	2	2	4	5	5	5	4	1	1	1	1	1	1	1	1	1	1	0	0	1	0	0	1	0	1	0	0	3	3	2	3	3	1	1	1	1	1	7	8	8	7	7	0	1	1	0
OsKitaake01g076600.1	6	7	7	7	7	4	1	3	4	3	4	2	4	3	3	6	6	6	6	6	3	3	3	5	4	5	5	4	8	5	6	4	6	5	5	7	3	6	7	6	5	8	8	8	8	6	6	6	7
OsKitaake01g076700.1	183	169	173	157	179	121	132	118	167	184	204	181	236	239	201	260	252	210	190	238	103	121	112	117	114	127	111	113	130	117	179	162	174	152	135	138	133	126	155	120	162	187	202	169	172	138	137	151	153
OsKitaake01g076800.1	10	11	13	11	6	2	1	3	6	4	10	2	8	4	5	12	11	7	7	10	7	10	5	8	5	9	7	9	14	12	10	4	12	6	9	11	10	11	11	10	9	13	13	12	11	12	11	10	13
OsKitaake01g076800.3	2	0	0	2	5	5	4	3	0	2	0	7	2	3	3	0	1	4	5	1	5	3	6	5	7	6	8	6	2	2	1	6	1	7	2	2	0	1	1	3	3	0	0	0	1	0	0	2	0
OsKitaake01g077000.1	2	2	3	2	2	2	2	1	2	2	1	1	1	1	2	2	1	2	2	2	2	2	2	2	2	2	2	3	2	2	2	2	2	1	2	2	1	2	2	3	3	3	4	2	2	1	1	2	2
OsKitaake01g077100.1	9	8	8	8	8	5	6	6	5	6	7	7	7	7	11	9	7	9	8	8	11	11	12	10	10	10	9	10	11	11	10	8	8	8	8	12	7	9	9	11	8	9	9	12	11	9	9	13	12
OsKitaake01g077400.1	8	8	7	6	6	6	5	7	7	8	7	9	10	7	9	8	8	7	8	7	14	17	20	17	15	16	19	17	16	17	18	19	18	16	17	18	10	9	11	12	41	38	36	39	31	9	15	14	14
OsKitaake01g077900.1	98	107	98	100	89	75	75	72	85	96	142	163	157	194	160	145	156	152	143	137	167	179	189	182	172	203	204	190	184	191	180	196	191	186	166	148	150	120	139	143	165	149	153	152	150	113	130	132	137
OsKitaake01g078000.1	134	140	134	140	123	104	127	117	128	129	86	95	92	93	88	113	123	142	122	107	125	120	113	119	125	105	108	111	116	113	104	113	102	109	114	83	77	97	98	93	102	102	109	104	106	99	90	82	86
OsKitaake01g078100.1	0	0	1	1	0	0	0	0	0	0	0	0	1	0	0	1	1	1	0	1	1	0	0	0	0	0	0	0	0	0	0	1	1	0	0	0	0	2	0	1	0	0	0	2	0	0	1	0	1
OsKitaake01g078100.2	2	2	0	3	3	1	0	1	1	0	0	1	0	0	0	0	0	0	0	0	0	1	0	0	0	0	1	0	1	0	0	0	0	1	1	1	0	0	0	0	0	0	1	0	1	0	0	1	0
OsKitaake01g078100.3	0	0	0	0	1	0	0	0	0	0	0	0	0	0	0	0	0	0	0	0	0	0	1	0	0	0	0	0	1	0	0	0	0	0	0	0	0	0	0	0	0	1	0	0	0	0	0	0	0
OsKitaake01g078200.1	3	3	6	7	4	2	2	4	1	2	5	2	5	4	5	3	5	3	7	4	4	4	0	2	5	1	4	4	4	3	3	3	5	7	4	2	3	2	2	5	3	2	2	3	0	2	0	1	1
OsKitaake01g078300.1	0	1	1	1	0	0	0	0	0	0	0	0	1	0	0	0	0	0	1	1	0	1	0	1	0	1	1	1	1	1	0	0	1	0	0	0	0	1	0	1	0	1	0	1	1	1	0	1	0
OsKitaake01g078700.1	0	0	0	0	0	1	1	1	1	1	1	0	0	1	0	0	0	0	0	0	0	0	0	0	0	0	0	0	0	0	1	1	0	0	0	0	0	0	0	0	1	1	1	1	1	0	0	0	0
OsKitaake01g079000.2	5	5	5	6	5	3	2	3	2	2	3	2	3	3	2	4	4	3	4	4	4	3	4	4	3	3	3	3	5	3	3	2	3	2	3	5	3	4	5	6	3	4	4	3	3	4	5	4	4
OsKitaake01g079200.1	10	8	10	8	8	6	5	5	7	6	7	6	6	6	6	8	8	7	7	7	10	10	9	11	8	11	10	11	10	11	9	7	9	8	10	11	11	12	13	11	10	10	11	11	10	11	12	12	12
OsKitaake01g079700.1	0	0	0	0	0	3	4	2	1	3	1	2	1	0	0	0	0	0	0	0	0	0	0	0	0	0	0	0	0	0	0	0	0	1	0	0	0	0	0	0	0	0	0	0	0	0	0	0	0
OsKitaake01g079900.1	0	0	0	0	0	1	1	0	1	1	0	0	0	0	0	0	0	0	0	0	0	1	1	0	0	1	0	0	1	0	0	0	1	0	0	0	0	0	0	0	2	2	2	1	2	0	0	0	0
OsKitaake01g080100.1	3	3	3	3	2	1	1	1	1	2	1	1	1	2	1	2	2	2	1	2	2	2	4	2	2	3	2	1	2	2	2	2	3	2	2	2	1	3	2	2	2	2	2	2	3	2	1	1	1
OsKitaake01g080200.1	3	2	1	1	3	0	0	2	3	1	2	1	1	0	1	2	3	1	2	2	1	2	1	2	1	3	1	1	4	1	3	2	2	2	1	2	2	2	1	2	1	2	2	2	2	1	4	2	0
OsKitaake01g080200.2	6	8	6	8	6	6	4	3	4	5	5	5	5	7	6	7	5	6	6	7	6	4	7	6	6	5	7	7	5	5	7	5	7	6	6	7	5	5	7	5	7	7	8	7	8	6	4	6	7
OsKitaake01g080400.1	32	29	28	31	31	27	19	24	24	22	25	27	26	29	26	33	32	33	29	28	38	37	48	43	40	38	37	37	36	39	37	37	38	37	35	31	30	32	30	31	34	37	36	36	34	30	31	28	26
OsKitaake01g080500.1	3	1	3	1	3	9	4	10	1	6	12	13	9	3	5	6	8	7	6	6	8	14	11	26	9	17	10	12	18	12	17	18	20	14	15	8	2	8	8	13	32	22	24	43	29	4	11	7	8
OsKitaake01g080600.1	0	0	0	0	0	2	1	1	0	1	0	0	0	0	0	0	0	0	0	0	0	0	0	0	0	0	0	0	0	0	0	0	0	0	0	1	1	0	0	0	0	0	0	0	0	0	1	1	1
OsKitaake01g080600.2	0	0	0	0	0	0	0	0	0	0	0	0	0	0	0	0	0	0	0	0	0	0	1	0	0	0	0	0	0	0	0	0	0	0	0	0	0	0	0	0	0	0	0	0	0	0	0	0	0
OsKitaake01g080700.1	24	22	21	23	21	28	27	25	26	27	26	23	26	27	23	23	26	26	23	23	37	38	42	38	37	39	38	44	38	43	27	28	27	27	28	34	38	35	33	32	28	26	25	24	24	35	31	32	30
OsKitaake01g080708.1	0	0	0	0	0	0	0	0	0	0	0	0	0	0	0	1	0	1	0	0	1	1	0	1	0	0	1	1	0	1	0	0	0	1	0	0	0	0	0	1	1	1	0	0	1	1	0	0	0
OsKitaake01g080800.2	3	3	3	3	2	3	2	3	4	3	4	4	4	4	5	5	5	5	4	4	5	6	5	5	4	8	5	7	9	7	8	7	6	5	6	10	4	7	6	7	6	6	6	8	7	5	7	9	8
OsKitaake01g080900.1	2	1	1	1	2	2	1	1	2	2	2	1	2	2	2	2	3	2	2	2	6	6	5	7	6	6	7	6	5	5	4	5	3	4	3	5	3	3	3	3	4	5	4	4	3	3	4	4	4
OsKitaake01g081300.1	2	2	3	1	2	2	0	0	1	1	4	0	0	2	0	2	2	1	0	2	1	0	1	1	0	0	0	0	1	1	1	0	0	0	0	0	0	1	2	2	0	2	1	0	0	1	0	1	1
OsKitaake01g082000.1	0	0	0	0	0	0	0	0	0	0	0	0	0	0	0	0	0	0	0	0	0	0	0	0	0	0	0	0	0	0	0	0	0	0	0	0	0	0	0	0	0	0	0	0	0	0	0	0	0
OsKitaake01g082000.2	0	0	0	0	0	1	0	0	0	0	0	0	0	0	0	0	0	0	0	0	0	0	0	0	0	0	0	0	0	0	0	0	0	0	0	0	0	0	0	0	0	0	0	0	0	0	0	0	0
OsKitaake01g082600.1	1	1	2	1	2	1	1	1	1	1	1	1	1	1	1	2	1	1	2	1	1	1	1	1	1	0	1	1	1	1	1	1	1	1	0	1	1	1	1	2	1	1	1	1	2	1	1	1	1
OsKitaake01g082700.1	12	11	10	12	12	6	2	4	7	4	6	5	6	6	6	11	9	9	10	10	5	6	7	10	8	8	7	7	13	6	12	7	12	9	8	15	6	10	11	11	10	16	17	16	16	10	13	12	11
OsKitaake01g082800.1	1	1	1	1	0	1	1	1	1	1	2	2	2	2	2	3	2	2	2	2	4	5	5	4	3	5	5	6	5	4	6	6	6	6	6	5	1	2	3	4	11	13	13	15	11	2	3	3	3
OsKitaake01g082900.1	0	0	0	0	0	0	0	0	0	0	0	0	0	0	0	0	0	0	0	0	0	0	0	0	0	0	0	0	0	0	0	0	0	0	0	0	0	0	0	0	0	0	0	0	0	0	0	0	0
OsKitaake01g083100.1	61	60	63	63	66	39	25	30	40	36	63	42	60	55	51	67	63	56	67	67	47	51	50	58	56	60	53	51	64	56	72	50	73	61	56	70	50	60	62	65	51	61	61	59	58	61	71	67	67
OsKitaake01g083200.1	5	4	4	5	5	4	2	3	4	3	4	2	4	3	3	5	4	5	5	5	3	3	3	3	3	3	3	3	4	3	6	4	6	5	5	5	3	4	4	4	4	7	6	6	6	4	5	4	4
OsKitaake01g083300.1	1	2	0	1	1	0	0	0	0	0	0	0	0	2	0	1	2	2	1	0	1	0	1	0	0	0	0	0	1	0	1	1	2	1	0	2	0	1	0	2	0	1	1	2	0	1	0	1	0
OsKitaake01g083300.2	7	7	9	8	7	6	6	5	7	6	7	3	5	3	7	7	5	4	5	7	4	6	4	5	6	6	6	5	8	6	8	5	6	6	7	8	5	7	8	7	7	10	9	7	9	9	10	8	9
OsKitaake01g083400.1	3	2	3	1	2	2	2	2	2	2	2	2	2	1	1	2	2	1	2	2	5	5	2	4	2	4	3	4	3	4	3	3	3	3	2	2	3	3	4	3	4	2	2	3	2	2	3	2	4
OsKitaake01g083500.1	1	3	2	4	1	3	1	2	1	1	1	2	2	1	1	1	3	2	2	3	3	2	2	3	2	3	2	3	4	4	1	1	2	1	3	2	5	1	3	3	3	2	1	1	1	1	2	2	2
OsKitaake01g083908.1	1	2	2	1	1	1	2	2	1	2	2	2	2	3	2	2	2	2	3	2	3	4	4	3	3	3	2	3	2	2	2	3	2	3	3	2	2	2	1	2	3	3	2	3	3	2	2	2	2
OsKitaake01g084300.1	193	207	195	230	226	159	131	151	156	148	138	116	122	117	116	172	154	171	194	190	163	152	155	168	171	147	139	145	172	151	144	144	164	157	144	149	139	167	150	170	134	148	157	157	146	156	138	138	143
OsKitaake01g084400.1	18	19	15	17	17	15	18	17	17	18	11	12	12	13	12	15	14	17	18	15	25	24	17	22	23	26	23	27	26	23	25	27	21	26	23	24	19	19	19	20	21	21	18	24	22	22	20	20	22
OsKitaake01g084500.1	23	23	24	22	17	27	27	32	24	28	17	22	18	17	20	22	21	22	19	16	42	36	38	37	30	31	38	40	31	36	25	27	26	29	31	26	28	22	24	25	39	44	33	39	37	25	28	27	26
OsKitaake01g084700.1	11	12	11	11	9	5	4	7	6	7	5	5	7	5	6	9	8	8	8	8	10	9	8	8	11	6	6	5	9	6	6	5	6	5	6	11	7	11	11	15	1	2	3	2	3	9	11	8	8
OsKitaake01g084900.1	1	1	1	0	0	5	3	4	4	4	3	2	3	3	4	2	2	3	2	3	2	2	1	2	2	2	3	3	2	2	5	4	4	4	4	1	1	1	1	1	9	8	10	9	8	2	2	1	2
OsKitaake01g084900.2	0	0	0	0	0	0	0	0	0	0	0	0	0	0	0	0	0	0	0	0	0	0	0	0	0	0	0	0	0	0	0	0	0	0	0	0	0	0	0	0	1	2	2	1	2	0	0	0	0
OsKitaake01g085000.3	1	1	1	1	1	0	0	1	1	1	1	0	1	0	1	1	1	1	1	1	1	0	0	0	0	1	1	1	1	0	1	1	1	1	1	1	1	1	1	1	1	1	1	2	1	1	1	1	1
OsKitaake01g085100.1	28	37	33	40	40	31	37	31	28	35	32	35	37	28	34	39	36	46	44	38	47	44	51	39	45	31	31	29	38	32	26	32	25	31	30	29	37	43	34	44	32	30	36	35	30	34	24	26	26
OsKitaake01g085200.1	26	26	25	26	29	30	25	28	26	25	32	33	27	27	28	28	25	28	27	23	25	28	28	22	25	29	28	29	31	29	30	31	32	31	36	33	28	27	26	30	30	32	34	36	33	24	29	32	29
OsKitaake01g085400.1	24	25	23	21	16	10	12	13	20	18	18	15	21	19	16	26	22	23	21	22	15	17	15	17	16	10	12	10	17	10	24	19	23	18	22	28	10	19	25	28	12	15	20	19	19	16	25	27	24
OsKitaake01g085500.1	27	28	21	25	30	29	24	23	28	25	34	33	33	26	37	33	29	31	35	28	36	29	35	37	35	33	34	32	34	31	35	30	36	39	37	41	37	40	37	39	25	25	28	28	21	32	44	37	38
OsKitaake01g085500.2	2	1	2	3	3	2	4	2	1	4	2	2	2	3	0	3	2	1	3	3	1	1	1	1	1	1	2	2	1	1	2	2	2	2	3	2	2	2	1	3	1	1	1	1	1	1	2	2	1
OsKitaake01g085500.3	0	1	4	1	1	9	3	11	1	1	0	0	0	3	3	0	1	0	2	2	3	8	0	0	0	2	0	1	0	4	0	0	0	1	1	0	0	0	0	1	3	2	1	1	7	1	0	3	0
OsKitaake01g085600.1	2	2	2	2	2	2	1	2	2	2	1	1	1	2	0	2	2	2	1	1	2	1	2	1	1	2	1	2	1	1	1	1	2	3	2	2	1	1	1	2	4	4	4	4	4	2	1	2	2
OsKitaake01g085800.1	1	1	1	1	1	3	2	2	2	1	2	2	1	1	0	2	1	2	2	1	1	1	0	1	0	1	1	1	2	1	1	1	1	1	2	0	1	1	1	1	3	2	2	4	3	2	1	1	1
OsKitaake01g085900.1	180	217	188	191	141	320	446	316	335	390	270	276	250	234	266	234	253	257	229	243	136	122	116	130	156	139	140	147	130	166	262	402	286	322	373	89	48	80	69	90	507	382	440	444	369	64	78	73	77
OsKitaake01g086200.1	2	2	3	3	3	0	0	0	1	1	1	0	1	1	1	1	2	1	2	1	1	1	1	1	1	2	1	1	1	2	1	1	1	1	1	1	0	1	1	1	1	1	1	1	1	2	1	1	1
OsKitaake01g086400.1	27	30	32	30	27	23	28	25	23	23	32	25	30	28	26	24	25	25	24	25	20	22	17	22	20	19	17	22	17	20	15	17	18	17	18	17	25	25	26	22	19	17	17	15	18	26	20	22	22
OsKitaake01g086400.2	0	0	0	0	0	1	0	0	0	0	0	2	0	1	0	1	0	0	0	0	0	0	0	0	0	0	1	0	0	0	0	0	0	0	0	0	0	0	0	1	0	0	0	0	0	0	0	0	0
OsKitaake01g086600.2	2	1	2	2	2	1	1	1	2	3	2	0	1	0	2	1	2	2	1	1	1	1	1	2	2	1	1	1	2	2	1	2	1	2	2	1	2	1	1	1	2	2	2	1	0	2	0	1	1
OsKitaake01g086700.1	3	3	2	3	3	2	2	2	2	2	2	1	2	3	1	2	2	2	2	2	3	4	3	4	3	3	2	2	3	3	3	3	2	2	2	3	3	3	4	3	2	2	2	2	1	4	3	2	3
OsKitaake01g086716.1	2	4	2	2	3	0	0	0	2	1	1	0	2	1	0	3	1	1	2	3	1	1	2	2	2	0	1	0	2	1	1	1	2	1	0	2	0	1	2	2	1	2	2	1	1	1	3	1	3
OsKitaake01g086900.1	1	1	2	2	2	1	0	0	0	0	1	0	1	0	0	1	1	1	2	1	1	0	0	1	1	1	1	1	1	1	1	1	1	1	1	1	0	1	1	1	1	1	1	1	1	1	1	1	1
OsKitaake01g087200.1	0	0	0	0	0	0	0	0	0	0	0	0	0	0	0	0	0	0	0	0	0	0	0	0	0	0	0	0	0	0	0	0	0	0	0	0	0	0	0	0	0	0	0	0	0	0	0	0	0
OsKitaake01g087300.1	0	0	0	0	0	0	0	0	0	0	0	0	0	0	0	0	0	0	0	0	0	0	0	0	0	0	0	0	0	0	0	0	0	0	0	0	0	0	0	0	0	0	0	0	0	0	0	0	0
OsKitaake01g087500.1	0	0	0	1	0	0	1	1	0	1	0	1	0	1	2	1	1	1	1	1	1	1	1	1	2	2	1	1	2	2	2	1	1	1	1	1	0	1	1	1	1	1	1	1	2	1	1	1	1
OsKitaake01g087600.1	1	0	0	1	1	0	0	0	0	1	3	0	1	0	5	1	3	0	0	1	0	3	0	1	2	3	0	2	1	1	1	3	2	2	1	1	0	1	1	2	1	2	0	0	1	1	1	1	1
OsKitaake01g087600.2	3	4	3	3	2	4	2	2	3	1	1	4	4	5	0	4	3	5	5	3	3	1	4	5	3	2	5	3	4	4	5	2	4	5	3	4	4	3	4	2	5	5	6	8	6	3	3	3	3
OsKitaake01g087700.1	11	8	9	6	11	10	8	9	6	8	6	9	3	8	7	10	7	7	10	7	8	9	10	8	13	11	11	11	10	12	9	13	8	13	7	14	8	11	12	9	8	11	8	12	15	7	12	14	9
OsKitaake01g087700.2	0	2	0	4	1	1	3	0	2	0	1	0	4	0	0	3	3	3	0	2	2	0	0	0	0	1	2	1	2	0	3	1	4	1	3	1	0	0	0	2	4	3	6	2	1	5	2	0	3
OsKitaake01g087900.1	0	0	0	0	0	0	0	0	0	0	0	0	0	1	1	1	1	0	0	0	1	1	1	1	2	3	1	1	1	1	3	2	2	3	3	0	0	0	1	1	2	2	2	3	2	1	1	1	0
OsKitaake01g088000.1	28	30	26	27	30	21	19	18	22	22	18	19	19	21	17	31	29	29	26	28	28	26	21	27	29	22	22	22	29	22	30	27	29	25	25	28	17	24	25	26	24	31	30	28	32	26	25	25	25
OsKitaake01g088000.2	1	1	2	1	2	0	1	0	0	0	1	1	0	0	1	0	0	1	1	1	0	0	1	1	0	0	0	0	0	1	1	0	0	0	0	1	1	0	1	0	0	0	0	0	1	0	1	0	1
OsKitaake01g088000.3	3	3	3	3	2	2	1	2	3	2	4	1	4	3	2	3	2	2	2	2	1	1	1	1	1	2	2	2	1	1	2	1	3	2	3	1	1	2	1	2	3	3	2	3	1	1	1	2	2
OsKitaake01g088100.1	3	3	3	3	3	1	1	1	1	2	2	1	2	1	1	2	3	2	2	3	2	2	1	2	2	3	2	3	4	3	3	2	2	2	2	4	1	3	3	3	2	3	3	4	4	3	3	4	4
OsKitaake01g088200.1	8	6	7	7	7	5	3	5	5	4	6	4	6	5	6	7	6	6	7	7	6	5	6	6	7	6	6	6	8	5	8	6	7	8	7	7	5	7	6	8	6	8	8	8	8	7	8	6	6
OsKitaake01g088300.1	13	15	14	16	15	12	14	11	13	14	10	11	11	11	7	11	13	15	13	12	9	9	12	10	10	8	7	8	8	9	9	10	9	10	9	9	10	10	9	10	6	8	6	8	7	9	8	9	7
OsKitaake01g088500.1	0	1	0	0	0	0	1	0	1	0	0	1	0	0	1	0	0	1	0	0	1	1	2	1	1	1	1	1	0	1	1	1	1	1	1	0	1	1	0	0	1	1	0	1	1	0	0	0	0
OsKitaake01g088700.1	2	2	2	2	1	1	0	1	1	2	2	1	2	2	1	2	1	1	2	2	3	4	3	3	2	4	3	3	4	2	3	3	4	2	3	3	2	3	3	4	3	3	3	3	3	2	4	2	3
OsKitaake01g088900.2	0	0	0	0	1	1	0	1	0	0	0	0	1	1	0	1	1	0	2	1	1	0	1	1	0	1	1	0	0	0	1	0	1	2	1	2	0	0	1	2	1	1	2	0	0	0	1	1	0
OsKitaake01g088900.3	0	0	0	0	0	0	0	0	0	0	0	0	0	0	0	0	0	0	0	0	0	0	0	0	0	0	0	0	0	0	0	1	0	0	0	0	0	0	0	0	0	0	0	0	0	0	0	0	1
OsKitaake01g088900.4	0	0	1	1	0	1	0	0	0	0	0	0	0	0	0	0	0	0	0	0	0	0	0	0	0	0	1	0	0	1	0	0	1	1	0	0	0	0	1	0	0	0	0	0	1	0	0	1	1
OsKitaake01g088900.5	1	0	0	0	0	0	0	0	1	0	0	0	0	0	0	0	0	0	0	0	0	0	0	0	0	0	0	1	1	0	1	0	0	0	0	0	0	1	0	0	0	1	0	1	1	1	0	0	0
OsKitaake01g088900.6	0	0	0	0	0	0	0	0	1	0	1	0	0	0	1	0	0	0	0	0	0	0	1	0	0	0	0	0	0	0	0	0	1	0	0	1	0	0	0	0	0	0	0	0	0	0	1	0	0
OsKitaake01g088900.7	2	2	0	1	1	1	0	1	0	0	0	1	0	0	2	2	1	2	1	1	2	1	1	1	2	2	0	2	2	1	1	2	1	1	1	1	3	2	1	2	1	1	1	2	1	1	2	1	1
OsKitaake01g088900.9	1	0	0	0	0	0	0	0	0	0	0	0	0	0	0	0	0	2	0	0	0	0	0	0	0	0	0	0	1	0	0	0	0	0	0	0	0	0	0	0	0	0	0	0	0	0	0	0	0
OsKitaake01g089000.3	0	0	2	2	1	0	1	1	1	0	0	1	2	0	2	0	0	0	0	1	2	1	3	0	2	0	0	1	0	2	0	0	0	2	0	0	3	2	1	0	0	0	0	0	0	0	0	1	0
OsKitaake01g089000.6	1	1	0	0	0	0	0	0	0	0	0	0	0	0	0	2	1	0	0	0	0	0	0	1	0	0	2	0	2	0	1	2	0	0	0	0	0	0	0	2	0	0	0	0	0	0	0	0	1
OsKitaake01g089000.7	0	1	0	1	1	0	0	0	0	0	1	0	0	2	1	1	1	4	3	2	1	2	0	1	1	2	0	0	0	0	0	0	1	0	0	2	0	0	1	0	1	1	0	0	0	0	2	1	0
OsKitaake01g089200.1	15	16	16	13	16	10	4	9	25	26	16	2	13	15	9	24	20	18	13	23	11	9	17	21	17	20	19	14	28	19	37	16	33	22	15	53	15	23	30	32	26	52	55	51	57	28	39	43	42
OsKitaake01g089200.2	7	5	9	8	9	18	15	15	1	0	2	14	3	0	5	1	3	4	14	3	18	17	7	7	13	13	13	16	8	10	0	12	3	12	15	0	6	9	1	2	17	0	0	0	0	2	8	0	0
OsKitaake01g089300.1	11	11	13	12	11	13	13	13	12	11	13	10	12	12	11	14	13	13	14	13	12	14	13	13	12	13	12	13	13	13	11	12	12	13	11	12	9	14	12	12	10	11	11	10	11	12	13	11	12
OsKitaake01g089400.1	31	30	30	26	28	27	23	24	29	29	30	25	26	24	27	32	27	26	29	26	33	30	33	34	39	36	31	32	43	32	34	26	36	32	31	36	29	34	30	37	34	40	37	40	39	28	32	33	32
OsKitaake01g089400.2	1	0	1	1	2	2	0	2	1	0	2	0	3	1	1	2	2	1	2	2	1	2	2	3	1	3	0	2	2	3	1	0	1	2	2	1	2	2	2	2	3	1	1	2	1	2	3	2	1
OsKitaake01g089500.1	15	16	16	14	15	14	12	12	14	15	13	13	15	15	16	19	17	19	16	15	18	20	18	18	22	21	20	19	22	21	20	21	19	20	18	18	13	16	16	17	20	21	21	20	19	16	18	19	20
OsKitaake01g089600.1	6	6	6	5	4	7	5	5	6	7	5	4	5	4	5	5	4	5	5	5	9	8	8	8	10	9	8	9	10	9	8	7	8	8	7	9	5	7	7	7	10	14	14	13	12	9	8	10	10
OsKitaake01g089900.1	27	27	25	26	25	15	15	16	19	20	21	23	24	24	29	32	33	32	30	32	23	23	21	24	26	30	29	29	26	29	33	35	34	36	32	23	22	20	21	18	33	36	38	36	33	19	24	24	23
OsKitaake01g090200.1	17	18	18	16	18	14	9	15	16	15	19	16	19	18	17	19	19	22	22	21	23	23	26	22	21	21	20	20	23	21	23	22	22	24	23	17	19	20	17	20	20	21	20	20	20	17	18	19	20
OsKitaake01g090300.1	23	26	25	19	27	19	27	31	20	23	39	56	42	34	47	39	36	43	37	42	29	24	22	19	22	17	23	25	22	27	26	47	33	35	29	18	16	20	17	19	37	35	29	35	35	19	16	19	18
OsKitaake01g090400.1	94	96	88	95	101	85	88	95	105	117	138	153	159	169	141	172	172	182	163	170	102	100	123	107	111	110	101	102	96	107	135	154	134	146	129	84	91	85	93	82	139	134	137	119	116	91	93	90	93
OsKitaake01g090500.3	0	0	0	0	0	0	0	0	0	0	0	0	0	0	0	0	0	0	0	0	0	0	0	0	0	0	0	0	0	0	0	0	0	0	0	0	0	0	0	0	0	0	0	0	0	0	0	0	0
OsKitaake01g090600.1	123	122	121	116	118	159	192	161	217	226	198	163	208	233	206	155	194	193	176	187	194	215	192	198	181	207	195	200	184	192	228	238	219	211	187	193	221	185	199	171	179	179	186	175	167	185	188	187	195
OsKitaake01g090600.2	25	19	24	22	22	15	12	14	16	16	21	17	25	19	27	24	26	27	28	25	35	38	40	40	31	42	42	38	43	41	42	39	41	44	34	30	19	27	31	34	35	38	37	35	32	26	31	31	33
OsKitaake01g090700.1	1	0	2	1	0	1	0	0	1	0	0	0	0	1	0	0	0	1	0	0	1	0	0	1	0	2	0	0	1	1	1	1	1	0	0	0	0	1	1	1	1	3	1	3	3	1	2	2	1
OsKitaake01g090700.2	0	1	0	0	1	0	0	0	0	0	0	0	0	0	0	0	0	0	1	1	0	0	2	0	1	0	1	1	0	0	0	0	0	1	0	2	2	0	0	0	0	0	1	0	0	0	0	0	0
OsKitaake01g090900.1	12	13	11	11	12	6	6	6	10	8	11	6	10	10	8	11	11	13	12	13	11	11	12	12	10	12	11	11	16	10	13	11	13	13	10	13	9	12	14	13	11	15	15	16	14	13	14	13	14
OsKitaake01g091000.1	41	41	43	39	41	25	10	19	31	23	40	38	38	37	33	49	49	51	53	54	24	25	35	43	41	49	46	45	53	48	54	40	55	51	45	46	27	41	42	42	53	59	63	60	57	41	44	43	40
OsKitaake01g091100.1	1	2	1	1	1	0	0	0	1	1	1	1	1	1	1	2	1	1	1	1	1	1	1	1	1	1	1	1	2	1	1	1	1	1	1	2	0	1	2	1	1	2	1	1	1	1	1	1	2
OsKitaake01g091200.1	4	4	5	5	4	3	3	4	3	3	3	3	3	2	4	4	3	3	4	4	3	4	4	3	3	3	4	4	4	4	4	3	3	4	3	5	7	5	4	5	4	3	3	3	4	5	5	5	6
OsKitaake01g091300.1	9	11	11	9	11	12	16	10	12	12	6	7	9	11	7	13	12	13	12	11	15	17	9	15	13	11	13	14	12	11	10	13	14	11	12	13	12	11	11	16	14	11	11	15	11	13	11	12	12
OsKitaake01g091400.1	22	23	23	25	24	25	30	27	24	25	23	22	21	26	26	27	28	30	29	28	23	22	22	21	24	24	23	23	20	22	25	30	28	32	28	23	24	22	22	20	30	30	29	26	25	24	27	23	23
OsKitaake01g092000.3	5	4	5	5	4	1	2	1	2	3	3	3	4	4	4	6	6	5	4	5	4	4	4	4	5	4	3	3	6	3	5	5	5	5	4	4	2	4	5	5	4	5	3	5	5	4	5	4	3
OsKitaake01g092200.1	18	15	16	17	18	11	11	11	13	11	10	8	10	8	8	16	13	14	13	13	15	14	14	14	12	12	12	12	14	12	13	11	11	11	12	11	11	13	12	12	10	10	11	10	12	13	11	13	10
OsKitaake01g092400.1	17	16	17	15	16	10	5	8	12	10	15	7	12	12	10	16	14	13	14	15	11	13	13	15	15	15	13	12	19	13	18	12	19	14	14	18	10	16	16	18	13	17	18	18	17	15	15	15	16
OsKitaake01g092408.1	9	9	8	11	10	7	5	7	3	3	11	9	10	7	10	8	9	8	10	10	10	10	5	9	8	5	5	5	7	6	4	5	5	7	7	5	6	9	7	8	7	5	5	7	5	5	4	7	6
OsKitaake01g092500.3	0	0	0	0	0	0	0	0	0	0	0	0	0	0	0	0	0	0	0	0	0	0	0	0	0	0	0	0	0	0	0	0	0	0	0	0	0	0	0	0	1	1	1	0	1	0	0	0	0
OsKitaake01g092600.1	15	17	16	15	13	18	21	14	16	17	20	25	25	22	22	22	23	23	20	20	38	38	34	30	33	40	40	41	31	36	23	37	28	29	33	31	27	33	29	36	36	28	29	30	26	30	27	30	32
OsKitaake01g092700.1	1	1	3	4	4	1	1	2	0	1	1	0	0	0	0	2	3	2	1	1	1	1	4	2	3	0	1	0	1	2	4	1	2	0	3	0	4	2	2	1	3	4	5	4	5	3	3	3	5
OsKitaake01g092700.2	3	3	1	2	1	1	0	2	4	3	2	2	2	2	0	1	0	2	1	2	3	3	2	3	1	6	4	3	6	2	2	4	3	4	2	7	0	4	4	6	3	5	1	6	5	3	3	4	3
OsKitaake01g092800.1	2	2	1	1	1	1	1	0	3	1	1	1	0	0	1	3	2	2	2	3	1	1	2	1	3	2	1	0	2	2	2	2	2	2	1	2	3	2	3	2	1	4	2	2	2	1	3	2	3
OsKitaake01g092800.10	0	0	0	0	1	0	0	1	0	0	0	0	0	1	0	0	0	0	0	0	0	0	0	0	3	0	0	0	0	0	0	0	0	0	0	0	0	0	0	0	0	0	0	0	0	0	1	0	0
OsKitaake01g092800.2	2	2	2	3	2	1	0	8	1	1	2	1	2	3	0	4	1	3	2	2	3	3	0	1	3	3	2	2	1	1	3	2	0	2	0	0	0	0	2	1	2	2	1	2	1	2	1	1	1
OsKitaake01g092800.3	2	4	4	3	3	2	0	0	1	2	1	1	0	0	1	3	1	3	5	2	3	4	0	4	1	2	5	5	5	4	4	4	4	5	5	3	0	3	4	4	2	4	4	4	4	2	2	6	4
OsKitaake01g092800.5	11	9	9	9	11	7	8	0	5	5	8	7	8	8	10	6	11	6	8	9	6	5	10	7	5	9	7	6	9	6	6	6	12	7	8	11	9	11	8	9	7	6	9	7	10	10	7	7	8
OsKitaake01g092900.1	55	55	57	59	58	44	36	42	36	36	84	97	94	91	97	101	107	99	102	102	65	65	47	63	45	55	53	55	44	55	74	82	80	88	85	32	35	28	31	29	74	62	62	57	60	30	35	35	38
OsKitaake01g093200.1	3	3	2	3	2	0	0	0	1	0	1	1	1	1	1	1	1	1	1	1	0	1	0	1	0	1	1	0	2	1	2	0	2	1	1	2	0	1	2	1	0	2	2	1	3	2	1	2	1
OsKitaake01g093200.2	1	1	1	0	3	0	0	0	0	1	0	0	2	0	0	2	3	0	2	1	0	0	0	0	1	0	0	0	2	1	0	1	0	0	1	2	0	1	1	3	0	1	1	1	0	1	2	1	2
OsKitaake01g093200.3	0	0	2	2	0	2	2	3	1	0	2	2	0	1	2	0	0	2	1	1	3	2	7	2	1	3	2	3	0	2	1	1	2	3	1	0	3	1	0	1	2	0	1	1	1	1	2	1	1
OsKitaake01g093300.1	15	13	13	13	13	10	7	7	9	9	13	8	12	12	10	17	15	14	16	16	14	12	15	15	14	14	13	14	18	14	21	14	18	16	16	16	11	14	15	15	16	20	21	21	19	16	16	15	15
OsKitaake01g093400.1	3	1	2	2	1	1	1	0	2	2	1	0	1	2	0	0	2	0	0	0	0	1	1	3	1	2	1	0	2	2	1	1	1	1	0	3	2	2	1	2	2	4	3	3	1	3	2	1	2
OsKitaake01g093400.2	7	9	8	9	10	8	6	11	9	9	6	6	5	6	6	7	6	8	7	7	8	6	7	7	7	7	8	8	10	7	10	10	10	8	9	9	5	8	8	9	10	14	13	17	15	6	11	9	9
OsKitaake01g093400.3	0	0	0	0	0	0	0	0	0	0	0	0	0	0	0	0	0	0	1	1	0	1	0	0	0	0	0	1	0	2	0	0	0	1	0	0	0	1	0	0	0	0	1	0	0	0	0	1	0
OsKitaake01g093600.1	20	19	18	19	18	15	14	13	18	17	15	10	14	11	12	16	15	15	15	16	15	14	11	14	15	16	14	14	20	16	16	13	16	14	16	20	14	17	18	19	14	17	19	21	19	20	22	20	20
OsKitaake01g093700.1	14	13	12	13	13	9	5	7	9	7	11	9	10	10	10	13	14	12	15	13	13	12	12	14	17	17	17	18	22	16	18	16	19	20	16	19	13	14	14	17	22	25	24	23	24	15	19	17	18
OsKitaake01g093800.2	5	6	5	6	5	21	20	17	15	13	8	5	6	6	7	5	5	4	6	4	6	6	5	5	6	6	6	7	6	6	6	5	6	6	8	9	6	7	6	7	8	8	9	10	10	6	6	6	5
OsKitaake01g094300.1	0	0	0	1	0	0	0	0	0	0	1	0	1	1	0	1	1	0	1	0	1	0	1	1	1	1	1	0	1	1	1	1	1	1	1	1	0	1	1	1	0	1	1	1	1	1	1	1	1
OsKitaake01g094400.1	2	1	2	2	2	3	1	1	1	1	3	2	2	2	2	2	2	1	2	2	2	2	1	2	2	2	2	2	1	2	1	0	1	2	2	2	3	2	2	3	2	1	1	1	1	4	1	2	2
OsKitaake01g094500.1	1	1	1	1	1	0	0	0	0	0	0	0	0	0	0	1	0	0	1	1	2	2	1	1	1	2	2	1	2	2	1	1	2	1	1	2	1	2	2	2	2	2	2	3	2	1	2	2	1
OsKitaake01g094700.1	4	4	4	3	3	2	3	3	5	4	1	2	2	3	1	4	3	4	3	4	3	4	2	3	3	3	2	2	4	3	4	3	3	2	3	4	2	3	4	4	2	3	3	4	3	4	3	3	4
OsKitaake01g094800.1	1	2	2	1	1	1	1	0	2	3	1	0	1	1	0	1	1	2	1	2	1	1	1	1	1	1	0	0	1	1	1	1	1	1	0	0	1	0	0	0	0	0	0	1	1	1	1	1	1
OsKitaake01g094900.1	3	3	3	3	2	2	1	1	2	2	3	1	3	2	2	3	3	2	3	4	3	3	4	3	1	3	2	2	4	2	3	3	3	3	2	3	2	3	2	3	4	3	4	3	4	3	2	3	2
OsKitaake01g095100.1	7	8	7	7	6	12	10	10	11	10	9	9	8	7	8	8	8	8	9	8	8	8	10	7	8	10	8	9	8	8	10	12	11	11	12	9	7	6	7	8	14	14	14	17	15	6	8	7	7
OsKitaake01g095200.1	371	366	352	363	381	265	183	252	276	236	448	441	424	446	444	455	458	492	447	466	378	348	494	433	470	376	354	365	399	361	394	389	386	437	434	351	370	395	346	370	289	296	289	289	289	360	357	337	323
OsKitaake01g095300.1	0	0	0	0	0	0	0	0	0	0	0	0	0	1	0	1	0	0	0	0	0	0	0	0	0	0	0	0	0	0	1	0	0	0	0	1	0	1	0	0	0	1	1	0	2	0	0	1	0
OsKitaake01g095300.4	0	0	0	0	0	0	1	0	0	0	1	0	0	0	0	0	0	0	0	0	0	0	1	1	0	0	0	0	1	0	0	0	0	1	0	0	0	0	0	0	0	0	0	0	0	0	0	0	0
OsKitaake01g095300.5	1	0	1	1	1	0	0	0	0	1	0	1	1	1	0	0	1	1	0	0	2	2	0	0	2	1	1	1	1	2	1	0	0	0	0	1	1	0	1	1	3	1	1	2	2	1	1	1	2
OsKitaake01g095400.1	10	14	13	12	13	10	9	9	8	8	11	8	8	11	8	9	9	10	10	11	13	12	10	11	9	14	15	14	12	15	12	14	13	13	13	17	10	14	12	13	19	20	17	17	19	11	13	15	15
OsKitaake01g095500.1	3	3	2	3	3	2	1	1	2	2	3	2	3	2	2	5	3	3	4	4	2	3	3	3	3	2	2	2	4	2	3	2	4	3	3	2	2	2	2	3	2	3	4	2	3	2	2	2	2
OsKitaake01g095600.1	3	2	2	2	2	1	1	1	2	1	2	1	2	1	1	3	2	2	3	3	2	2	1	3	2	3	3	3	4	3	3	2	3	2	3	4	2	3	4	3	2	3	4	3	3	3	3	4	4
OsKitaake01g095800.1	12	11	12	11	12	10	10	8	12	9	11	8	10	9	8	14	11	12	14	13	12	11	12	13	14	16	14	15	17	16	18	15	16	16	12	16	9	12	13	12	17	21	22	21	20	12	16	14	13
OsKitaake01g095900.5	7	7	7	8	7	5	4	4	4	4	6	4	6	5	4	7	6	7	7	7	5	6	6	6	6	6	6	5	9	5	7	6	7	7	7	9	4	7	8	8	6	9	7	9	9	6	7	8	8
OsKitaake01g096000.1	154	154	146	140	156	134	157	139	171	180	147	179	174	198	188	196	202	198	167	195	172	199	178	181	209	192	181	196	183	187	219	204	197	189	174	159	137	143	155	133	173	177	188	165	164	149	173	148	148
OsKitaake01g096100.1	4	4	4	6	5	5	4	5	6	5	6	6	5	5	7	6	5	5	5	5	10	8	7	9	9	10	10	9	9	8	8	9	8	8	8	7	6	6	6	5	8	6	8	9	7	6	4	5	6
OsKitaake01g096300.1	3	3	3	3	3	1	1	1	2	1	2	1	2	2	2	3	3	3	3	3	1	1	0	2	2	1	1	1	2	1	2	1	2	2	1	5	2	4	4	4	2	3	4	4	4	4	4	4	4
OsKitaake01g096500.1	127	129	129	133	136	74	40	56	78	65	99	70	91	85	73	132	118	121	126	134	67	64	72	87	88	80	77	72	103	79	107	77	108	94	82	97	60	90	89	89	91	118	113	107	110	94	93	95	90
OsKitaake01g096500.2	9	8	7	7	11	5	3	1	3	2	4	6	5	6	5	10	8	10	8	9	4	5	6	6	6	4	4	3	6	4	5	4	4	5	4	3	5	3	3	5	3	4	4	5	3	3	7	4	5
OsKitaake01g096500.3	1	1	2	2	4	0	1	0	0	0	2	0	1	0	0	2	2	1	2	2	0	0	4	0	0	0	0	0	1	0	0	0	2	1	0	0	0	0	1	0	0	0	0	0	1	0	1	1	0
OsKitaake01g096600.1	11	10	11	12	12	8	9	9	11	10	16	14	17	16	14	17	18	16	16	19	12	12	16	12	13	15	13	13	15	13	20	18	18	19	17	13	10	12	12	12	15	18	15	16	16	10	12	12	12
OsKitaake01g096800.2	0	0	0	1	1	0	0	1	0	0	0	0	0	1	0	0	1	1	0	0	0	0	0	1	0	0	1	0	0	0	0	0	0	0	0	1	0	0	0	0	0	0	1	1	0	0	1	0	0
OsKitaake01g096800.3	18	15	17	16	16	18	15	17	17	15	16	14	18	13	18	14	15	14	17	15	11	11	10	13	11	13	11	14	14	13	16	14	16	17	17	16	15	13	15	16	18	18	16	15	18	11	16	16	15
OsKitaake01g097100.1	0	0	0	0	0	0	0	0	0	0	0	0	0	0	0	0	0	0	0	0	0	0	0	0	0	0	0	0	0	0	0	0	0	0	0	0	0	0	0	0	0	1	0	0	0	0	0	0	0
OsKitaake01g097200.1	0	0	0	0	0	0	0	0	0	0	0	3	0	0	4	0	0	0	0	0	0	0	1	0	0	0	0	0	0	0	0	0	0	0	0	0	0	0	0	0	0	0	0	0	0	0	0	1	0
OsKitaake01g097300.1	58	68	62	60	49	42	49	50	47	65	51	52	70	83	73	69	78	87	88	68	56	52	45	48	49	43	43	45	41	42	38	54	49	48	50	37	33	35	38	45	34	43	42	30	32	42	32	36	36
OsKitaake01g097600.1	947	929	965	901	889	677	772	655	823	842	1130	922	1134	1222	1006	1197	1237	993	963	1215	982	1099	869	1016	923	1043	944	974	1046	981	1413	1171	1264	1075	1103	1214	1072	950	1059	885	1461	1502	1447	1429	1355	1020	1269	1360	1410
OsKitaake01g097700.1	31	35	33	33	29	24	24	21	27	29	33	32	31	30	32	30	31	30	27	28	38	37	34	37	31	37	35	34	36	36	35	32	30	28	30	32	38	30	30	30	43	41	42	39	45	31	33	34	34
OsKitaake01g097900.1	1	1	1	2	2	1	0	1	1	2	1	2	0	2	1	1	2	1	2	0	4	2	4	1	3	1	2	1	3	3	1	1	1	4	2	1	2	1	2	3	1	2	1	3	2	2	1	2	1
OsKitaake01g097900.2	3	2	3	1	3	2	3	2	1	2	3	2	4	3	3	2	1	2	1	3	2	3	1	4	1	5	3	3	1	3	3	3	2	1	1	2	4	4	3	3	4	2	2	1	3	3	3	3	3
OsKitaake01g098000.1	12	10	11	11	10	10	8	7	9	8	8	7	8	9	7	12	10	11	11	13	11	10	9	10	11	13	11	11	14	13	16	13	13	14	13	16	8	11	11	13	12	14	16	15	15	12	16	13	13
OsKitaake01g098100.1	108	110	107	109	101	80	56	71	91	101	110	115	132	134	136	133	144	133	123	133	101	103	99	115	99	114	109	101	104	109	119	112	117	105	105	87	79	74	85	76	115	117	125	111	103	80	83	74	87
OsKitaake01g098100.2	15	12	9	14	31	9	12	14	3	3	10	13	7	6	3	10	7	8	8	13	9	10	10	4	8	7	7	10	8	6	8	6	4	8	11	9	7	9	6	7	8	12	5	7	11	7	5	13	6
OsKitaake01g098100.3	13	17	13	15	13	10	17	11	12	13	15	16	21	21	17	18	15	18	17	20	11	15	9	12	17	12	12	16	18	12	15	12	19	20	14	3	9	13	11	11	15	13	17	19	13	10	10	10	12
OsKitaake01g098200.1	8	9	9	8	9	8	3	8	7	4	11	6	6	9	10	8	9	9	10	9	1	2	2	2	2	1	1	3	3	1	4	3	5	5	3	2	2	3	2	3	3	4	3	5	4	3	3	2	2
OsKitaake01g098300.1	11	11	11	11	11	9	7	7	11	8	9	7	10	10	11	11	11	11	12	12	8	8	8	10	11	12	12	12	14	12	15	12	14	14	12	14	10	11	11	13	13	15	15	16	16	12	12	12	13
OsKitaake01g098400.1	283	270	291	279	265	250	152	187	436	361	357	199	394	348	298	231	258	196	199	239	212	281	194	293	168	239	200	171	263	220	327	202	290	227	194	310	232	254	306	240	213	282	282	274	271	287	294	304	332
OsKitaake01g098400.2	3	4	2	4	3	5	2	4	2	2	3	2	4	1	3	4	3	2	4	5	0	1	1	1	1	1	2	3	2	2	3	2	3	2	2	1	0	3	3	3	2	2	2	2	2	4	3	3	2
OsKitaake01g098400.3	132	150	147	152	176	303	348	277	22	105	110	126	54	13	44	140	100	114	203	127	220	158	146	123	181	136	155	195	138	152	55	141	123	178	197	148	207	200	145	219	157	94	80	98	104	164	135	154	128
OsKitaake01g098500.1	23	22	22	20	19	8	7	7	10	9	9	7	10	10	8	16	14	14	12	14	13	14	14	16	17	14	14	13	18	15	15	13	15	14	11	20	9	14	16	15	14	17	20	18	19	17	18	18	18
OsKitaake01g099400.1	1	1	1	2	1	1	1	1	1	1	1	2	1	1	1	1	2	2	2	1	5	5	5	5	6	5	4	4	4	4	4	5	4	4	3	3	2	2	2	2	8	6	7	6	6	3	4	4	4
OsKitaake01g099500.1	2	1	2	1	1	1	1	0	1	1	1	1	1	1	1	1	1	1	1	1	1	2	1	2	2	1	2	2	2	1	2	1	2	1	1	3	1	2	2	2	1	2	2	2	2	2	1	2	2
OsKitaake01g099600.1	0	0	0	0	0	0	0	0	0	0	0	0	0	0	0	0	0	0	0	0	0	0	0	0	0	0	0	0	0	0	0	0	0	0	0	0	0	0	0	0	0	0	0	0	0	0	0	0	0
OsKitaake01g099800.1	8	7	9	8	8	5	5	6	5	6	8	5	8	8	7	9	7	8	9	9	7	9	4	9	11	8	9	9	11	9	12	9	11	8	5	12	10	8	10	12	8	11	11	9	9	9	10	10	11
OsKitaake01g100000.1	8	11	9	9	7	8	6	8	8	7	12	9	12	8	9	9	9	10	11	9	10	10	11	11	10	10	10	9	10	9	10	9	11	8	10	9	8	10	10	11	10	10	11	11	11	11	9	9	8
OsKitaake01g100100.1	3	2	1	2	2	1	1	0	0	2	2	1	2	1	0	2	2	2	1	2	2	0	0	1	1	2	3	0	3	2	2	3	2	3	2	5	2	1	3	2	2	5	5	4	2	2	4	3	3
OsKitaake01g100100.2	0	0	1	0	0	1	0	1	1	0	0	0	0	0	1	0	0	0	0	0	0	2	2	0	1	0	0	2	0	0	1	0	1	0	0	0	0	1	0	0	1	0	0	1	2	1	0	0	0
OsKitaake01g100200.1	4	5	5	5	4	4	4	5	4	3	5	3	4	3	3	3	4	3	5	3	5	6	9	5	4	5	6	6	6	4	4	4	5	6	6	7	3	5	4	4	8	6	5	6	6	4	5	6	4
OsKitaake01g100300.1	0	0	0	0	0	0	0	0	0	0	1	0	0	0	0	0	0	0	0	0	0	0	2	0	0	0	0	0	0	0	0	0	1	1	0	0	0	0	0	0	1	1	1	1	1	0	0	0	1
OsKitaake01g100400.1	0	0	1	1	0	1	0	0	0	1	2	1	0	1	0	0	1	1	1	1	1	1	1	1	0	2	1	1	0	1	1	0	1	2	0	1	0	0	1	0	1	2	1	2	2	1	0	1	1
OsKitaake01g100400.2	1	1	0	1	1	2	1	2	1	1	1	2	3	1	2	2	2	2	2	2	2	2	1	2	3	3	3	4	4	3	3	4	3	2	4	3	2	3	3	4	3	4	5	3	3	2	4	2	2
OsKitaake01g100500.1	1	1	2	0	1	1	0	0	0	0	1	1	1	1	1	2	1	2	1	1	1	1	0	1	0	1	0	1	2	1	2	2	2	1	2	2	0	1	2	1	2	2	2	3	3	1	1	1	1
OsKitaake01g100500.2	0	0	0	1	0	0	0	0	0	0	0	0	0	0	0	0	0	0	0	0	0	0	1	0	1	0	1	0	0	0	0	0	0	0	0	0	0	0	0	0	0	0	0	0	0	0	0	0	0
OsKitaake01g100600.1	1	1	1	1	1	2	3	2	2	2	1	1	1	1	1	1	1	1	1	1	1	2	1	1	2	3	2	3	2	2	2	2	2	3	3	2	0	2	1	2	3	2	3	4	3	2	2	1	1
OsKitaake01g100900.1	0	0	0	0	0	0	0	0	0	0	0	0	0	0	0	0	0	0	0	0	1	0	0	0	1	0	0	0	0	0	1	0	1	0	0	0	0	1	0	0	0	0	0	0	0	0	0	0	0
OsKitaake01g102000.1	5	5	6	4	4	1	0	1	2	2	4	1	3	2	3	2	4	3	4	4	2	3	5	4	3	3	3	2	5	3	5	1	4	3	2	5	2	3	4	4	3	6	7	6	4	4	4	3	4
OsKitaake01g102000.2	2	1	0	3	2	1	0	0	1	1	1	0	2	1	0	4	1	2	2	2	1	0	0	1	1	1	0	1	3	1	2	2	3	1	2	3	0	2	2	2	2	3	2	4	5	1	3	3	2
OsKitaake01g102100.1	164	180	162	152	171	89	127	126	160	242	505	622	677	739	791	680	667	566	518	475	764	812	699	656	734	689	691	591	499	555	646	664	679	706	756	367	316	295	375	389	332	271	290	267	247	238	344	344	322
OsKitaake01g102200.1	2	2	3	2	3	3	6	4	4	5	4	2	3	3	2	2	2	3	2	3	3	3	3	3	3	4	3	5	4	3	4	6	4	4	4	3	3	3	3	3	5	5	4	6	5	4	3	3	4
OsKitaake01g102400.1	3	3	2	2	2	7	6	10	9	8	6	8	7	9	8	6	6	4	3	3	16	17	20	20	17	28	29	28	25	28	30	27	27	26	23	23	8	10	10	13	43	39	38	47	37	9	19	17	15
OsKitaake01g102500.1	2	2	1	2	1	1	0	1	1	1	0	0	0	0	0	1	1	1	1	1	1	1	1	1	1	1	1	1	1	1	1	1	1	1	1	2	1	1	1	1	0	1	1	1	0	1	1	1	1
OsKitaake01g102600.1	9	8	7	10	10	20	12	19	14	10	12	13	9	9	14	7	8	9	11	8	15	11	16	12	7	16	17	16	12	16	17	17	18	22	21	8	17	12	13	9	20	17	12	15	14	10	13	10	11
OsKitaake01g102700.1	0	0	0	0	0	0	0	0	0	0	0	0	0	0	0	0	0	0	0	0	0	0	0	0	0	0	0	0	0	0	0	0	0	0	0	0	0	0	0	0	0	0	0	0	0	0	0	0	0
OsKitaake01g103100.1	13	12	11	12	12	8	5	6	8	6	9	6	8	7	8	13	11	11	11	11	13	13	11	14	14	14	15	12	18	13	18	14	18	16	17	16	8	14	14	17	15	18	19	19	21	13	16	15	13
OsKitaake01g103200.1	6	7	6	8	6	4	3	2	4	3	8	8	7	6	8	9	8	9	9	8	11	11	12	10	12	11	12	11	16	12	14	13	14	15	13	17	9	10	8	10	22	25	22	31	25	9	13	13	14
OsKitaake01g103300.1	0	1	0	1	1	1	0	1	1	0	2	0	1	0	3	1	1	0	2	1	1	1	0	2	1	1	0	1	3	1	1	1	3	1	1	1	0	1	1	1	1	1	2	1	0	1	0	2	1
OsKitaake01g103300.2	4	5	5	2	4	2	1	3	2	2	1	3	2	0	1	4	2	2	1	3	2	2	1	2	1	3	1	3	1	4	2	2	2	2	2	5	1	3	2	2	0	2	4	4	2	3	4	2	4
OsKitaake01g103300.3	1	1	1	2	2	2	2	0	1	1	1	0	1	4	3	1	0	2	1	1	1	1	2	1	2	1	2	1	1	0	1	1	1	2	3	1	5	2	2	1	3	2	1	1	3	1	0	2	0
OsKitaake01g103500.1	3	1	1	0	0	0	0	0	0	0	1	3	2	4	5	2	1	1	1	2	12	15	13	9	8	17	18	20	17	24	15	20	17	19	19	17	10	7	6	6	44	36	37	43	24	6	16	20	16
OsKitaake01g103600.1	2	1	1	2	0	0	1	1	1	1	1	1	1	2	1	1	1	1	1	1	1	1	0	1	1	0	1	1	1	1	1	1	0	1	0	0	1	1	1	1	0	1	1	0	1	1	1	0	1
OsKitaake01g103900.1	1	1	0	1	1	10	12	10	7	7	2	1	1	2	1	0	1	0	0	0	3	1	0	2	2	4	4	5	8	5	2	4	2	2	2	6	2	1	2	1	2	3	5	4	3	2	7	5	6
OsKitaake01g104000.1	7	6	6	9	7	6	3	5	5	3	7	7	10	4	4	6	8	9	8	7	15	7	5	7	9	7	8	8	9	8	10	7	11	6	8	9	4	9	10	8	8	10	6	13	7	6	12	9	6
OsKitaake01g104000.2	49	40	45	45	49	32	19	27	38	33	38	26	34	33	36	47	41	39	50	39	43	51	34	57	39	53	46	36	49	42	59	39	52	39	42	54	51	51	55	46	55	63	63	59	76	49	52	56	55
OsKitaake01g104000.3	53	44	49	45	54	37	46	46	42	43	67	58	48	65	56	59	45	48	49	47	54	52	53	56	62	66	67	62	68	63	52	55	57	58	60	68	50	53	59	68	73	71	61	80	88	50	61	65	68
OsKitaake01g104000.4	15	15	28	18	13	12	7	19	13	9	8	5	10	8	7	13	20	10	10	19	8	13	10	12	14	10	15	15	13	7	17	11	14	15	14	14	5	14	10	19	17	13	22	20	15	16	18	12	11
OsKitaake01g104000.5	15	15	13	13	13	11	2	3	7	8	10	10	9	14	6	15	10	17	12	16	10	1	10	5	10	6	6	9	3	12	4	8	4	4	3	7	9	17	10	8	8	7	9	11	8	7	4	10	4
OsKitaake01g104600.1	8	8	9	9	9	9	8	8	8	11	6	8	8	9	8	9	10	11	10	8	14	13	9	13	14	16	15	15	14	13	12	14	11	13	14	14	11	15	14	17	17	16	15	17	15	13	15	13	14
OsKitaake01g104700.1	23	21	22	22	23	17	13	14	19	16	15	11	14	15	10	22	19	18	18	22	19	19	17	21	21	20	20	21	25	20	26	22	27	22	19	28	17	21	24	22	21	26	28	25	26	22	25	25	23
OsKitaake01g104800.1	4	4	3	4	5	3	2	2	3	2	3	2	3	2	2	3	3	4	4	3	4	3	4	4	3	4	3	3	5	4	4	3	5	4	3	4	2	4	4	5	4	5	5	4	5	4	4	4	5
OsKitaake01g104900.1	3	3	2	3	2	2	2	2	2	2	2	2	2	2	1	2	3	2	3	2	3	2	3	3	3	3	4	3	4	3	4	2	5	3	3	6	5	4	3	5	4	4	5	5	4	5	5	5	5
OsKitaake01g105000.1	4	4	5	4	5	3	2	2	2	2	4	2	4	3	2	5	4	5	4	4	3	3	5	4	5	4	4	3	4	3	4	3	4	3	3	4	2	4	4	4	3	4	4	4	4	4	5	3	3
OsKitaake01g105300.1	0	0	0	0	0	0	0	0	0	0	0	0	0	0	0	0	0	0	0	0	0	0	0	0	0	0	0	0	1	0	1	0	1	0	0	1	0	0	1	1	0	0	0	0	0	0	1	0	1
OsKitaake01g105300.2	105	105	113	111	104	81	84	81	86	90	78	63	76	70	64	91	84	86	94	79	124	127	91	118	109	104	111	112	112	110	102	99	103	92	93	105	92	107	109	114	105	109	111	115	108	106	98	100	101
OsKitaake01g105400.1	12	11	12	13	11	13	11	13	14	13	16	19	14	21	19	18	20	17	15	17	15	18	18	17	16	16	17	18	15	20	17	17	17	16	18	12	13	12	12	17	14	20	14	19	15	13	12	13	11
OsKitaake01g105700.1	34	37	34	39	38	46	45	49	42	43	49	69	56	55	52	41	46	48	41	41	58	57	53	55	52	48	47	45	39	46	45	46	45	51	47	39	54	42	40	38	44	36	34	35	33	37	40	40	39
OsKitaake01g105900.1	3	3	2	2	2	2	1	2	1	1	2	1	0	1	2	2	1	2	2	1	1	1	2	1	3	2	2	3	2	2	3	2	2	2	3	3	0	2	2	2	2	2	3	4	3	2	2	2	1
OsKitaake01g105900.2	0	0	0	0	0	0	0	0	0	0	0	0	2	1	0	0	1	0	0	1	1	0	0	1	0	0	0	0	1	0	0	0	0	1	0	0	2	1	0	0	1	2	1	0	0	1	0	1	0
OsKitaake01g106100.1	3	2	3	2	3	1	2	0	2	3	2	0	2	2	2	2	0	3	3	3	0	2	0	3	4	2	2	0	4	1	4	3	4	1	3	5	3	3	5	4	3	5	6	7	4	3	4	3	5
OsKitaake01g106100.2	8	9	7	9	8	4	2	5	5	4	7	5	6	5	5	9	10	7	8	8	7	5	8	8	6	8	6	8	9	9	8	5	7	8	8	5	3	9	7	8	8	11	10	9	11	8	8	9	6
OsKitaake01g106300.1	46	46	45	46	45	26	19	23	31	27	35	22	34	30	30	44	41	40	42	43	30	32	30	37	32	39	37	40	49	37	40	33	42	38	36	50	31	41	43	48	42	50	49	48	50	43	47	45	44
OsKitaake01g106600.1	11	11	12	12	10	7	6	6	6	5	12	12	12	9	8	12	10	11	12	13	10	11	11	9	12	9	9	9	8	9	10	8	10	9	10	6	10	7	7	8	10	10	10	9	10	8	6	8	6
OsKitaake01g106800.1	0	1	0	0	0	1	0	0	6	2	0	0	0	0	0	1	0	0	1	0	0	0	0	0	1	0	0	0	0	0	2	1	2	2	2	0	0	1	1	0	3	6	11	6	6	1	2	1	2
OsKitaake01g106800.2	1	1	2	2	1	6	5	6	1	4	2	2	2	2	2	0	1	1	1	2	1	1	4	1	0	2	2	2	2	2	6	5	6	5	5	2	2	0	1	1	13	12	7	13	11	1	0	1	0
OsKitaake01g107000.1	64	64	65	68	62	52	60	56	47	51	72	63	71	62	60	87	83	79	84	80	78	68	70	72	70	74	73	85	81	79	84	93	89	91	96	73	56	65	66	74	99	95	90	100	87	64	67	68	70
OsKitaake01g107100.1	15	14	16	12	15	7	3	2	9	8	12	3	11	8	8	19	15	14	14	17	4	8	12	11	11	11	10	7	16	7	22	9	19	15	14	18	9	13	15	16	10	22	22	22	24	13	16	15	15
OsKitaake01g107100.2	1	0	0	3	0	0	1	3	0	0	2	5	3	3	4	1	2	0	1	1	5	2	0	1	0	1	0	2	0	2	1	4	3	1	1	0	0	1	1	1	3	0	2	2	1	1	0	1	0
OsKitaake01g107200.1	23	23	24	22	22	19	17	17	13	12	23	25	22	15	16	27	28	27	29	27	38	30	24	32	35	31	33	34	34	35	36	36	35	34	37	26	20	28	27	31	36	38	37	38	41	25	26	27	25
OsKitaake01g107408.1	3	4	3	2	3	2	2	2	1	1	3	2	2	2	1	4	2	2	5	4	4	4	1	3	4	4	3	4	3	4	3	3	2	1	2	3	2	3	3	4	3	3	2	3	2	4	2	3	2
OsKitaake01g107408.2	11	6	10	12	9	8	3	4	12	9	10	13	19	16	17	10	13	14	8	11	22	21	15	30	12	21	20	12	15	18	19	8	16	11	10	16	18	11	14	11	15	18	13	15	18	13	17	13	15
OsKitaake01g107408.3	0	0	0	0	0	0	0	0	0	0	0	0	0	0	0	0	0	0	2	0	1	0	0	0	0	0	0	0	0	0	0	0	0	0	1	0	2	0	0	0	0	0	0	0	0	0	0	0	0
OsKitaake01g107500.1	0	0	0	0	0	0	0	0	0	0	0	0	0	0	0	0	0	0	0	0	0	1	1	1	1	1	1	1	1	1	1	1	1	0	1	1	1	1	1	1	1	1	1	1	1	1	0	1	1
OsKitaake01g107600.1	43	42	41	37	42	34	38	30	36	34	38	27	31	34	27	47	43	42	39	43	46	48	48	46	49	51	45	48	55	44	63	53	53	53	48	56	34	44	45	46	55	60	62	61	62	46	56	46	45
OsKitaake01g107700.1	51	51	58	57	51	36	30	35	40	41	40	35	39	36	38	40	43	42	43	39	65	68	77	69	74	79	80	82	87	86	69	73	75	71	73	94	69	78	75	78	94	95	97	96	91	85	98	95	98
OsKitaake01g108900.1	23	21	21	22	21	22	21	19	17	21	22	28	24	24	28	26	27	28	27	29	33	27	25	29	33	30	34	30	27	28	29	34	32	35	33	26	26	26	24	25	29	25	27	27	23	22	25	23	24
OsKitaake01g109000.1	649	754	652	709	664	731	887	864	732	822	1037	1262	1120	1159	1289	856	948	1109	924	865	1966	1908	1747	1767	1502	1907	1938	1994	1621	1967	1400	2026	1532	1939	1815	1095	1015	1011	939	1119	2132	1779	1861	1922	1600	975	1170	1173	1239
OsKitaake01g109100.1	0	1	0	1	0	0	0	0	0	0	0	0	0	1	1	0	0	0	0	1	0	1	0	0	0	0	0	0	0	0	0	0	0	0	0	1	0	0	0	1	0	1	0	0	0	0	0	0	0
OsKitaake01g109100.2	20	22	21	22	23	23	23	22	22	21	17	15	18	15	18	18	22	22	23	18	32	29	23	25	27	31	30	28	26	29	25	28	26	25	23	21	20	20	21	27	23	26	19	28	25	20	22	22	22
OsKitaake01g109100.3	0	0	0	1	0	0	0	1	0	1	1	1	1	1	0	1	1	0	1	1	1	1	0	1	0	0	0	2	1	1	0	1	0	0	1	1	2	1	1	0	0	1	0	0	0	1	0	1	1
OsKitaake01g109200.1	1	1	0	1	0	0	0	0	0	0	0	0	0	0	0	0	0	0	0	0	0	0	0	0	0	0	0	0	1	0	0	0	0	0	0	0	0	1	1	1	0	0	0	1	0	1	0	0	0
OsKitaake01g109300.1	13	11	12	12	14	11	11	10	10	9	9	8	7	8	5	16	12	13	10	13	13	12	11	11	13	12	14	16	13	14	15	14	13	13	13	16	9	12	13	11	15	16	13	15	17	14	17	15	13
OsKitaake01g109308.1	2	3	5	3	4	6	10	6	4	5	3	3	2	1	3	3	3	4	2	2	4	5	12	7	5	6	7	7	7	5	6	10	6	7	6	8	4	7	6	6	6	5	6	5	7	7	6	5	6
OsKitaake01g109400.1	0	0	0	0	0	0	0	0	0	0	0	0	0	0	0	0	0	0	0	0	0	0	0	0	0	0	0	0	0	0	0	0	0	0	0	0	0	0	0	0	1	1	1	2	1	0	0	0	0
OsKitaake01g109500.1	3	3	3	3	3	3	2	3	3	3	4	3	4	2	4	4	4	4	5	5	2	3	4	3	3	3	3	3	3	3	4	3	4	3	3	4	3	3	3	4	4	4	6	5	5	4	3	3	4
OsKitaake01g109700.1	0	0	1	1	1	0	0	0	0	0	4	3	2	0	0	1	4	0	3	0	1	1	0	4	3	0	2	0	5	1	2	0	4	2	0	0	0	3	2	5	0	4	1	0	5	0	0	2	3
OsKitaake01g109900.1	10	5	11	10	10	7	9	4	4	6	4	2	3	1	1	3	6	4	5	5	8	10	0	8	9	8	5	9	15	7	9	5	9	8	7	10	13	12	4	11	9	7	7	5	7	16	9	6	8
OsKitaake01g110000.1	28	30	29	33	32	22	15	19	19	17	31	28	30	26	27	39	36	37	41	40	41	45	42	46	44	46	46	46	48	45	49	44	53	48	49	45	34	41	41	46	51	53	48	52	45	37	41	41	40
OsKitaake01g110000.2	1	0	0	2	1	0	0	0	0	0	1	1	1	1	0	1	1	1	0	0	0	1	0	1	0	1	0	0	0	0	1	0	0	0	0	1	0	0	0	0	0	0	0	1	1	0	0	1	1
OsKitaake01g110100.1	13	13	14	18	11	9	6	8	7	6	10	13	11	10	10	14	11	13	11	11	14	13	13	14	15	12	12	14	15	13	13	13	14	12	15	13	8	17	12	13	7	11	10	13	12	13	14	13	13
OsKitaake01g110100.2	7	7	6	5	8	3	0	2	3	3	5	1	3	2	1	7	5	5	8	8	1	3	4	4	5	5	6	3	7	4	6	3	5	6	3	5	5	3	5	7	8	8	8	9	7	6	6	5	7
OsKitaake01g110100.3	1	1	1	2	1	0	0	0	0	0	0	0	0	1	0	1	1	1	1	1	0	0	0	1	0	1	0	1	1	2	1	0	0	0	0	1	0	1	2	1	0	1	0	0	1	0	2	1	1
OsKitaake01g110300.1	34	37	37	38	36	26	21	25	33	31	46	28	40	35	33	44	39	39	43	40	29	31	29	32	31	30	26	25	40	27	40	32	39	36	36	38	26	36	33	42	29	38	39	42	39	34	37	36	37
OsKitaake01g110300.2	1	0	0	1	0	0	1	0	1	0	1	0	1	0	0	0	0	0	0	1	0	0	1	0	0	0	0	0	0	0	0	0	0	0	0	0	0	0	0	0	1	0	0	0	0	0	0	0	0
OsKitaake01g110500.1	1	1	1	1	1	0	0	0	1	0	0	0	0	1	0	1	1	1	1	1	0	1	0	1	1	1	0	0	1	1	0	0	0	1	0	0	1	1	1	1	1	1	1	1	1	0	1	1	1
OsKitaake01g110900.1	0	1	1	0	0	0	0	0	1	0	0	0	0	0	0	1	2	0	1	1	1	0	0	1	4	0	1	0	0	0	0	0	0	0	1	0	0	1	0	0	1	1	1	0	0	0	0	0	0
OsKitaake01g111100.1	0	1	1	1	1	0	0	0	0	0	0	0	0	0	0	1	0	0	0	1	0	0	1	0	0	1	1	1	1	1	1	0	1	1	1	1	0	1	1	1	1	1	1	1	1	1	1	1	1
OsKitaake01g111200.1	19	18	17	17	18	16	18	15	15	16	13	13	14	13	10	15	15	15	17	16	17	18	19	16	16	17	18	18	20	19	17	15	17	15	15	21	15	19	17	20	19	18	20	19	20	17	20	20	18
OsKitaake01g111300.1	12	10	12	14	12	14	14	12	10	9	11	11	8	6	9	8	6	10	8	11	11	10	11	9	9	9	10	9	12	10	7	9	9	11	11	10	8	13	12	14	11	12	9	11	12	17	9	12	11
OsKitaake01g111500.1	0	0	0	0	0	0	0	0	1	1	1	0	0	1	1	0	1	1	0	0	0	0	1	0	0	0	0	0	1	0	3	0	1	1	1	0	0	0	1	0	1	1	1	1	1	0	1	1	1
OsKitaake01g111600.1	26	30	29	23	28	19	10	11	17	15	25	18	23	16	14	28	26	27	31	28	20	25	27	24	27	25	28	30	34	26	34	25	32	31	31	31	26	32	21	30	31	37	43	31	40	21	28	22	22
OsKitaake01g111600.2	12	6	6	13	9	5	5	10	9	8	7	5	5	11	10	11	10	9	11	8	12	13	13	16	12	13	9	8	16	10	10	14	14	12	13	8	2	6	15	12	13	15	11	22	13	13	14	14	14
OsKitaake01g111700.1	13	12	11	11	11	16	13	14	16	15	15	11	16	13	13	18	16	12	16	14	18	19	17	18	17	23	20	20	25	21	32	26	31	28	26	21	13	15	18	20	39	49	50	53	49	15	22	20	20
OsKitaake01g111800.1	4	5	4	5	5	5	3	5	3	3	4	4	5	3	5	4	5	5	5	5	5	4	4	3	3	5	4	5	6	5	5	5	4	4	5	5	3	5	4	5	5	5	5	5	5	5	5	5	5
OsKitaake01g112300.1	0	0	0	0	0	1	1	0	1	1	0	0	0	0	0	1	1	1	1	0	1	1	1	1	0	0	1	0	1	1	1	1	1	1	1	1	0	1	1	0	1	0	1	0	1	2	1	1	0
OsKitaake01g112700.1	35	40	35	36	35	28	24	28	32	33	36	30	37	31	33	34	35	39	40	36	23	26	33	25	26	32	31	32	37	36	45	44	44	46	40	35	23	31	28	33	52	60	57	62	55	32	35	31	34
OsKitaake01g112708.1	1	0	1	1	1	1	1	1	0	0	2	1	1	0	2	1	1	1	0	0	1	1	4	1	2	1	1	1	1	1	0	1	0	1	2	0	2	1	0	1	1	0	1	2	1	1	0	1	0
OsKitaake01g112900.1	5	5	5	5	5	4	3	3	3	3	5	2	5	4	2	6	6	6	6	6	6	6	4	5	4	4	5	5	6	5	7	5	5	5	5	6	5	5	5	5	6	7	7	7	6	3	5	5	5
OsKitaake01g113000.1	0	0	0	0	0	0	0	0	0	0	0	0	0	0	0	0	0	0	0	0	0	0	0	0	0	0	0	0	0	0	0	0	0	0	0	0	0	0	0	0	0	0	0	0	0	0	0	0	0
OsKitaake01g113200.1	9	12	10	10	8	13	12	15	15	17	11	14	14	15	14	10	11	11	11	11	17	17	20	16	12	20	15	18	16	18	13	16	16	14	16	14	14	15	17	17	13	13	13	12	11	16	14	15	18
OsKitaake01g113400.1	1	2	1	0	1	0	0	0	0	0	4	1	2	2	1	4	3	1	1	1	9	8	5	9	12	7	9	11	8	8	9	10	8	8	8	10	3	5	6	7	15	9	9	13	10	3	7	5	5
OsKitaake01g113700.1	0	2	0	0	0	0	0	0	0	0	0	0	0	1	0	0	0	0	0	0	0	0	0	0	0	0	0	0	0	0	1	0	0	0	0	1	1	0	1	0	1	1	1	2	2	0	0	0	1
OsKitaake01g113700.2	1	0	0	0	1	0	0	0	1	0	1	1	0	0	0	1	2	1	1	1	0	1	0	1	0	0	1	1	1	0	2	1	0	0	1	1	1	0	1	1	0	1	2	1	2	0	1	1	1
OsKitaake01g113700.3	0	0	0	0	0	0	0	0	0	0	1	0	0	0	0	0	0	1	1	0	0	0	0	0	0	0	0	0	0	0	0	0	0	0	0	0	0	1	1	1	0	1	0	1	0	0	0	0	0
OsKitaake01g113700.4	1	0	2	2	1	2	2	2	0	1	0	1	1	1	3	2	1	0	0	1	3	2	4	2	1	5	3	2	2	3	3	3	4	3	2	0	0	2	1	2	3	3	3	2	2	3	3	3	2
OsKitaake01g113800.1	2	2	3	2	2	2	3	2	2	2	2	1	2	1	0	2	2	3	2	2	1	1	1	1	1	2	1	2	2	1	2	1	1	1	1	1	2	2	2	2	2	2	1	2	2	2	1	2	1
OsKitaake01g113900.1	29	26	30	33	32	17	9	14	22	18	24	13	23	21	17	29	27	25	28	32	19	20	17	25	19	22	20	18	30	20	31	18	28	21	22	32	18	24	26	24	24	36	37	37	33	26	26	26	28
OsKitaake01g114000.1	59	56	52	58	66	109	100	89	100	92	83	77	80	75	70	60	66	67	63	67	28	31	24	30	29	22	22	24	21	23	33	35	30	35	37	32	55	42	37	28	24	25	22	22	24	45	30	33	30
OsKitaake01g114400.1	0	1	0	0	0	0	0	0	1	0	0	0	0	0	0	0	0	0	0	0	0	0	0	0	0	0	0	0	0	0	0	0	0	0	0	1	0	0	1	1	0	1	0	0	0	0	0	0	1
OsKitaake01g114400.2	0	0	0	1	0	0	0	0	0	0	0	0	0	0	0	0	0	0	0	0	1	0	0	0	0	0	0	0	0	0	0	0	1	0	0	0	1	0	0	0	0	0	0	0	0	0	1	0	0
OsKitaake01g114500.1	13	13	14	12	12	10	7	8	10	9	15	11	15	16	14	18	16	15	17	16	15	15	17	15	13	18	17	18	21	18	21	17	22	21	20	22	11	14	15	16	19	23	22	23	24	15	18	19	19
OsKitaake01g114500.4	0	0	0	0	0	0	0	0	1	1	0	0	0	0	0	0	0	0	0	2	0	0	0	0	0	0	0	0	0	0	0	0	1	0	0	0	0	0	0	0	0	0	0	1	0	0	0	0	1
OsKitaake01g114600.1	0	1	1	1	1	2	3	3	3	2	1	1	0	1	1	1	1	1	0	1	5	7	4	5	5	8	9	9	14	9	5	5	5	4	3	9	4	2	3	3	4	5	8	8	4	2	10	10	11
OsKitaake01g114700.1	1	1	1	1	1	0	0	0	1	1	0	0	0	1	0	1	1	1	0	1	1	1	1	2	2	1	1	1	3	1	2	1	2	2	2	3	1	3	3	4	1	1	1	2	1	2	3	3	3
OsKitaake01g115000.1	0	0	0	0	0	0	0	0	0	0	0	0	0	0	0	0	0	0	0	0	0	0	0	0	0	0	0	0	1	0	0	0	0	0	0	0	0	0	0	0	0	0	0	0	0	0	0	0	0
OsKitaake01g115100.1	16	18	15	19	14	19	10	16	13	12	14	13	13	11	11	14	13	14	18	15	15	13	14	15	14	15	16	16	19	16	14	17	17	16	21	15	11	15	12	19	22	22	22	25	27	14	15	12	14
OsKitaake01g115200.1	27	24	25	26	29	13	5	9	15	11	18	12	17	16	15	29	24	22	22	27	15	15	19	21	20	21	19	17	31	18	37	20	32	25	23	31	13	22	26	25	27	42	45	40	42	22	27	27	26
OsKitaake01g115600.1	0	0	1	0	0	0	0	0	0	0	0	0	1	0	0	0	1	0	0	1	0	0	1	0	0	1	0	0	0	1	0	0	0	0	0	0	0	0	0	0	0	0	0	1	0	0	1	0	0
OsKitaake01g115600.2	14	13	12	13	13	3	1	3	11	10	11	2	10	13	8	20	16	9	9	19	6	8	2	9	6	6	5	5	14	5	18	6	13	6	7	17	4	11	14	10	8	19	20	17	18	11	13	15	16
OsKitaake01g115600.3	0	0	0	0	0	0	0	0	2	1	0	5	0	0	0	0	0	0	0	0	0	0	0	0	0	1	0	0	0	0	0	0	0	0	1	0	0	1	0	1	0	6	0	0	0	0	0	0	1
OsKitaake01g115600.4	1	0	0	0	1	0	0	0	1	0	5	0	1	0	0	0	1	0	0	1	0	0	0	0	1	0	0	0	0	0	1	0	0	0	0	0	0	1	0	0	0	0	0	0	0	0	0	1	1
OsKitaake01g115600.5	9	11	14	14	11	14	8	14	0	3	9	11	10	4	11	14	10	18	20	11	14	13	18	12	16	11	14	14	12	13	5	13	14	20	19	8	9	7	6	10	12	0	8	10	5	8	11	8	5
OsKitaake01g115700.1	1	1	1	1	1	1	0	0	0	0	1	1	1	1	1	2	2	2	2	2	1	1	1	1	1	1	1	1	1	0	1	1	1	1	1	0	0	1	0	0	1	1	0	0	0	0	0	0	0
OsKitaake01g115900.1	43	44	45	41	40	28	27	24	28	26	41	46	44	50	48	58	59	54	57	54	49	53	51	52	51	48	52	51	46	48	70	63	66	69	67	43	33	39	40	36	64	59	59	61	58	37	45	42	42
OsKitaake01g116000.1	6	6	6	7	6	5	4	6	5	6	5	5	5	5	5	7	7	9	7	7	7	7	7	6	6	6	4	4	5	5	4	5	4	5	4	7	10	6	5	6	3	4	4	3	4	7	5	5	6
OsKitaake01g116100.1	2	3	3	3	2	1	1	1	2	1	1	1	2	2	2	3	2	2	2	2	2	2	1	3	3	3	3	3	3	2	3	3	3	4	2	3	2	2	3	4	3	4	4	4	3	3	3	2	3
OsKitaake01g116200.3	0	1	2	1	1	1	0	0	0	0	1	1	0	0	0	0	2	1	1	0	1	1	1	0	1	1	0	0	0	1	1	0	0	1	0	0	1	0	0	1	0	1	2	1	0	0	1	1	1
OsKitaake01g116200.5	1	0	0	0	0	1	2	2	1	0	0	0	1	1	1	1	0	0	0	0	1	0	1	0	0	1	0	1	0	0	0	1	0	1	1	1	0	2	1	1	0	0	0	1	1	1	0	0	1
OsKitaake01g116200.6	1	1	1	2	1	0	0	0	0	1	0	0	1	1	0	1	0	1	1	1	0	1	0	1	1	0	0	0	1	1	1	1	1	0	0	1	1	0	0	1	1	1	1	1	1	0	0	1	0
OsKitaake01g116700.1	5	5	5	6	5	4	4	4	4	4	5	4	5	4	5	5	6	5	6	4	6	6	5	6	6	6	5	5	7	6	6	6	5	6	5	6	6	5	4	7	5	7	6	6	6	4	5	5	6
OsKitaake01g116800.1	1	2	1	2	2	1	0	0	1	0	1	0	1	1	0	2	2	1	2	2	0	1	1	1	1	1	0	1	2	1	1	1	2	1	1	1	1	2	1	1	1	1	2	2	1	1	1	1	1
OsKitaake01g116900.1	31	29	30	29	34	33	28	29	40	33	51	47	49	52	45	52	48	49	47	54	14	16	16	16	19	25	26	26	27	24	72	55	64	55	55	18	14	17	16	16	93	116	115	100	111	16	18	20	16
OsKitaake01g117100.1	0	0	0	0	0	0	0	0	0	0	0	0	0	0	0	0	0	0	0	0	1	0	0	0	0	0	1	0	0	1	0	0	0	1	0	1	0	0	0	0	1	0	0	0	0	0	0	0	0
OsKitaake01g117400.1	42	44	40	47	45	38	38	49	35	41	50	52	60	45	56	64	61	66	73	68	69	81	59	71	63	62	67	70	56	68	59	71	66	74	84	54	66	58	56	59	58	49	53	60	49	54	52	56	50
OsKitaake01g117600.1	16	15	15	15	18	10	8	8	10	10	14	12	13	12	13	17	16	17	17	17	19	18	18	16	19	20	19	19	22	17	22	18	20	18	18	21	14	18	18	18	21	24	22	24	23	16	19	18	18
OsKitaake01g117700.1	5	3	5	4	4	3	3	2	4	4	5	3	3	6	3	3	4	6	3	4	6	4	4	4	5	5	4	4	8	5	5	5	6	6	4	4	3	5	5	5	4	6	5	8	7	4	5	3	4
OsKitaake01g117700.2	2	3	1	2	1	3	1	2	2	2	2	2	2	0	2	3	2	3	3	3	3	3	3	2	3	2	3	1	2	2	3	4	3	3	4	4	1	3	2	3	4	4	6	3	2	2	3	4	3
OsKitaake01g117900.1	0	0	0	0	0	0	0	0	0	0	0	0	0	0	0	0	0	0	0	0	1	1	1	1	0	1	1	2	2	1	0	1	1	1	0	1	0	1	1	0	1	1	1	1	1	0	1	2	1
OsKitaake01g118000.1	5	5	4	5	4	2	3	3	2	2	3	2	3	1	2	4	3	3	4	4	4	5	4	4	4	4	4	4	6	4	5	3	5	5	5	6	4	5	5	6	5	5	5	7	6	5	5	6	6
OsKitaake01g118100.1	2	5	6	5	2	1	0	1	1	3	2	4	4	1	0	3	1	4	2	3	2	3	1	3	2	4	3	1	1	2	4	2	2	3	1	3	3	3	3	3	1	1	1	2	2	2	3	1	2
OsKitaake01g118166.1	0	3	0	0	6	0	9	1	1	1	4	4	1	0	0	1	1	1	1	0	0	2	0	3	1	2	0	0	0	2	0	1	0	1	0	0	0	0	2	5	0	1	3	0	1	2	0	0	1
OsKitaake01g118300.1	7	6	6	7	7	4	3	5	5	4	4	5	6	4	6	7	5	7	7	5	6	6	6	5	6	7	6	6	8	6	6	6	6	7	6	7	7	6	5	6	7	7	9	8	8	5	7	6	7
OsKitaake01g118400.1	19	19	18	18	19	12	12	10	16	16	19	15	18	19	16	23	24	20	18	23	24	28	22	28	24	24	22	22	27	22	31	24	27	22	23	22	18	22	25	22	24	29	29	29	28	21	23	23	22
OsKitaake01g118500.1	3	2	3	3	2	2	1	1	2	2	2	2	2	2	1	3	3	3	3	3	3	2	2	2	2	2	2	2	2	3	2	2	3	2	2	2	1	3	3	4	2	2	2	2	2	2	2	3	2
OsKitaake01g118600.1	4	2	3	4	4	3	1	2	2	2	2	2	2	3	2	3	4	3	3	3	2	2	4	2	3	4	4	3	4	3	4	2	4	3	3	6	3	4	5	5	4	5	5	5	5	5	5	5	5
OsKitaake01g118700.1	0	0	0	0	0	2	1	2	1	2	1	1	1	0	1	0	0	1	1	1	0	0	0	0	0	0	0	0	0	0	0	0	0	1	0	0	1	0	0	0	2	1	1	1	1	1	1	0	0
OsKitaake01g118800.1	14	13	13	18	16	2	0	1	7	3	13	4	10	7	9	15	18	16	16	16	3	5	9	12	6	6	5	4	13	8	12	3	9	5	4	9	4	13	12	12	5	14	18	14	17	10	9	10	13
OsKitaake01g118900.1	0	0	0	0	0	0	0	0	0	0	0	0	0	0	0	0	0	0	0	0	0	0	1	0	0	0	0	0	0	0	0	0	0	0	0	0	0	0	0	0	0	0	0	0	0	0	0	0	0
OsKitaake01g119000.1	0	0	0	0	0	1	1	2	1	1	1	0	0	1	0	0	1	1	1	0	1	0	1	0	0	0	0	0	0	1	0	0	0	0	0	1	2	1	0	1	0	1	1	1	1	0	1	1	1
OsKitaake01g119100.1	15	16	15	16	13	12	16	14	14	18	17	14	19	16	19	13	13	13	13	13	17	19	10	16	14	26	25	22	27	23	17	15	17	15	14	36	24	26	26	29	34	37	36	38	35	26	38	38	40
OsKitaake01g119200.1	21	23	21	21	19	27	27	27	29	29	30	27	30	29	33	31	28	30	29	26	23	22	26	25	25	28	30	26	31	27	33	34	31	33	31	36	26	32	32	34	30	28	31	32	32	32	37	31	34
OsKitaake01g119300.1	38	38	38	42	39	23	7	18	22	22	45	25	41	37	34	47	44	41	49	44	22	31	34	37	35	32	28	22	35	29	34	26	36	31	36	29	30	34	34	34	38	42	40	41	41	28	27	31	27
OsKitaake01g119300.2	2	3	2	3	2	0	0	0	0	0	1	0	1	1	0	2	1	0	1	3	0	1	1	1	0	0	0	0	1	1	0	0	0	0	0	1	1	1	2	1	0	1	0	0	1	1	1	1	1
OsKitaake01g119300.3	13	13	13	14	15	7	3	6	5	5	19	13	17	11	13	17	14	9	17	16	9	8	8	10	7	11	11	12	11	11	9	5	11	8	8	7	3	9	10	10	9	10	8	8	11	8	7	7	8
OsKitaake01g119300.4	2	3	5	3	5	4	17	10	1	1	2	15	3	3	6	2	1	4	2	2	18	9	11	3	4	4	3	5	2	3	3	6	1	4	3	2	0	2	1	2	2	1	1	2	1	4	1	0	0
OsKitaake01g119400.1	6	6	6	6	7	3	2	2	3	3	5	3	4	4	4	6	5	6	6	7	5	5	4	5	5	6	5	6	8	6	7	6	7	5	5	7	3	6	7	7	6	9	9	8	9	6	8	7	7
OsKitaake01g119500.1	46	45	49	47	43	39	35	36	37	30	44	42	42	38	39	51	53	54	55	55	66	62	58	65	62	77	71	83	81	77	86	74	78	69	81	75	43	64	62	71	88	95	98	100	94	61	67	65	68
OsKitaake01g119600.1	0	0	0	0	0	0	0	0	0	0	0	0	0	0	0	0	0	0	0	0	1	1	0	1	1	1	1	1	0	1	0	0	0	0	0	0	0	0	0	0	0	0	0	0	0	0	0	0	0
OsKitaake01g119700.1	3	5	5	3	3	4	4	3	3	3	3	4	5	2	3	4	4	3	5	4	5	5	4	4	4	6	4	5	6	4	5	5	5	5	4	4	2	5	4	5	4	6	5	5	6	3	4	4	5
OsKitaake01g119800.1	1	0	1	0	0	0	0	0	0	1	0	0	0	0	1	0	0	0	0	0	1	0	0	1	0	1	0	1	1	1	1	0	1	0	0	1	0	1	1	1	1	0	1	1	1	0	1	1	0
OsKitaake01g120000.1	21	21	22	18	19	19	24	13	16	18	24	19	25	23	23	27	22	22	23	22	34	33	34	26	32	31	31	31	32	29	35	28	34	27	35	31	23	25	24	30	40	39	38	43	46	23	30	29	28
OsKitaake01g120100.1	6	5	6	6	6	4	2	3	4	3	8	6	8	6	8	8	8	7	8	8	9	10	10	13	9	11	11	12	11	12	10	10	12	12	12	10	8	7	9	12	11	12	11	13	11	7	8	9	8
OsKitaake01g120200.1	14	13	14	15	15	14	10	13	17	15	15	12	16	14	13	16	16	13	14	15	12	13	11	15	14	15	12	12	17	11	17	12	16	14	13	26	13	21	20	21	8	11	12	12	11	18	23	20	19
OsKitaake01g120300.1	0	0	0	0	0	2	0	1	1	1	0	0	0	0	0	0	0	0	0	0	0	0	0	0	0	0	0	0	0	0	0	1	0	0	0	0	0	0	0	0	1	1	1	1	1	0	0	0	0
OsKitaake01g120600.1	10	9	10	10	11	5	6	7	6	6	12	10	11	10	11	12	11	12	11	11	14	14	16	15	16	14	14	14	15	14	15	12	14	14	13	14	10	13	13	15	15	14	14	15	14	10	13	12	12
OsKitaake01g120700.1	4	3	3	3	4	4	2	4	4	4	4	3	5	4	3	3	4	4	3	2	3	4	5	4	3	4	4	4	4	3	3	2	2	3	3	5	5	5	5	5	2	2	3	3	3	4	5	5	4
OsKitaake01g120800.1	9	9	10	10	10	6	6	6	7	7	10	5	10	8	9	12	10	10	10	12	10	12	8	12	10	13	11	12	15	13	13	12	14	12	11	15	8	11	12	11	13	13	15	15	14	10	14	13	13
OsKitaake01g120800.2	0	0	0	0	0	0	0	0	0	0	0	3	0	0	0	0	0	0	0	0	0	0	0	0	0	0	0	0	0	0	0	0	0	0	0	0	0	0	0	1	0	0	0	0	0	0	0	0	0
OsKitaake01g120900.1	8	8	8	8	9	4	3	4	4	5	8	6	7	6	5	10	9	10	10	10	9	10	11	10	10	11	11	10	12	11	11	10	12	9	11	10	7	9	9	9	12	14	14	14	12	8	11	10	10
OsKitaake01g121400.7	5	6	5	5	6	3	2	3	3	3	6	5	5	5	5	6	7	6	7	7	7	7	7	7	6	6	6	5	7	6	6	5	7	6	4	6	5	7	5	6	6	6	7	7	6	6	6	7	5
OsKitaake01g121500.1	35	34	34	33	34	26	28	28	26	26	35	32	33	29	31	36	39	35	35	34	51	47	40	46	45	52	52	51	51	49	51	45	46	47	51	45	33	36	39	42	55	57	63	62	64	38	45	41	41
OsKitaake01g121600.1	0	0	0	0	0	1	1	1	1	1	0	0	0	0	1	0	0	0	0	0	1	1	2	1	1	1	1	1	0	1	0	0	0	1	0	1	1	0	0	1	1	1	0	0	1	0	0	0	0
OsKitaake01g121800.1	0	0	0	0	0	0	0	0	0	0	0	0	0	0	0	0	0	0	0	0	0	0	0	0	0	0	0	1	0	0	0	0	1	0	0	0	0	0	0	0	0	0	0	0	1	0	0	0	0
OsKitaake01g121800.2	2	1	1	3	1	1	0	0	1	1	2	0	1	1	1	1	1	1	2	1	3	1	3	1	2	3	1	2	2	1	2	1	0	2	2	2	3	2	3	2	2	2	2	0	2	2	3	2	2
OsKitaake01g121800.3	0	0	1	0	0	0	1	0	0	0	0	0	0	0	0	0	0	0	0	0	0	2	0	2	0	0	0	0	0	1	0	0	0	0	0	1	0	0	0	0	0	0	0	2	0	0	0	0	0
OsKitaake01g121900.1	2	2	2	2	2	1	0	1	1	1	1	1	1	1	1	3	2	2	2	2	1	2	2	2	1	2	2	2	2	1	2	1	2	1	2	3	1	2	2	3	2	2	2	2	3	2	2	3	3
OsKitaake01g122000.1	39	36	37	37	41	32	29	30	32	32	36	36	36	37	38	38	38	40	39	43	37	39	38	37	38	41	39	41	37	39	37	40	39	35	37	39	38	36	36	37	36	35	36	35	35	32	39	37	36
OsKitaake01g122100.1	18	17	17	16	18	13	12	11	13	12	13	12	15	15	12	19	17	15	18	17	19	20	12	20	20	22	20	21	23	19	22	19	22	19	22	25	16	21	19	21	20	24	23	27	27	20	22	23	22
OsKitaake01g122200.1	34	35	33	33	32	32	30	32	30	29	23	28	21	25	24	30	34	35	34	32	26	24	28	27	36	38	37	38	38	40	34	36	35	38	40	40	30	36	35	32	35	35	34	36	37	33	37	37	34
OsKitaake01g122500.2	1	1	1	1	1	1	0	0	0	0	0	1	0	1	0	1	1	0	1	1	1	1	1	1	1	1	1	1	1	1	1	1	1	0	1	1	1	1	1	1	2	2	1	1	1	1	1	1	0
OsKitaake01g122700.1	1	0	1	1	1	1	0	0	1	0	2	1	2	1	2	3	2	2	3	2	2	2	2	2	2	2	2	2	2	2	3	3	3	3	3	2	0	1	1	1	3	4	3	3	4	1	2	2	1
OsKitaake01g122900.1	53	53	50	48	47	47	56	46	52	43	51	50	48	57	46	47	46	53	49	52	55	53	42	48	58	47	52	53	48	52	47	56	43	52	55	57	46	48	49	49	49	47	50	53	51	47	56	47	42
OsKitaake01g123100.1	4	4	3	3	4	2	3	2	3	3	3	2	2	3	3	4	3	3	3	3	3	3	4	4	4	4	4	4	4	4	5	4	5	4	4	4	2	4	4	4	4	5	6	5	6	4	5	3	4
OsKitaake01g123200.1	4	4	4	5	5	2	1	1	2	1	4	3	3	3	2	5	4	4	4	4	3	2	3	3	3	2	2	2	4	2	5	3	5	3	3	4	2	3	3	3	5	6	8	7	7	3	4	3	4
OsKitaake01g123300.1	0	0	0	0	0	0	0	0	0	0	0	0	0	0	0	0	0	0	0	0	0	0	1	0	1	0	0	0	0	0	0	0	0	0	0	1	0	0	0	0	1	0	1	0	0	0	0	0	0
OsKitaake01g123500.1	2	2	2	2	3	1	0	1	1	1	1	1	1	0	3	2	2	2	3	2	3	2	2	3	3	1	2	1	3	1	2	2	1	1	2	2	1	1	3	2	1	1	1	1	1	2	3	3	2
OsKitaake01g123500.2	1	1	1	1	0	1	1	0	1	2	1	0	1	3	0	1	1	1	0	0	0	1	2	1	0	1	0	0	1	1	0	1	1	1	1	1	1	1	1	0	1	0	1	1	0	1	1	1	2
OsKitaake01g123700.1	0	0	0	0	0	0	0	0	0	0	0	0	0	0	0	0	0	0	0	0	0	0	0	0	0	0	0	0	0	0	0	0	0	0	0	0	0	0	0	0	0	0	0	0	0	0	0	0	0
OsKitaake01g124000.1	15	16	15	15	14	12	4	8	11	11	9	7	10	10	8	11	9	9	7	11	3	6	8	8	5	11	7	9	14	8	11	7	8	9	7	22	11	15	17	16	10	15	14	13	16	17	18	18	20
OsKitaake01g124000.2	2	0	1	1	0	0	0	0	1	0	2	0	0	0	0	1	0	0	1	0	0	1	0	0	3	0	2	1	1	0	1	0	2	0	0	0	0	0	1	1	0	0	1	2	0	0	1	1	0
OsKitaake01g124000.4	0	0	0	0	0	0	0	0	0	0	0	0	0	0	0	0	0	0	0	0	4	0	0	0	0	0	0	0	0	0	0	0	0	0	0	0	0	0	0	0	0	0	0	0	0	0	0	0	0
OsKitaake01g124100.1	10	11	7	12	9	1	0	1	2	3	5	0	4	2	0	7	9	6	9	8	1	1	7	4	4	3	3	2	5	3	6	1	6	3	4	7	2	7	8	6	3	6	5	6	4	8	8	7	5
OsKitaake01g124100.2	6	4	7	8	10	6	4	6	4	2	4	7	6	8	9	11	7	10	7	7	6	8	4	8	6	6	6	8	7	7	4	9	4	8	6	7	6	6	4	7	5	5	6	4	6	4	5	5	6
OsKitaake01g124300.1	62	63	58	59	53	61	67	56	54	57	56	58	59	67	71	59	60	67	58	62	94	85	79	73	83	107	105	102	93	92	91	106	85	102	90	101	92	90	88	102	109	100	101	104	100	91	108	91	90
OsKitaake01g124400.1	25	21	23	24	21	22	21	23	23	24	27	21	24	23	22	24	23	24	25	26	32	32	29	32	30	30	29	30	34	29	33	29	33	33	30	30	21	29	29	34	30	35	37	38	36	26	28	29	30
OsKitaake01g124500.1	1	1	1	0	0	1	0	1	1	0	1	0	1	0	1	1	0	0	1	1	1	1	0	1	1	1	1	1	2	1	1	1	1	1	1	2	2	1	2	2	1	1	2	3	2	2	1	1	2
OsKitaake01g124700.1	2	2	2	2	2	1	1	1	2	2	2	1	2	2	1	2	2	2	2	2	2	2	3	3	2	3	2	2	3	2	3	2	3	2	2	2	1	2	2	2	3	3	3	3	3	2	2	2	2
OsKitaake01g124800.1	4	5	5	5	4	5	4	4	4	5	4	1	3	3	5	5	4	5	5	4	4	4	6	4	4	4	5	4	5	4	5	5	5	5	4	6	5	5	4	6	4	5	5	5	6	6	5	5	4
OsKitaake01g124900.1	1	2	2	1	2	1	2	1	2	2	2	2	2	2	2	2	2	2	1	1	1	2	1	1	2	2	2	2	2	3	3	3	2	2	2	1	4	1	1	2	3	3	3	2	3	2	2	2	2
OsKitaake01g125000.1	7	5	5	6	6	4	4	4	5	5	4	4	4	4	5	6	5	6	5	5	6	7	5	6	6	7	8	7	8	7	8	7	7	7	6	9	4	7	6	8	7	9	9	9	9	7	8	7	8
OsKitaake01g125100.1	3	5	1	3	3	5	5	8	2	4	5	9	4	4	2	3	4	6	3	1	10	5	0	5	6	7	5	7	5	7	4	8	5	9	8	5	12	6	3	4	5	8	6	3	2	3	3	3	3
OsKitaake01g125100.2	12	10	14	12	14	8	5	5	7	6	11	7	10	9	12	13	13	13	16	15	13	16	18	16	18	14	15	15	15	15	16	13	17	15	18	15	3	12	12	16	19	16	15	18	18	12	18	13	12
OsKitaake01g125100.3	15	12	17	14	14	4	2	0	12	4	5	5	7	11	6	17	12	9	12	19	4	6	11	11	10	13	12	10	24	11	24	13	16	11	8	20	3	9	16	11	12	27	23	22	27	15	21	18	15
OsKitaake01g125200.1	35	37	36	37	32	34	40	39	36	35	31	32	36	38	37	36	38	47	43	39	48	45	43	43	44	45	47	41	46	47	40	47	42	44	43	39	29	38	38	39	47	42	42	49	51	43	43	36	39
OsKitaake01g125350.1	0	0	1	0	1	1	1	1	0	0	0	1	0	1	0	1	0	0	2	0	1	1	0	1	0	1	3	0	1	0	1	1	0	1	0	3	2	1	1	1	1	1	1	0	1	1	1	1	1
OsKitaake01g125400.1	1	0	1	1	0	0	0	0	0	0	0	0	0	0	1	0	1	1	1	1	0	1	0	0	0	0	0	0	1	0	0	0	1	1	0	1	0	0	1	1	0	1	1	1	0	1	0	0	0
OsKitaake01g125500.1	4	3	3	4	4	2	1	2	2	2	3	2	3	2	2	3	2	3	3	3	3	3	3	3	3	4	3	3	5	3	4	2	4	3	3	5	2	4	4	4	4	6	6	5	5	4	5	4	4
OsKitaake01g125600.1	7	9	8	9	8	7	7	6	5	6	10	10	10	7	8	10	8	11	9	10	12	12	12	11	10	11	11	11	11	12	11	13	12	12	9	8	11	10	8	9	11	11	11	12	11	8	9	9	9
OsKitaake01g125800.1	2	2	2	3	2	2	2	3	3	2	2	4	3	2	3	3	2	3	4	2	4	4	3	3	2	4	3	4	3	3	4	4	4	4	3	2	2	3	3	4	5	5	3	4	3	2	2	2	3
OsKitaake01g125900.1	4	5	5	4	3	27	25	23	26	23	8	10	12	8	11	8	9	7	8	8	10	10	11	8	7	15	14	13	12	14	13	10	10	8	10	7	7	5	6	6	10	9	10	9	9	5	4	5	6
OsKitaake01g126100.1	4	3	3	4	4	2	1	2	2	2	3	4	3	3	2	3	3	3	2	3	4	4	2	5	3	3	2	2	2	3	2	2	3	3	2	2	3	3	3	3	2	2	1	2	2	3	2	2	2
OsKitaake01g126200.1	1	1	1	1	1	1	0	0	0	0	1	1	1	1	1	1	1	1	1	1	1	1	1	0	0	1	1	0	1	0	1	1	1	1	1	1	1	1	1	1	1	1	1	1	1	1	1	1	1
OsKitaake01g126300.1	2	3	2	2	2	2	1	2	2	2	2	2	2	2	2	3	2	2	2	2	3	4	3	3	2	3	3	3	3	3	4	2	4	3	3	2	2	3	3	3	3	3	3	3	2	2	3	3	2
OsKitaake01g126500.1	151	125	139	143	145	189	172	200	173	164	194	257	218	209	242	195	201	193	208	190	266	245	229	241	208	228	250	240	170	210	245	227	221	231	250	203	269	192	187	174	192	150	147	147	150	178	203	198	174
OsKitaake01g126550.1	0	0	0	0	0	0	0	0	0	0	0	0	0	0	0	0	0	0	0	0	0	0	0	0	0	0	0	0	0	0	0	0	0	0	0	0	0	0	0	0	0	0	0	0	0	0	0	0	0
OsKitaake01g126600.1	1	1	0	1	0	0	0	0	0	0	0	0	1	1	0	0	1	0	0	1	0	0	0	0	0	0	0	0	0	0	0	0	0	0	0	0	0	0	0	0	0	1	0	0	0	0	0	0	0
OsKitaake01g126800.1	2873	2682	2975	2812	2830	2300	2395	2232	2691	2611	2917	2285	2819	2783	2396	2858	2894	2713	2984	3057	2113	2233	1996	2202	2254	1916	1809	1840	1962	1855	2078	1820	2033	1874	1743	2340	2570	2694	2858	2632	1355	1467	1497	1422	1478	2897	2370	2470	2490
OsKitaake01g126800.2	19	20	21	24	24	9	6	7	6	5	10	7	9	6	8	15	13	12	16	13	10	11	14	13	12	4	3	6	5	5	3	3	5	4	5	7	15	14	13	12	2	2	2	3	2	13	7	8	7
OsKitaake01g126900.1	20	17	19	17	19	16	12	13	14	13	18	15	18	19	16	26	23	20	21	24	16	15	14	17	18	20	17	17	27	16	28	20	28	20	23	22	12	20	21	20	23	30	32	29	32	17	24	21	18
OsKitaake01g126900.2	0	0	0	0	0	0	1	1	0	0	0	0	0	0	0	0	0	0	0	0	0	0	0	0	0	0	0	0	0	0	0	0	0	0	1	0	1	0	0	0	0	0	0	0	0	0	0	0	0
OsKitaake01g127000.1	28	27	30	23	25	22	20	18	21	20	24	22	22	19	19	26	25	25	26	21	40	44	30	38	42	43	46	47	48	42	42	45	41	41	41	51	24	35	36	44	50	49	47	53	51	28	38	39	35
OsKitaake01g127100.1	15	14	15	12	10	5	4	6	8	12	6	5	6	5	5	13	11	8	10	9	8	8	9	9	8	8	7	8	10	8	8	5	7	7	6	15	6	8	9	13	7	8	11	11	12	7	12	12	13
OsKitaake01g127200.1	135	138	141	143	139	107	106	111	125	126	103	74	97	93	84	97	91	93	105	101	121	122	126	120	117	113	102	102	130	108	98	88	104	96	90	155	124	139	140	157	82	98	103	102	95	140	160	154	162
OsKitaake01g127300.1	30	24	30	27	29	22	20	17	20	19	23	24	21	21	21	26	24	25	25	24	26	30	20	25	28	32	30	30	32	31	24	28	24	26	25	30	25	29	28	31	27	26	31	30	34	26	30	29	28
OsKitaake01g127500.1	10	10	10	10	10	9	7	9	7	8	10	8	10	8	10	13	11	10	11	12	9	9	10	9	10	10	11	11	12	10	11	12	11	11	10	13	11	10	11	12	10	12	11	13	12	9	10	11	10
OsKitaake01g127600.1	16	15	15	16	15	12	10	10	14	11	15	9	13	14	12	16	15	17	16	17	16	16	15	15	14	16	16	16	19	17	20	19	17	18	17	17	13	17	16	17	20	22	24	21	25	16	17	17	16
OsKitaake01g127800.1	0	0	0	0	0	0	0	0	0	0	0	0	0	0	0	0	0	0	0	0	0	0	0	0	0	0	0	0	0	0	0	0	0	0	0	0	0	0	0	0	0	0	0	0	0	0	0	0	0
OsKitaake01g127900.2	0	0	0	0	0	0	0	0	0	0	0	0	0	0	0	0	0	0	0	0	0	0	0	0	0	0	0	0	0	0	0	0	0	0	0	0	0	0	0	0	0	0	0	0	0	0	0	0	0
OsKitaake01g128000.1	128	134	132	144	147	123	108	124	145	135	141	114	139	137	136	145	144	159	176	153	119	115	134	126	132	144	136	133	156	136	163	140	165	155	129	136	123	153	142	138	141	172	170	166	169	149	138	134	144
OsKitaake01g128100.1	37	40	38	39	38	36	45	39	44	51	60	38	67	63	53	63	51	48	64	59	55	64	63	54	56	52	47	39	59	44	64	61	64	58	67	37	38	45	51	47	42	51	53	56	54	52	40	33	40
OsKitaake01g128100.2	41	39	38	43	38	25	32	28	26	29	51	39	38	38	42	41	46	52	44	51	50	41	37	44	39	22	24	30	34	30	28	29	29	30	21	27	37	40	33	44	20	21	18	20	23	33	26	33	31
OsKitaake01g128400.1	17	17	18	18	17	8	4	6	11	9	14	10	16	14	13	23	22	21	21	24	15	17	16	20	18	21	18	18	28	17	33	21	31	21	21	28	11	19	21	21	25	37	36	34	36	19	25	23	24
OsKitaake01g128501.1	0	0	0	0	0	1	0	0	0	0	0	0	0	0	0	0	0	0	0	0	0	0	0	0	0	0	0	0	0	0	0	0	0	0	0	0	0	0	0	0	0	0	0	0	0	0	0	0	0
OsKitaake01g128600.1	4	3	3	4	3	3	2	1	3	4	3	2	3	4	3	4	3	3	3	3	5	4	3	4	3	6	4	5	5	5	5	4	6	4	4	6	4	4	5	5	5	6	7	6	4	4	7	5	5
OsKitaake01g128800.1	0	1	1	0	0	2	2	2	1	1	2	1	1	1	1	1	1	0	1	0	2	3	2	2	2	4	5	4	7	4	3	4	3	3	2	5	2	4	3	3	4	4	5	5	4	3	4	6	6
OsKitaake01g129000.1	54	54	53	55	49	39	45	43	43	50	67	50	60	62	57	60	53	50	58	61	60	61	57	55	58	62	58	57	62	58	69	56	63	59	62	65	58	60	63	71	59	61	68	67	77	58	64	61	56
OsKitaake01g129100.1	16	14	15	19	17	19	16	21	20	18	27	20	25	23	22	21	25	24	22	34	20	16	16	15	18	31	31	30	30	36	32	27	29	31	29	27	16	22	21	20	36	48	38	43	39	20	24	27	27
OsKitaake01g129200.1	0	0	0	0	0	0	0	0	0	1	0	0	0	0	0	1	0	0	0	0	0	0	0	0	0	0	0	0	0	0	0	0	0	1	0	0	0	0	0	0	0	1	2	0	0	0	0	0	0
OsKitaake01g129300.1	10	10	10	11	9	6	6	6	7	6	13	11	15	14	15	17	16	17	19	17	15	17	14	16	15	13	11	13	13	13	11	11	14	12	13	12	11	11	12	12	9	9	9	11	8	11	10	10	11
OsKitaake01g129500.1	0	0	0	0	0	0	0	0	0	0	0	0	0	0	0	0	0	0	0	0	0	0	0	0	0	0	0	1	0	0	1	0	1	0	0	1	0	0	0	0	0	1	0	0	0	0	0	1	1
OsKitaake01g129600.1	0	0	1	1	0	0	0	0	0	0	0	0	0	0	0	0	0	0	1	0	0	0	1	0	0	0	0	1	0	0	0	0	0	0	0	1	0	1	1	0	0	0	0	0	0	0	1	0	0
OsKitaake01g129600.4	1	0	1	0	0	0	0	0	0	0	0	0	0	0	0	0	0	0	0	1	0	0	0	0	0	0	0	0	0	1	0	0	0	0	0	1	1	0	0	1	0	0	0	0	1	0	0	0	0
OsKitaake01g129800.1	0	0	0	0	0	0	0	0	0	0	0	0	0	0	0	0	0	0	0	0	0	0	0	0	0	0	0	0	0	0	0	0	0	0	0	0	0	0	0	0	0	0	0	0	0	0	0	0	0
OsKitaake01g130100.1	17	20	20	17	18	25	22	21	24	25	19	12	15	13	15	14	15	13	14	14	14	15	12	15	15	14	11	11	14	12	14	12	13	13	14	19	13	14	14	15	16	19	18	19	20	17	18	20	18
OsKitaake01g130200.1	1	1	1	0	1	1	1	0	0	0	1	1	1	1	1	1	2	1	1	1	1	1	1	1	1	1	1	2	1	1	1	2	2	2	2	1	0	1	1	0	1	2	2	1	1	1	1	1	1
OsKitaake01g130500.1	1	2	2	2	2	1	0	1	1	0	1	1	1	1	1	2	1	1	1	1	1	1	0	1	1	1	1	1	1	0	1	1	1	1	1	1	0	1	1	1	1	1	1	1	1	1	1	1	1
OsKitaake01g130700.1	2	1	2	1	1	3	2	2	2	1	4	3	2	3	3	4	3	3	3	1	8	7	9	7	8	10	9	10	9	7	6	6	6	8	7	18	3	5	6	7	16	19	18	17	18	5	15	15	15
OsKitaake01g130700.2	0	1	0	0	0	0	0	0	0	0	0	0	1	0	0	0	0	0	0	1	0	0	0	0	0	0	0	0	0	0	0	0	1	0	0	2	0	0	0	0	0	0	1	0	0	0	0	1	1
OsKitaake01g130700.3	0	0	0	0	0	1	0	0	0	0	0	0	0	1	1	1	0	0	0	1	2	1	1	2	1	2	2	2	2	2	2	1	1	2	1	2	2	1	1	2	3	5	5	5	3	1	7	4	2
OsKitaake01g130800.1	9	8	9	8	9	10	7	7	9	9	7	5	6	7	6	6	7	6	7	6	4	5	4	5	4	6	5	6	7	5	6	5	5	6	6	12	8	9	9	9	6	5	5	5	6	9	8	8	9
OsKitaake01g131200.1	5	3	4	0	0	0	4	0	3	1	0	0	3	0	0	0	1	2	0	0	6	4	0	7	4	2	1	0	1	0	2	1	1	1	0	2	0	3	3	1	2	1	1	0	0	0	0	0	2
OsKitaake01g131300.1	1	2	1	2	1	2	2	2	2	2	1	1	1	2	1	2	2	3	2	2	3	3	3	3	3	2	2	2	3	3	2	3	2	3	2	2	1	1	2	2	1	2	2	3	2	1	2	1	2
OsKitaake01g131400.1	4	4	6	5	4	2	1	1	3	1	4	0	2	4	3	3	6	3	3	5	2	4	3	7	4	3	4	1	4	2	3	2	7	1	1	7	10	4	9	4	2	4	3	5	4	6	6	7	6
OsKitaake01g132100.1	3	2	2	1	1	2	2	3	3	2	4	3	5	5	4	4	3	3	0	2	11	16	13	14	9	16	18	16	14	19	14	13	11	11	13	15	0	5	5	9	39	45	43	42	34	5	11	7	10
OsKitaake01g132100.2	0	0	0	0	0	0	0	0	0	0	0	2	0	0	0	0	0	0	1	0	2	1	0	2	2	1	1	0	2	0	1	0	4	1	1	1	5	1	2	0	7	6	4	7	6	1	1	4	2
OsKitaake01g132200.1	35	30	33	30	31	25	17	14	26	26	18	8	17	14	12	21	19	17	18	19	22	22	13	21	19	29	29	24	32	27	24	18	24	21	15	37	16	27	30	32	28	32	32	33	36	27	36	36	35
OsKitaake01g132200.2	0	0	0	0	0	0	0	0	0	0	0	0	0	1	0	0	0	0	0	0	0	0	0	0	0	0	0	0	0	0	0	0	0	0	0	0	0	0	0	0	0	0	0	0	0	0	0	1	0
OsKitaake01g132200.3	0	0	0	0	0	0	0	7	0	0	0	3	0	0	2	0	0	3	1	0	0	0	5	0	3	0	0	3	0	0	0	0	0	0	8	0	0	0	0	0	0	0	0	0	0	0	0	0	0
OsKitaake01g132300.1	8	9	7	9	8	3	6	4	5	7	6	4	5	5	3	9	7	7	8	9	8	7	8	9	7	5	7	6	9	7	7	8	7	6	5	5	4	6	6	7	7	7	9	8	9	7	7	6	6
OsKitaake01g132300.2	14	12	14	10	13	11	12	8	14	13	14	12	15	13	16	16	15	15	14	15	17	18	13	14	15	19	16	14	19	17	24	16	20	17	18	18	15	15	17	15	15	20	18	20	17	16	19	16	16
OsKitaake01g132501.1	0	0	0	0	0	0	0	0	0	0	0	0	0	1	0	0	0	0	0	0	0	0	0	0	1	0	1	0	0	0	0	0	0	0	0	0	0	0	0	0	1	0	0	1	0	0	0	0	0
OsKitaake01g132600.1	0	0	0	0	0	0	0	0	0	0	0	0	0	0	0	0	0	0	0	0	0	0	0	0	0	0	0	0	0	0	0	0	0	0	0	0	0	0	0	0	0	0	1	0	0	0	0	0	0
OsKitaake01g132600.2	1	1	1	1	1	1	1	1	1	0	1	1	1	1	0	1	1	1	1	1	1	2	2	2	3	4	3	3	4	2	5	3	4	4	3	5	1	2	2	2	7	10	9	9	8	2	4	4	4
OsKitaake01g132900.1	1	0	0	1	1	1	1	1	1	1	0	0	0	1	0	0	0	0	1	0	0	0	1	0	0	1	0	1	0	1	1	1	0	1	1	1	1	0	0	0	2	2	2	1	1	1	0	0	1
OsKitaake01g133200.4	1	3	2	3	2	1	1	1	0	1	2	0	2	2	1	1	1	1	0	2	1	1	0	2	3	2	3	4	2	4	1	0	2	2	3	4	2	2	1	2	3	2	2	1	1	1	4	3	2
OsKitaake01g133200.6	280	292	290	269	269	229	227	211	240	229	182	131	160	158	157	172	153	150	160	162	238	252	218	252	259	269	241	254	321	242	292	239	283	237	249	382	227	270	257	260	303	360	355	359	352	264	388	381	384
OsKitaake01g133200.7	4	2	3	4	2	2	2	4	1	2	4	0	0	0	1	1	3	0	3	2	3	3	2	3	2	5	3	5	3	2	2	3	2	4	3	1	4	5	2	1	3	2	3	3	1	3	3	4	4
OsKitaake01g133200.8	10	10	11	11	9	5	3	2	2	2	5	4	4	4	5	6	5	4	5	5	8	8	9	10	9	7	9	9	9	11	6	5	4	5	6	13	11	10	9	9	7	5	5	6	6	8	10	12	10
OsKitaake01g133400.1	14	14	14	14	14	15	11	13	11	10	14	12	12	14	11	18	15	18	16	16	10	8	7	9	12	10	10	11	9	10	17	17	16	15	16	11	10	12	8	9	14	16	16	16	18	9	10	11	10
OsKitaake01g133500.1	11	11	11	11	11	10	7	10	9	8	9	8	8	8	6	12	10	9	10	11	13	14	13	15	14	14	13	13	15	12	17	13	15	13	13	19	9	13	13	16	19	20	20	22	21	12	18	15	15
OsKitaake01g133600.3	0	0	0	0	0	0	4	1	4	5	4	1	3	3	4	5	5	5	4	5	1	2	0	2	0	0	0	0	1	0	1	0	1	0	0	3	0	1	1	1	0	0	1	1	1	1	2	2	3
OsKitaake01g133600.4	0	0	0	0	0	1	0	1	0	0	0	1	0	0	0	0	0	0	0	0	0	0	1	0	1	0	1	0	0	0	0	1	0	1	1	0	0	0	0	0	0	0	0	0	0	0	0	0	0
OsKitaake01g133800.1	1	1	1	0	1	0	0	0	0	0	0	0	0	0	0	0	0	0	1	0	0	1	0	1	1	1	1	0	2	1	1	0	1	0	0	1	0	1	0	1	1	1	1	1	2	1	1	1	2
OsKitaake01g134400.1	0	0	0	0	0	0	0	0	0	1	0	0	0	0	0	0	0	0	0	0	1	0	0	0	0	0	0	0	0	0	1	1	1	1	1	0	0	0	0	0	0	1	1	1	0	0	0	0	0
OsKitaake01g134500.1	0	1	0	1	0	22	18	17	11	9	1	1	1	1	2	0	0	0	0	0	0	0	0	0	0	1	1	1	0	1	0	0	1	0	0	3	3	1	1	1	1	0	0	0	0	3	3	3	2
OsKitaake01g134900.1	11	12	12	12	10	23	21	20	19	18	15	14	14	12	14	19	19	17	18	16	13	13	14	15	14	23	23	22	27	22	26	30	30	31	31	22	12	14	14	17	34	35	33	39	32	13	19	20	20
OsKitaake01g135000.1	2	1	2	2	0	1	0	0	1	1	2	0	0	3	0	0	1	1	1	0	0	1	0	1	1	1	1	2	1	0	0	0	0	1	0	1	7	1	0	5	1	0	0	6	1	0	1	1	1
OsKitaake01g135200.3	2	2	2	3	2	3	1	2	1	2	2	2	2	2	1	2	1	1	2	2	3	2	2	3	2	2	2	3	3	2	2	2	2	2	3	3	2	3	3	3	1	2	2	2	2	3	2	2	3
OsKitaake01g135400.1	43	46	46	48	47	31	20	29	31	26	36	26	34	26	21	42	38	39	45	39	35	34	37	38	34	40	41	39	48	41	47	37	49	43	45	44	24	38	37	43	45	57	56	61	58	38	42	38	39
OsKitaake01g135500.1	7	7	8	8	7	8	7	6	7	7	7	6	7	8	8	11	12	13	11	11	13	14	13	13	12	14	14	12	14	12	13	12	10	9	8	12	11	11	15	14	7	12	10	11	9	17	13	13	13
OsKitaake01g135900.1	0	0	0	0	0	0	0	0	0	0	0	0	0	0	0	0	0	0	0	0	0	0	0	0	0	0	0	0	0	1	0	0	0	0	0	1	0	0	0	0	1	1	1	2	1	0	0	1	0
OsKitaake01g136200.1	0	0	1	1	1	1	1	1	0	1	1	1	0	1	1	1	0	0	1	1	2	2	5	2	1	1	2	1	1	2	1	2	1	1	1	1	0	1	1	1	1	1	1	2	1	1	1	2	1
OsKitaake01g136300.1	0	0	0	0	0	3	3	1	1	1	0	0	0	0	0	0	0	0	0	0	0	0	0	0	0	0	0	0	0	0	0	0	0	1	1	1	0	0	0	0	1	0	0	0	0	0	0	0	0
OsKitaake01g136900.1	6	7	8	7	6	5	7	7	7	5	5	7	7	5	5	6	6	7	8	6	12	9	11	7	8	8	10	11	11	10	8	8	6	10	8	9	7	7	7	8	8	5	7	7	7	8	6	7	7
OsKitaake01g137000.1	21	19	23	23	21	15	13	17	11	10	13	14	14	10	13	19	15	20	15	17	19	17	15	19	18	19	18	20	19	20	17	19	18	17	18	17	8	18	15	18	18	15	15	18	17	17	14	15	14
OsKitaake01g137000.2	6	7	6	8	7	5	3	4	2	2	5	4	4	2	5	6	7	5	7	5	5	6	3	4	4	4	5	6	5	5	4	4	5	5	5	5	5	7	6	5	4	5	6	5	6	5	7	4	5
OsKitaake01g137500.1	29	28	31	27	28	19	15	16	20	19	33	21	29	26	27	37	34	30	34	37	30	31	32	34	35	33	30	31	41	31	44	34	41	38	36	38	23	33	37	38	37	45	48	50	49	33	37	35	34
OsKitaake01g137600.1	6	6	6	6	5	2	2	2	3	3	5	3	5	3	3	6	6	5	6	6	5	6	5	7	6	7	6	6	9	6	10	6	9	7	7	8	4	6	7	8	6	11	10	11	12	6	7	7	7
OsKitaake01g137800.1	0	0	0	0	0	0	0	0	0	0	0	0	0	0	0	0	0	0	0	0	0	0	0	0	0	0	0	0	0	0	0	0	0	0	0	1	0	0	0	0	0	0	0	0	0	0	1	0	0
OsKitaake01g138000.1	0	0	0	0	0	0	0	1	0	0	0	0	0	1	0	1	0	1	0	0	1	0	1	0	1	0	0	1	1	1	0	1	1	1	0	0	0	0	0	0	0	0	0	0	1	0	0	0	0
OsKitaake01g138300.2	19	15	21	16	12	6	9	8	15	13	7	6	9	10	10	13	14	13	9	16	11	13	9	13	8	8	6	6	12	7	15	8	12	9	8	12	6	11	11	9	8	10	13	12	12	11	14	15	18
OsKitaake01g138333.1	30	26	37	30	26	25	38	24	27	18	14	17	14	20	22	21	27	27	23	23	23	23	26	23	26	23	23	25	26	19	27	31	26	25	20	25	24	29	22	20	25	24	30	31	38	34	28	24	25
OsKitaake01g138400.1	0	0	0	0	0	0	0	0	0	0	0	0	0	0	0	0	0	0	0	0	0	0	1	0	0	0	0	0	0	0	0	0	0	0	0	0	0	0	0	0	0	1	0	0	0	0	0	0	0
OsKitaake01g138500.1	1	1	1	1	1	1	1	3	0	0	1	1	1	0	1	1	1	1	1	1	0	0	1	0	1	0	0	1	1	1	0	0	0	2	1	0	1	1	1	1	1	1	1	0	0	1	1	0	1
OsKitaake01g138600.1	0	0	0	1	0	1	1	1	1	1	1	1	0	0	1	0	1	1	0	0	1	1	0	1	1	1	1	1	1	1	1	1	0	1	1	1	1	1	1	1	0	0	1	0	1	1	1	1	1
OsKitaake01g138800.1	1	3	1	2	1	2	3	1	3	2	1	2	1	1	2	2	2	2	2	3	3	4	2	3	2	4	3	4	3	3	3	3	3	3	4	2	1	2	3	3	4	3	3	2	3	2	3	3	2
OsKitaake01g138900.1	827	799	863	877	946	1070	1183	1081	936	949	396	415	452	406	456	503	503	529	537	505	972	882	826	837	960	956	1031	999	958	941	725	815	764	814	858	1328	902	1067	965	1081	740	709	663	738	708	898	1351	1202	1109
OsKitaake01g139100.1	2	2	2	2	2	1	0	1	1	1	1	1	2	1	0	3	2	2	2	2	0	1	0	2	2	2	2	2	3	2	3	0	3	3	3	3	0	2	2	2	3	3	3	3	3	2	2	2	2
OsKitaake01g139100.2	0	0	0	0	0	0	1	0	0	0	1	0	0	0	2	0	0	0	0	0	2	1	1	0	0	0	0	0	0	0	0	1	0	0	0	0	1	0	0	0	0	0	0	0	0	0	0	0	0
OsKitaake01g139300.1	0	0	0	0	0	1	1	1	0	0	0	1	0	0	0	0	0	0	0	0	0	0	0	0	0	0	0	0	0	0	0	0	0	1	0	0	1	0	0	0	0	0	0	0	1	0	1	0	0
OsKitaake01g139400.1	0	0	0	0	0	0	0	0	0	0	0	0	0	0	0	0	0	0	0	0	0	0	0	0	0	0	0	0	0	0	0	0	0	0	0	0	0	0	0	0	4	3	4	2	3	0	0	0	0
OsKitaake01g139500.1	67	63	60	72	67	64	67	65	54	49	78	75	66	66	69	60	71	77	76	74	104	94	73	80	101	114	117	123	103	103	91	102	90	104	111	113	93	103	88	113	118	89	86	100	100	85	110	110	91
OsKitaake01g139700.1	1	1	1	1	1	1	0	1	1	0	2	1	1	1	0	2	2	1	2	1	1	1	2	2	1	2	2	2	2	2	2	2	2	2	2	2	1	1	1	1	2	2	3	2	2	1	2	2	2
OsKitaake01g139800.1	0	0	0	0	0	3	5	3	3	2	1	2	1	2	1	3	3	2	4	2	2	2	1	2	2	1	1	1	1	1	0	1	2	1	1	1	1	1	1	2	1	1	1	1	1	2	1	1	1
OsKitaake01g139900.1	9	9	11	13	8	8	4	7	5	6	9	16	9	11	14	15	11	13	14	10	8	10	12	11	11	12	12	14	13	13	12	15	12	15	19	11	8	8	9	8	12	10	15	14	12	8	6	9	8
OsKitaake01g139900.2	33	37	30	33	30	17	15	19	17	16	24	32	25	22	34	42	41	43	44	37	36	30	23	30	36	48	39	36	35	38	45	41	42	52	58	28	16	26	30	29	39	43	40	54	44	24	26	28	25
OsKitaake01g140000.1	3	3	4	3	2	2	2	2	2	3	2	2	3	4	4	7	6	7	6	6	10	8	10	9	10	10	11	10	11	10	13	12	12	10	11	9	7	8	8	6	15	16	16	17	14	7	12	10	11
OsKitaake01g140300.1	0	0	0	0	0	0	0	0	0	0	0	0	0	0	0	0	0	0	0	0	0	0	0	0	0	0	0	0	0	0	0	0	0	0	0	0	0	0	0	0	0	0	0	0	0	0	0	0	0
OsKitaake01g140500.1	3	3	3	3	4	3	2	3	2	2	3	2	3	3	2	6	5	5	6	5	4	3	5	3	3	3	4	2	3	3	5	4	5	5	6	5	4	3	4	4	3	3	4	4	5	4	4	4	2
OsKitaake01g140500.2	0	0	0	0	0	0	0	0	0	0	0	0	0	0	0	0	0	0	0	0	0	0	0	0	0	0	0	1	0	0	0	0	0	0	0	0	0	0	0	0	0	0	0	0	0	0	0	0	0
OsKitaake01g140600.1	24	31	25	29	28	15	12	9	18	15	16	12	18	16	18	25	24	24	25	27	12	15	21	15	21	13	13	10	13	13	14	13	15	17	17	16	11	18	18	23	11	13	14	14	13	22	19	18	19
OsKitaake01g140600.2	6	6	7	6	4	0	0	6	0	2	0	2	2	0	1	3	1	3	3	1	4	3	0	2	0	1	0	0	4	1	1	0	1	2	1	4	2	3	2	2	1	2	0	3	2	0	2	0	1
OsKitaake01g140900.1	0	0	0	0	0	0	0	0	0	0	0	0	0	0	1	0	1	1	0	0	2	2	4	3	2	3	2	3	2	3	6	3	3	4	3	3	1	2	2	2	4	4	5	6	5	1	3	4	3
OsKitaake01g141300.1	1	5	7	2	4	24	6	22	2	5	3	0	1	0	0	0	5	0	1	0	0	0	0	0	5	1	0	2	0	10	6	2	4	4	0	2	0	1	0	4	5	3	0	0	3	5	1	2	1
OsKitaake01g141400.1	12	11	11	12	12	4	2	4	6	4	5	2	5	4	3	7	6	5	6	7	4	4	5	7	6	5	5	4	6	5	4	2	4	3	3	7	5	8	9	8	3	4	4	4	4	8	7	7	7
OsKitaake01g141900.1	2	3	2	3	3	1	0	1	1	0	2	1	1	1	1	3	2	2	3	3	2	2	4	3	3	3	3	3	3	3	3	3	3	3	3	3	2	3	2	3	3	5	4	4	4	2	3	2	3
OsKitaake01g142100.1	6	6	6	6	5	4	3	2	4	3	3	3	3	2	2	5	4	4	3	4	2	3	2	3	3	3	3	3	4	3	4	3	4	3	3	7	3	4	5	5	3	5	4	4	5	4	7	7	7
OsKitaake01g142200.1	16	18	16	16	17	15	17	12	18	17	19	12	16	11	15	16	15	14	16	16	21	20	15	16	16	19	18	19	23	18	23	19	22	20	18	22	16	17	18	23	16	24	21	23	23	17	22	19	16
OsKitaake01g142300.1	5	8	6	11	14	23	23	16	0	0	29	45	39	11	39	7	7	20	25	7	20	19	21	12	8	14	13	20	11	18	0	16	4	27	23	0	25	13	5	15	16	0	0	0	0	5	4	5	5
OsKitaake01g142400.1	25	28	24	31	26	29	23	24	26	30	29	15	29	28	22	31	32	27	24	29	23	24	18	25	22	26	31	22	30	25	36	34	36	24	23	35	15	28	24	30	30	36	39	38	33	29	27	25	28
OsKitaake01g142400.2	12	10	12	8	13	7	9	8	10	7	9	8	13	14	8	16	13	13	18	15	8	7	14	8	11	9	4	7	7	8	7	5	7	8	6	5	12	7	8	6	9	6	6	5	8	6	6	8	5
OsKitaake01g142500.2	40	41	49	44	53	40	29	35	28	24	38	30	27	31	38	49	43	42	50	45	38	41	32	39	45	44	42	44	44	41	44	45	50	55	52	44	37	45	39	41	41	42	42	44	46	40	43	36	33
OsKitaake01g142500.3	20	17	8	17	9	1	0	0	19	17	18	2	25	17	1	21	19	9	8	19	4	4	4	15	6	7	3	0	17	4	28	2	15	3	3	21	1	11	24	20	7	23	24	23	20	15	14	22	25
OsKitaake01g142700.1	4	5	4	3	3	3	4	2	3	3	3	3	4	4	4	3	4	3	4	4	5	5	2	4	4	5	4	3	5	5	3	5	4	4	4	3	3	4	3	4	5	5	5	5	6	4	5	3	4
OsKitaake01g142800.1	70	62	69	68	70	46	32	42	56	57	80	57	78	73	66	124	110	89	90	109	57	64	52	66	68	68	61	59	82	59	120	82	116	99	100	69	43	60	69	69	73	95	100	96	95	56	69	70	69
OsKitaake01g142900.1	2	2	1	0	1	2	2	2	1	1	1	1	0	1	0	1	1	1	1	1	3	2	1	2	1	3	2	1	2	2	3	3	3	3	3	2	4	2	1	1	3	2	3	1	2	1	1	1	2
OsKitaake01g143000.1	1	0	0	0	0	0	0	0	0	0	0	0	0	0	0	1	0	0	0	0	0	0	9	1	3	0	0	1	0	0	0	0	0	1	0	0	4	0	0	2	0	0	0	0	0	0	0	0	0
OsKitaake01g143100.1	13	31	25	20	23	16	11	14	23	41	4	9	6	0	0	2	11	4	11	20	15	10	25	8	4	8	15	12	11	18	32	4	7	13	6	28	0	25	16	25	6	19	19	22	32	20	14	11	16
OsKitaake01g143150.1	1	0	1	1	1	1	1	1	1	0	0	0	1	0	0	1	1	1	2	0	1	1	1	1	1	1	1	2	1	1	1	2	1	1	2	1	1	1	1	1	2	2	2	2	2	1	1	1	1
OsKitaake01g143400.1	26	28	28	26	22	28	29	29	26	31	35	34	33	35	31	29	30	34	33	28	32	33	26	29	27	24	25	23	24	26	28	36	30	33	28	20	27	24	24	23	39	38	38	35	35	29	20	22	25
OsKitaake01g143550.1	18	14	19	18	13	6	7	6	8	7	5	3	6	9	5	18	15	14	16	17	22	19	24	19	13	21	15	12	15	23	19	13	13	10	7	17	8	16	16	21	13	21	21	21	18	14	21	11	17
OsKitaake01g143700.1	6	5	5	6	6	4	2	4	5	5	6	8	7	7	7	9	7	9	6	7	7	7	7	8	6	7	7	7	6	7	8	6	7	6	7	4	5	5	6	5	8	7	6	7	6	5	5	4	4
OsKitaake01g143800.1	3	2	3	3	3	1	1	1	1	1	2	1	1	1	2	2	2	2	2	2	2	1	4	2	1	2	1	2	3	1	2	2	2	2	2	4	2	3	3	3	2	3	3	5	3	3	3	3	3
OsKitaake01g144000.1	2	2	2	2	2	0	0	0	1	0	1	0	1	0	1	1	1	1	1	1	1	1	1	1	1	1	1	1	1	1	1	1	1	1	1	1	1	1	1	2	1	2	2	1	2	1	1	1	1
OsKitaake01g144100.1	6	5	4	4	3	2	1	3	2	2	3	3	2	3	3	3	3	3	2	2	3	5	5	4	4	4	3	3	4	4	2	2	3	2	3	4	2	4	6	5	4	3	3	4	4	6	4	4	5
OsKitaake01g144800.1	1	1	0	1	1	0	0	0	0	0	0	0	0	0	0	0	0	0	1	1	0	0	0	1	0	1	0	0	0	0	0	0	0	0	0	1	0	0	1	1	0	0	0	0	0	1	0	1	0
OsKitaake01g144800.2	0	1	0	1	0	0	0	0	0	0	1	0	0	1	0	0	0	0	0	0	0	0	1	0	0	0	1	0	1	0	0	0	0	0	0	1	1	0	1	0	0	1	0	0	0	0	0	1	1
OsKitaake01g144901.1	0	0	0	0	0	0	0	0	0	0	0	0	0	0	0	0	0	0	0	0	0	0	0	0	0	0	0	0	0	0	0	0	0	0	0	0	0	0	0	0	1	0	0	0	0	0	0	0	0
OsKitaake01g145400.1	308	310	317	318	297	258	209	242	241	242	197	239	258	279	263	321	326	330	299	328	193	205	149	199	198	209	207	212	200	213	274	297	284	293	289	211	162	203	204	206	306	318	312	302	312	193	212	194	207
OsKitaake01g145500.1	20	20	19	18	18	13	12	12	13	11	15	12	12	11	11	19	17	17	17	18	17	18	18	17	20	19	19	18	22	17	24	22	25	22	24	21	15	17	16	19	23	28	30	29	29	18	23	18	18
OsKitaake01g145600.1	1	1	1	1	1	1	0	0	0	0	1	1	1	0	1	1	1	1	1	1	0	0	0	0	0	0	0	0	0	0	1	0	1	1	0	1	0	1	1	1	1	1	1	1	1	1	0	1	1
OsKitaake01g145700.1	3	4	3	4	4	3	2	2	2	1	2	3	2	2	2	2	3	3	3	2	2	2	2	3	2	2	2	2	2	2	2	2	2	2	2	3	3	3	2	3	2	3	2	2	3	3	3	2	3
OsKitaake01g145800.1	1	1	1	1	1	1	0	0	1	0	0	0	0	0	1	1	1	0	1	1	0	0	1	1	1	1	1	0	1	0	1	0	1	1	0	2	0	1	1	1	1	1	1	1	1	1	2	2	1
OsKitaake01g145900.1	1	2	1	1	2	0	0	0	1	0	1	0	1	1	1	2	1	1	2	2	0	0	0	0	1	1	0	1	1	1	2	1	1	1	1	2	1	2	2	2	1	3	2	2	1	2	2	1	1
OsKitaake01g145900.2	1	0	1	1	1	0	0	0	0	0	0	0	0	0	0	1	1	1	0	1	1	1	1	2	1	1	0	1	2	0	1	0	3	1	0	1	0	1	1	1	1	0	1	1	1	1	1	1	1
OsKitaake01g145900.3	0	0	0	0	0	0	0	1	0	0	1	1	0	0	1	0	0	0	0	0	2	1	0	1	0	0	1	1	0	0	0	1	0	0	1	0	0	0	0	0	1	0	0	0	0	0	0	0	0
OsKitaake01g146000.1	2	2	2	1	2	4	4	2	4	4	1	1	1	1	1	2	1	2	1	1	4	4	7	4	4	2	3	3	2	3	3	3	2	2	2	4	3	2	2	3	3	1	3	4	2	2	2	2	3
OsKitaake01g146100.1	1	0	1	1	0	1	2	1	1	1	1	1	1	1	1	1	1	1	1	1	2	2	3	2	2	2	2	1	1	2	2	2	1	2	1	0	1	1	1	1	2	1	2	2	2	1	1	1	1
OsKitaake01g146800.1	0	0	0	0	0	0	0	0	0	0	0	0	0	0	0	0	0	0	0	0	0	0	0	0	0	0	0	0	0	0	0	0	0	0	0	0	0	0	0	0	0	0	0	0	0	0	0	0	0
OsKitaake01g147000.1	0	0	0	0	0	0	0	0	0	0	0	0	0	0	0	0	0	0	0	0	0	0	0	0	0	0	0	0	0	0	0	0	0	0	0	0	0	0	0	0	1	1	1	1	1	0	0	0	0
OsKitaake01g147100.1	10	9	9	8	8	5	3	4	3	3	7	5	5	5	5	8	7	7	9	6	9	9	6	9	8	12	12	11	12	10	12	10	11	13	11	14	8	8	9	12	15	16	17	16	12	8	11	11	10
OsKitaake01g147100.2	3	3	2	4	3	1	0	0	3	2	1	0	2	3	2	3	3	3	3	3	2	4	2	5	1	5	4	3	6	3	6	3	5	3	3	7	3	3	3	5	4	8	9	7	7	3	6	4	6
OsKitaake01g147100.3	0	0	0	0	0	0	0	0	0	0	0	0	0	0	0	0	0	0	0	0	0	0	0	0	0	0	0	0	0	0	0	0	0	0	0	0	0	0	0	0	0	0	0	0	0	0	0	0	0
OsKitaake01g147100.4	0	0	0	0	0	0	0	0	0	0	0	0	0	0	0	0	0	0	0	0	0	0	0	0	0	0	0	0	0	0	0	0	0	0	0	0	0	0	0	0	0	0	0	0	0	0	0	0	0
OsKitaake01g147300.1	54	56	50	54	52	34	31	36	34	30	52	41	44	39	43	48	47	45	49	48	49	56	63	54	53	50	49	43	60	52	54	50	54	53	54	65	47	53	47	55	55	59	58	63	61	54	58	53	53
OsKitaake01g147300.2	1	2	1	2	1	1	0	0	0	0	1	2	1	0	0	1	0	0	1	1	1	1	0	1	0	1	2	1	0	1	0	0	1	1	1	1	1	0	1	2	1	0	0	2	1	1	1	2	0
OsKitaake01g147500.1	1470	1409	1504	1371	1357	1240	1648	1233	1257	1280	1587	1751	1467	1676	1795	2820	2651	2709	2698	2772	3492	3239	2577	2852	3475	2851	2816	2971	2461	2506	2661	2928	2709	2757	2705	1770	1616	1680	1936	2060	2143	1679	1686	1785	1796	1652	1809	1747	1628
OsKitaake01g147500.2	0	0	0	0	0	0	0	0	0	0	1	0	0	0	0	0	0	0	0	0	0	0	0	0	0	0	0	0	0	1	0	0	0	0	0	0	0	0	0	0	0	0	0	0	0	0	1	0	0
OsKitaake01g147800.1	17	18	18	17	17	14	10	11	14	14	23	19	23	21	18	23	21	22	19	17	31	30	32	30	30	40	42	40	41	36	35	34	37	34	36	44	19	26	31	33	62	69	73	73	62	26	39	34	33
OsKitaake01g148000.1	17	17	18	19	18	16	15	14	13	14	16	17	16	19	19	18	21	22	23	22	29	27	19	25	20	19	21	21	19	21	22	23	20	21	19	19	19	19	17	14	21	20	19	22	22	16	20	16	18
OsKitaake01g148100.1	31	35	36	41	33	25	19	25	15	16	37	33	34	26	33	38	33	32	36	35	28	31	28	29	25	26	24	26	27	27	21	22	25	27	26	24	27	30	27	30	19	19	21	20	18	29	23	25	26
OsKitaake01g148200.1	50	52	48	48	46	36	50	37	40	38	49	35	40	42	42	46	51	57	55	51	78	66	56	64	84	69	67	64	68	67	74	83	70	75	63	65	48	54	53	60	70	66	68	74	75	51	75	57	55
OsKitaake01g148200.2	1	2	2	2	1	1	4	2	1	1	1	2	0	1	0	3	1	1	2	3	4	2	1	2	3	4	3	3	5	2	5	3	3	3	3	3	1	2	2	1	3	4	1	4	3	2	2	3	3
OsKitaake01g148300.1	24	22	23	24	25	18	13	14	17	15	21	17	20	20	19	25	25	24	24	24	18	17	20	19	24	23	22	22	28	22	28	24	28	29	25	23	17	21	21	23	24	30	31	28	30	21	24	22	22
OsKitaake01g148400.1	2	1	2	2	4	3	1	3	0	0	0	3	1	0	4	3	2	1	0	2	1	0	3	0	1	1	1	2	1	1	1	1	1	1	1	0	1	0	1	0	0	0	1	1	2	0	3	2	1
OsKitaake01g148500.1	3	2	3	2	2	2	3	3	3	4	2	2	2	2	1	3	3	2	2	2	4	5	5	4	4	5	4	4	5	4	2	4	2	3	2	4	3	4	4	5	3	3	3	3	2	3	4	5	4
OsKitaake01g148800.1	0	0	0	0	0	0	0	0	0	0	0	0	0	0	0	0	0	0	0	0	0	0	0	0	0	0	0	0	0	0	0	0	0	0	0	0	0	0	0	0	0	0	0	0	0	0	0	0	0
OsKitaake01g149000.1	5	6	5	6	6	4	3	3	6	4	9	7	8	9	8	9	9	8	9	8	8	9	9	10	10	9	9	8	9	8	11	10	11	9	10	8	7	7	7	8	8	10	11	11	10	6	7	7	7
OsKitaake01g149100.1	0	0	0	0	0	0	0	0	0	0	0	0	0	0	0	0	0	0	0	0	0	0	2	0	0	0	0	0	0	0	0	0	0	0	0	0	0	0	0	0	1	1	1	1	1	0	0	0	0
OsKitaake01g149500.1	1	1	1	2	2	1	1	2	1	2	1	1	1	1	0	0	1	0	1	1	1	2	3	1	2	1	1	1	1	3	1	1	1	1	1	2	1	1	1	1	1	1	0	2	2	2	1	1	1
OsKitaake01g149950.1	0	0	0	0	0	0	0	0	0	0	0	0	0	0	0	0	0	0	0	0	0	0	0	0	0	0	0	0	0	0	0	0	0	0	0	0	0	0	0	0	0	0	0	0	0	0	0	0	0
OsKitaake01g150000.1	54	49	54	47	58	42	30	24	50	38	42	37	41	38	43	64	57	45	48	61	48	48	37	55	50	51	48	38	74	46	82	47	79	56	68	85	40	63	72	73	42	62	68	65	64	66	74	70	72
OsKitaake01g150000.2	6	7	4	9	5	3	0	12	3	3	5	0	4	5	3	6	5	8	7	6	3	2	6	1	6	7	3	7	5	3	3	6	1	4	0	3	7	7	7	5	2	5	3	3	6	4	7	7	4
OsKitaake01g150100.1	5	5	6	6	6	3	2	3	5	4	5	3	6	5	2	5	5	6	5	5	6	6	9	7	5	6	5	4	8	4	8	6	7	5	5	7	4	5	6	7	6	8	9	10	8	6	7	6	6
OsKitaake01g150100.2	0	1	0	0	1	0	0	0	0	0	0	0	1	0	2	1	1	0	0	1	0	0	0	0	0	0	0	1	0	0	0	0	1	1	0	1	0	1	0	0	0	1	1	1	1	0	0	0	0
OsKitaake01g150200.1	5	5	5	5	5	5	4	3	5	4	4	3	4	6	5	6	5	6	5	6	5	5	4	5	6	6	5	5	7	6	7	6	6	7	8	6	2	6	6	6	6	7	9	8	7	6	6	6	6
OsKitaake01g150700.1	5	6	5	5	5	4	2	3	3	4	5	4	4	4	5	5	4	4	5	4	4	4	3	4	4	5	5	5	7	5	7	4	5	5	5	6	5	5	5	6	5	7	7	8	6	6	5	6	6
OsKitaake01g151000.1	9	8	9	8	10	11	6	8	11	9	2	2	2	2	2	2	2	2	2	2	4	3	4	4	4	4	4	4	5	4	3	2	2	2	2	10	6	9	9	8	2	3	2	2	2	8	11	9	10
OsKitaake01g151200.1	2	2	1	2	0	2	0	2	1	2	3	3	4	4	0	5	3	6	4	4	3	7	3	3	4	4	5	3	3	7	7	5	4	5	5	5	0	2	2	3	5	8	8	5	9	4	4	4	3
OsKitaake01g151200.2	13	17	12	13	10	9	16	13	18	17	23	20	24	22	30	19	23	25	21	18	25	16	17	21	18	19	26	27	18	22	29	28	35	25	22	17	17	16	11	14	39	30	35	38	33	12	14	19	15
OsKitaake01g151200.3	300	282	278	276	277	208	219	201	256	263	356	380	404	416	367	449	445	497	475	418	356	387	359	368	362	417	402	408	408	442	468	527	468	485	429	282	254	274	280	260	594	586	615	561	542	298	302	286	293
OsKitaake01g151301.1	3	2	3	3	3	2	1	2	1	1	2	2	2	1	2	3	2	4	3	3	3	2	3	2	4	2	2	3	2	2	2	2	3	3	3	2	1	2	2	2	2	3	3	2	3	3	2	2	3
OsKitaake01g151400.1	0	0	0	0	0	1	2	1	1	1	2	1	0	1	1	0	0	0	1	0	0	0	0	0	0	1	0	0	0	0	0	0	0	0	0	0	0	0	0	0	0	0	0	1	1	0	0	0	0
OsKitaake01g151500.1	0	0	0	1	0	0	0	0	0	0	1	0	0	1	0	1	1	1	1	1	1	1	1	1	1	1	1	1	1	1	1	1	1	1	0	1	1	1	1	2	0	1	1	1	1	1	2	1	1
OsKitaake01g151800.1	0	0	1	0	0	1	1	1	1	1	0	0	0	0	1	0	0	0	0	0	1	1	1	1	1	1	1	1	1	1	0	1	0	1	1	1	1	1	1	1	1	1	1	1	1	1	1	1	1
OsKitaake01g151900.1	0	0	0	0	0	0	0	0	0	0	0	0	0	0	0	0	0	0	0	0	0	0	1	0	0	0	0	0	0	0	0	0	0	0	0	0	0	0	0	0	0	0	0	0	0	0	0	0	0
OsKitaake01g152100.1	0	0	0	0	0	0	0	0	0	0	0	0	0	0	0	0	0	0	0	0	0	0	0	0	0	0	0	0	0	0	0	0	0	0	0	0	0	0	0	0	0	1	0	0	0	0	0	0	0
OsKitaake01g152200.1	2	2	1	2	1	1	1	1	1	1	5	3	2	3	3	2	2	2	2	1	8	7	4	7	5	5	5	6	5	7	6	5	5	5	6	7	3	2	3	4	14	11	10	13	11	3	4	4	3
OsKitaake01g152400.6	1	0	0	1	1	0	0	0	0	0	0	0	0	0	0	1	0	0	0	0	0	0	1	0	0	0	0	0	1	0	1	0	0	0	0	0	0	1	1	1	0	1	1	0	1	0	1	0	0
OsKitaake01g152600.1	2	2	2	2	3	0	0	0	0	0	1	0	1	1	1	2	2	2	2	2	1	1	2	2	1	1	2	1	2	1	2	1	1	1	1	2	1	2	3	3	1	2	2	2	2	2	2	2	2
OsKitaake01g152601.1	3	3	2	2	2	2	2	1	1	2	3	3	5	4	5	4	4	4	4	4	7	7	7	7	6	5	4	4	4	4	4	3	5	4	4	2	3	3	2	3	2	3	2	3	2	2	2	1	2
OsKitaake01g152900.3	0	0	0	1	0	0	0	0	0	0	1	0	1	0	1	0	0	0	1	0	1	2	3	1	1	1	0	1	1	1	1	0	0	1	1	0	0	1	0	1	0	0	0	1	0	0	0	1	0
OsKitaake01g152900.5	1	1	2	1	0	2	1	1	0	1	0	1	1	2	2	3	3	1	2	3	0	0	0	2	2	4	3	2	2	2	1	3	3	2	1	2	0	2	2	1	2	3	3	1	1	2	1	0	0
OsKitaake01g153100.1	0	1	0	1	1	1	0	0	0	0	0	0	1	0	1	1	0	1	1	0	1	0	2	0	1	0	0	0	1	1	0	0	0	0	0	1	1	1	1	1	1	0	1	0	1	0	0	0	0
OsKitaake01g153200.1	1	1	2	1	1	0	0	0	0	0	1	0	1	1	0	1	1	1	2	1	0	0	0	0	0	0	1	0	1	1	1	0	1	0	0	1	0	1	1	1	0	1	1	0	1	1	1	1	1
OsKitaake01g153300.1	158	156	151	152	136	154	181	147	142	151	129	151	138	146	162	177	182	180	148	180	243	236	214	220	257	322	308	324	277	307	246	291	239	262	259	300	232	248	242	250	308	293	298	285	295	242	286	278	257
OsKitaake01g153400.1	4	4	5	4	5	3	5	5	4	3	3	3	3	4	2	5	4	6	4	5	5	5	4	5	8	6	6	7	8	6	9	7	6	7	7	7	3	6	5	6	6	8	10	7	8	6	8	6	6
OsKitaake01g153500.1	113	115	120	115	117	91	73	87	88	82	128	111	117	109	114	142	120	140	143	134	147	138	139	144	150	142	134	142	147	134	163	161	172	171	168	139	115	132	121	137	149	146	153	162	158	123	137	119	121
OsKitaake01g153600.1	107	96	105	98	105	109	104	95	126	117	151	109	144	137	113	147	136	122	124	146	136	138	131	135	140	149	137	136	154	127	180	138	161	141	144	184	126	151	180	164	119	125	129	124	130	151	183	179	165
OsKitaake01g153800.1	2	2	3	2	2	1	1	1	1	1	2	2	1	2	2	3	2	2	2	3	2	3	2	3	3	3	2	2	3	3	4	2	3	3	2	2	3	2	2	3	2	2	3	3	2	2	2	2	2
OsKitaake01g153900.1	0	0	0	0	0	0	0	0	0	0	0	0	0	0	0	0	0	0	0	0	1	1	1	1	1	0	0	0	0	1	1	0	1	0	0	0	0	0	0	0	0	0	0	0	0	0	0	0	0
OsKitaake01g154100.1	27	26	27	26	24	23	17	22	22	21	33	26	33	28	27	37	33	33	38	35	29	32	31	33	31	34	32	32	37	32	43	39	45	40	41	27	24	29	27	30	47	53	53	57	53	27	25	27	26
OsKitaake01g154200.2	0	0	0	0	0	0	0	0	0	0	0	0	0	0	0	0	0	0	0	0	0	0	0	0	0	0	0	0	1	0	0	0	0	0	0	0	0	0	0	0	0	0	0	0	0	0	0	0	0
OsKitaake01g154300.1	1	1	1	1	1	0	0	0	0	0	1	0	1	1	1	1	1	1	1	1	1	1	1	1	1	1	1	1	1	1	1	1	1	1	1	1	1	1	1	1	1	1	1	1	1	1	1	1	1
OsKitaake01g154400.1	0	0	0	0	0	1	0	1	1	1	0	0	0	0	0	0	0	0	0	0	1	0	1	0	1	0	0	1	1	0	0	0	0	0	0	0	0	1	1	1	0	0	1	0	0	1	1	1	1
OsKitaake01g154800.1	1	1	1	1	1	0	0	0	0	0	0	0	0	0	0	0	0	0	0	0	0	1	1	1	0	0	0	0	0	0	0	0	0	0	0	0	0	0	0	1	0	0	0	0	0	0	0	0	0
OsKitaake01g154900.1	0	0	0	0	0	2	1	1	0	2	0	0	1	1	0	0	0	0	0	0	0	0	1	0	0	0	0	1	1	0	0	1	0	0	0	0	2	0	1	0	2	0	1	0	1	0	0	2	0
OsKitaake01g154900.2	1	1	2	0	1	0	1	1	2	0	2	1	2	1	2	2	2	2	1	1	0	2	0	1	1	1	1	1	1	2	1	0	1	1	1	1	1	2	1	1	0	2	2	2	1	2	3	1	3
OsKitaake01g155000.1	9	12	12	12	10	8	9	8	10	9	10	7	9	9	9	9	6	7	9	7	9	9	7	9	9	9	9	9	10	9	11	11	11	11	12	11	7	9	9	12	17	16	17	18	19	8	10	11	12
OsKitaake01g155100.1	205	168	185	176	165	250	181	243	286	273	189	163	184	188	178	168	136	109	127	138	99	100	87	105	94	214	199	186	213	186	582	466	531	502	469	225	86	116	106	120	982	1223	1255	1283	1174	98	222	230	220
OsKitaake01g155100.2	3	3	4	2	2	3	1	2	8	4	4	2	5	3	3	3	3	2	2	3	0	1	0	1	0	7	4	3	8	4	20	5	15	8	7	7	2	2	3	3	15	20	24	21	23	1	5	8	6
OsKitaake01g155400.1	169	171	166	181	181	124	83	113	123	97	93	82	92	84	85	117	107	107	111	104	198	202	195	225	232	172	158	172	202	174	150	135	169	162	164	210	168	217	216	240	94	104	111	111	115	194	208	179	175
OsKitaake01g155400.2	11	12	15	11	15	7	7	9	4	10	14	6	5	6	9	7	5	6	11	5	11	11	14	17	18	11	15	12	13	12	17	14	12	9	7	15	6	15	16	18	4	7	9	10	10	14	13	12	11
OsKitaake01g155500.1	43	41	41	44	49	33	29	25	22	21	24	31	22	17	20	41	37	38	39	36	39	32	38	32	38	42	37	48	39	41	34	42	37	37	33	36	24	29	24	26	39	35	33	35	33	28	37	31	28
OsKitaake01g156200.1	1	2	1	1	1	0	0	0	0	1	1	1	1	1	1	2	1	1	1	1	2	1	2	2	2	1	1	2	2	2	2	2	2	1	1	2	1	2	2	2	2	3	3	4	3	1	2	2	2
OsKitaake01g156600.1	9	7	9	11	10	2	0	0	8	5	9	0	10	4	3	10	7	6	10	9	1	1	11	3	0	3	7	1	6	1	6	3	9	3	3	6	0	8	7	7	2	9	9	8	12	5	5	8	5
OsKitaake01g156600.2	5	5	2	3	3	7	5	6	0	3	2	5	0	2	4	3	4	5	1	4	4	9	0	10	5	8	3	10	9	8	9	7	6	10	10	7	10	5	7	7	5	7	5	9	5	6	11	5	7
OsKitaake01g156600.3	0	0	1	0	0	0	0	0	0	0	0	1	0	3	0	0	0	0	1	0	6	0	0	0	6	0	0	0	0	2	0	1	0	0	0	0	0	0	0	0	4	0	4	0	0	0	0	0	0
OsKitaake01g156650.1	1	1	0	0	0	0	0	1	1	0	0	0	0	0	0	2	1	0	0	2	1	0	0	0	0	1	1	0	1	1	0	0	1	0	0	0	0	1	0	0	1	2	0	1	0	0	1	1	0
OsKitaake01g156700.1	1	2	1	1	1	1	0	1	3	2	0	1	1	1	1	2	2	1	1	1	0	0	0	1	0	0	0	0	1	0	4	1	1	0	1	2	1	2	2	2	0	1	2	3	2	2	1	1	2
OsKitaake01g156700.3	4	3	4	4	4	3	3	2	0	2	3	2	2	2	2	1	0	2	2	2	3	4	3	3	2	3	3	4	2	2	0	2	2	1	2	3	1	2	1	2	3	2	2	2	1	2	3	3	2
OsKitaake01g156800.1	21	20	18	19	18	17	17	16	17	17	22	22	22	15	17	22	23	23	23	20	28	31	27	28	33	28	27	31	28	29	35	29	28	33	31	26	32	26	24	28	32	32	35	34	26	23	26	26	27
OsKitaake01g156900.1	8	8	7	7	9	6	8	7	8	8	8	7	8	7	8	9	9	10	10	8	9	11	12	11	9	8	8	9	8	9	11	10	12	8	11	10	10	8	10	10	11	11	14	11	12	9	10	8	10
OsKitaake01g156900.2	4	5	5	6	3	4	3	4	5	4	7	5	6	8	7	5	6	4	4	5	7	4	3	5	6	6	6	4	7	5	4	4	4	6	3	4	2	5	4	7	4	6	5	7	6	4	4	5	5
OsKitaake01g157000.1	18	17	16	15	16	10	6	9	15	12	14	8	13	13	12	19	16	13	14	18	13	13	9	15	13	16	15	13	21	12	23	14	23	18	19	21	11	14	19	16	20	28	32	31	31	18	20	21	20
OsKitaake01g157000.2	0	0	0	0	0	0	0	0	0	0	0	0	0	0	0	0	0	0	0	0	0	0	0	0	0	0	0	0	0	0	0	0	0	0	0	0	0	0	0	0	0	0	0	0	0	0	0	0	0
OsKitaake01g157100.1	49	50	50	54	50	54	51	50	54	53	64	54	60	54	55	60	54	52	62	57	69	71	64	66	68	59	55	56	65	56	61	56	64	62	59	60	64	65	64	69	53	50	54	55	52	62	60	60	58
OsKitaake01g157300.1	7	8	8	9	8	1	0	1	0	0	1	2	1	1	1	2	2	2	2	1	1	1	1	1	1	2	1	1	1	2	1	1	1	1	1	1	1	1	1	1	1	1	1	1	1	0	1	1	1
OsKitaake01g157400.1	0	1	1	5	0	2	0	2	0	0	2	0	0	0	0	1	0	1	0	1	1	4	1	1	0	1	0	0	0	0	0	0	0	1	0	0	9	4	0	3	0	1	3	0	1	1	0	2	1
OsKitaake01g157450.1	0	0	0	0	0	0	0	1	0	0	0	0	0	0	0	0	0	0	0	0	0	0	0	0	0	0	0	0	0	0	0	0	1	0	0	0	0	0	0	0	0	0	0	0	0	0	1	0	0
OsKitaake01g157500.1	13	15	15	15	14	9	8	9	11	10	12	10	13	12	10	15	13	13	13	14	18	17	14	17	19	22	21	21	24	17	20	16	19	17	17	23	14	18	20	23	23	22	22	24	25	15	21	20	20
OsKitaake01g157950.1	0	0	0	0	0	0	0	0	0	0	0	0	0	0	0	0	0	0	0	0	0	0	0	0	0	0	0	0	0	0	0	0	0	0	0	0	0	0	0	0	1	0	0	1	1	0	0	0	0
OsKitaake01g158600.1	0	0	0	0	0	0	0	0	0	0	1	0	0	0	0	0	0	0	0	0	0	1	0	0	0	0	0	0	1	1	1	0	0	0	0	0	0	1	0	0	1	1	1	0	1	1	0	1	1
OsKitaake01g158800.1	1	1	1	1	1	0	0	0	0	0	0	1	1	0	0	0	0	1	1	1	1	1	1	1	1	1	0	0	1	1	0	0	0	0	0	1	1	1	1	0	0	0	1	1	1	1	1	1	1
OsKitaake01g159000.1	18	22	21	24	16	7	1	4	11	9	17	12	18	19	14	22	20	15	18	22	13	17	20	25	15	18	18	12	23	23	21	8	17	13	11	21	20	18	29	21	16	22	15	19	18	24	20	19	24
OsKitaake01g159300.1	51	46	51	39	41	24	45	25	44	52	18	23	22	47	19	43	38	47	46	49	15	21	11	18	26	21	19	22	26	20	31	31	24	26	29	40	10	27	31	36	32	31	28	30	30	26	41	36	27
OsKitaake01g159500.1	5	4	8	9	5	2	7	3	10	5	3	2	5	5	7	3	4	5	5	5	8	11	2	8	3	13	6	10	6	14	3	10	9	11	8	9	4	5	3	12	11	4	7	9	8	10	9	9	8
OsKitaake01g159800.1	2	2	2	3	2	1	1	1	1	0	1	1	2	2	1	2	2	2	1	2	2	2	3	3	2	2	2	2	3	2	2	2	3	2	2	3	2	3	2	3	3	4	4	3	4	2	3	2	2
OsKitaake01g159800.3	0	1	1	0	0	0	0	0	0	0	0	0	0	0	0	0	0	0	0	0	0	0	2	0	1	0	0	0	1	0	0	0	0	0	0	2	0	0	1	0	1	0	0	0	0	0	0	1	1
OsKitaake01g159900.1	37	42	33	41	39	83	71	77	71	65	41	38	40	37	39	46	46	45	46	44	45	44	50	45	45	55	56	54	55	55	53	53	54	58	60	47	47	62	55	56	48	46	46	49	48	60	53	51	51
OsKitaake01g160100.1	5	5	5	5	4	5	3	5	6	6	8	6	8	6	6	6	7	6	5	6	4	5	4	5	5	4	4	4	4	4	6	5	6	5	5	5	3	6	5	5	5	6	6	6	7	6	5	5	6
OsKitaake01g160201.1	12	12	11	12	12	11	9	9	11	10	11	11	11	12	11	12	13	10	11	11	10	12	11	11	8	11	11	9	11	10	13	9	14	11	11	11	12	11	10	11	10	10	10	11	12	11	13	11	12
OsKitaake01g160700.1	1	1	0	1	1	1	0	0	1	1	1	0	1	0	0	0	0	1	1	1	1	1	1	1	1	1	1	0	0	1	0	0	0	1	1	0	1	1	1	1	1	2	1	1	1	1	1	1	1
OsKitaake01g160900.1	0	2	0	0	1	0	1	0	0	0	2	0	0	0	0	0	0	0	1	0	0	0	0	1	0	0	0	0	0	0	0	0	0	0	0	0	0	0	0	1	0	0	0	0	0	0	0	0	0
OsKitaake01g161000.1	44	50	47	52	45	53	51	55	57	55	49	62	56	54	63	56	60	62	63	48	72	66	72	69	58	71	72	65	61	64	68	58	60	61	61	60	64	53	52	54	54	51	45	48	45	55	59	56	62
OsKitaake01g161300.1	0	0	0	0	0	0	0	0	1	1	0	0	0	0	0	1	0	0	0	0	0	0	0	0	0	0	0	0	1	0	0	0	0	0	0	0	0	0	0	0	0	0	1	0	0	1	1	0	0
OsKitaake01g161400.1	1	1	0	1	1	0	0	0	0	0	0	0	0	0	0	0	0	0	0	0	0	0	0	0	0	0	0	0	0	0	0	0	0	0	0	1	0	0	0	0	0	1	1	1	0	0	0	0	0
OsKitaake01g162100.1	15	14	14	13	12	10	7	8	10	9	10	6	9	9	7	12	11	10	10	11	10	11	9	12	12	11	11	12	17	10	14	11	14	11	12	17	9	14	15	15	14	18	19	18	19	13	15	15	15
OsKitaake01g162200.1	37	35	42	36	37	42	36	39	37	36	34	38	36	39	36	43	42	47	40	42	49	45	49	40	56	78	72	79	57	63	56	74	64	63	63	77	56	64	50	57	71	69	68	75	75	60	78	67	62
OsKitaake01g162200.2	0	0	0	0	0	0	0	0	0	0	0	0	0	0	0	0	0	0	0	0	0	1	0	0	0	0	0	0	0	0	0	0	0	0	0	0	0	0	0	0	0	0	0	0	0	0	0	0	0
OsKitaake01g162200.3	0	0	0	0	1	0	0	1	0	0	0	0	1	0	0	0	0	1	1	2	0	0	0	1	0	0	0	0	0	0	2	1	0	1	0	0	0	1	0	0	0	0	0	0	0	0	0	2	0
OsKitaake01g162600.1	10	10	10	11	10	15	15	14	13	12	11	11	12	8	10	11	10	10	12	10	12	11	12	11	11	15	14	15	15	15	20	17	19	19	15	16	11	11	11	12	27	27	27	29	26	11	15	14	12
OsKitaake01g162650.1	4	4	4	6	6	10	7	10	6	4	4	7	4	4	4	3	4	4	5	4	2	1	2	2	2	2	3	3	3	2	5	6	5	7	7	2	0	2	2	3	17	12	12	13	11	2	2	2	2
OsKitaake01g162700.1	1	0	1	1	0	0	0	0	0	0	0	0	0	0	0	0	0	0	0	0	0	0	1	0	1	0	0	0	1	0	0	0	0	0	0	0	0	1	1	1	0	0	0	0	1	0	1	1	1
OsKitaake01g162800.1	4	4	5	3	4	1	1	1	1	1	1	2	3	2	2	3	2	3	2	3	3	3	3	4	3	2	2	2	3	2	2	2	2	2	2	3	2	2	3	3	1	1	1	1	1	2	3	3	3
OsKitaake01g163200.3	70	66	73	69	73	48	36	41	56	49	85	79	73	83	73	98	92	95	102	95	79	79	76	87	85	80	82	80	86	81	102	95	100	101	90	71	60	70	73	69	91	105	106	107	103	62	60	65	67
OsKitaake01g163500.1	4	5	3	4	4	3	1	2	2	2	2	3	4	4	1	4	5	4	5	5	4	4	7	5	5	7	6	6	5	6	7	7	6	7	6	6	4	4	3	4	7	10	6	6	8	4	4	5	5
OsKitaake01g163500.2	0	0	1	2	2	0	0	0	2	2	3	1	2	3	3	3	2	1	0	2	0	2	0	1	0	0	0	0	2	0	2	0	2	0	0	3	1	2	4	2	0	1	4	4	2	2	3	2	3
OsKitaake01g163900.1	5	5	5	5	7	4	4	4	3	5	5	2	4	2	3	4	4	4	3	2	5	5	6	7	7	5	4	4	6	6	7	4	5	6	5	2	3	5	4	4	9	7	8	7	10	4	3	3	4
OsKitaake01g163900.2	1	1	1	1	1	2	1	1	1	0	1	0	0	1	0	0	0	0	0	2	2	1	0	1	0	1	1	0	1	2	0	0	1	0	2	3	1	0	1	2	0	1	1	2	1	1	1	0	0
OsKitaake01g164900.1	2	2	1	2	1	1	0	1	0	0	1	1	1	0	1	1	1	1	1	1	1	1	1	0	1	1	1	1	1	1	1	1	1	1	1	1	2	1	1	1	1	1	1	2	1	2	1	1	1
OsKitaake01g165050.1	0	0	0	0	0	0	0	0	0	0	0	0	0	0	0	0	0	0	0	0	1	0	0	0	0	0	0	0	1	0	0	0	0	0	1	0	0	0	0	0	0	0	0	0	0	0	0	0	1
OsKitaake01g165300.1	3	4	4	3	5	3	1	3	3	2	2	3	2	3	3	5	3	3	4	4	3	3	3	4	4	4	5	5	6	4	6	4	5	4	4	6	2	4	4	5	5	9	7	7	8	5	6	5	4
OsKitaake01g165400.3	5	5	5	5	6	2	1	1	2	1	4	2	4	2	2	6	5	4	5	6	4	3	4	4	4	3	3	2	7	3	7	3	6	5	5	6	3	4	6	5	4	8	8	8	7	4	6	5	5
OsKitaake01g165600.2	0	0	0	0	0	1	1	1	1	1	1	1	1	0	2	2	1	1	2	2	1	1	1	1	0	0	0	0	0	0	0	1	1	1	0	1	1	0	1	0	0	0	0	0	0	0	0	0	0
OsKitaake01g165700.1	1	0	0	0	0	1	1	1	1	0	0	1	1	0	0	1	0	0	1	1	1	1	1	1	1	0	1	1	1	1	0	1	0	0	0	1	2	0	1	1	2	1	1	2	1	0	0	1	0
OsKitaake01g165800.1	8	6	7	7	7	6	4	4	7	5	6	5	8	7	7	9	8	8	9	8	6	7	8	8	7	9	8	8	9	8	10	9	9	9	8	9	7	7	7	7	11	13	11	13	13	8	9	8	8
OsKitaake01g165900.1	130	122	117	127	127	77	53	68	105	99	124	84	135	130	106	159	150	132	125	154	124	138	137	157	136	158	145	133	172	131	224	149	200	151	138	164	100	139	168	147	166	224	221	197	199	140	156	158	160
OsKitaake01g166000.3	0	2	1	1	1	3	0	2	2	1	1	0	2	0	3	3	1	2	2	2	0	1	0	2	3	2	1	1	3	2	1	2	2	2	2	1	0	2	1	1	4	2	2	3	4	2	1	1	3
OsKitaake01g166000.4	2	1	1	1	2	1	3	2	1	2	3	3	1	3	0	1	1	1	2	2	3	2	3	1	0	2	3	3	3	3	4	2	2	3	3	2	4	2	2	4	2	2	2	1	2	0	2	3	1
OsKitaake01g166400.1	0	0	0	0	0	0	0	0	0	0	0	0	0	0	0	0	0	0	0	0	0	0	0	0	0	0	0	0	0	0	0	0	0	0	0	0	0	0	0	0	0	0	0	0	0	0	0	0	0
OsKitaake01g166500.1	79	84	89	103	98	287	202	282	207	216	103	76	87	86	66	53	46	52	46	58	38	36	43	37	31	69	70	76	60	74	129	132	138	132	136	33	42	31	34	33	291	247	238	231	211	26	26	27	26
OsKitaake01g166500.2	5	6	4	5	5	4	8	3	7	5	4	0	3	5	4	8	3	4	6	5	3	7	5	5	5	5	5	3	4	2	6	9	6	8	4	3	1	2	2	3	11	11	9	13	8	2	3	2	1
OsKitaake01g166500.3	463	412	459	405	421	195	218	196	311	315	416	342	420	499	383	718	683	556	480	740	346	380	283	360	363	405	360	344	426	367	592	473	519	451	443	377	315	367	484	370	360	484	487	437	468	410	342	417	379
OsKitaake01g166750.1	0	1	1	0	0	1	0	2	0	1	0	3	0	0	1	0	1	0	0	1	1	1	0	0	1	1	1	1	0	0	0	2	0	1	1	1	0	0	0	0	1	0	1	0	0	0	0	0	0
OsKitaake01g166800.1	8	9	8	9	10	4	1	3	4	2	6	4	6	5	5	8	6	6	7	7	4	4	6	6	5	5	5	4	8	5	5	4	6	5	5	8	5	8	7	9	5	8	7	7	6	7	7	7	7
OsKitaake01g166900.1	6	4	4	6	5	12	13	14	9	8	6	11	7	9	10	6	5	7	6	6	14	15	15	15	13	15	14	16	10	17	9	12	12	11	14	12	13	11	10	13	12	12	10	12	11	11	11	11	13
OsKitaake01g167100.3	40	40	36	36	36	38	29	31	43	37	41	30	37	36	33	42	38	33	36	37	34	38	32	42	36	35	32	31	39	33	41	32	41	38	40	41	31	42	40	38	30	33	34	36	32	42	41	42	43
OsKitaake01g167100.4	1	1	1	1	1	0	0	0	0	0	1	0	1	0	0	1	1	0	1	1	0	0	0	0	0	1	0	0	0	1	0	0	1	0	0	0	1	0	1	1	0	0	0	0	0	1	0	1	0
OsKitaake01g167200.1	21	23	18	21	20	20	20	18	22	22	22	17	22	24	21	26	24	24	21	23	30	28	29	27	28	37	33	32	35	33	32	33	32	33	31	49	33	30	35	40	33	33	33	38	37	34	38	40	39
OsKitaake01g167900.1	12	12	12	11	14	8	5	7	9	8	10	8	10	10	9	15	14	14	13	14	10	11	13	12	13	15	13	14	18	15	17	13	17	14	13	16	8	13	14	14	16	20	19	18	19	12	15	14	14
OsKitaake01g168001.1	1	2	2	3	3	1	0	0	1	1	1	0	2	1	1	4	7	3	2	4	0	1	0	2	1	3	1	0	4	1	4	0	3	2	0	5	1	2	2	3	3	4	4	2	4	1	1	2	3
OsKitaake01g168100.1	0	1	2	0	2	2	2	1	1	1	3	1	1	1	2	0	1	1	2	1	3	2	1	2	2	2	2	2	3	3	3	3	3	3	3	3	1	2	2	1	3	3	4	4	3	1	1	2	1
OsKitaake01g168100.2	1	1	1	1	1	2	0	1	1	0	1	0	1	0	0	2	1	0	1	1	1	1	0	1	1	2	1	1	1	1	2	1	2	1	1	0	1	1	1	1	2	2	2	3	3	1	1	1	0
OsKitaake01g168200.1	15	17	18	16	16	15	10	11	13	13	12	10	11	13	9	16	15	14	13	15	12	13	11	15	16	15	12	14	17	12	18	14	18	14	16	18	12	15	14	16	20	23	23	22	23	15	17	17	14
OsKitaake01g168200.2	1	0	0	0	1	1	1	0	1	1	2	0	2	1	0	1	1	1	0	0	1	0	1	0	0	0	2	0	2	2	1	2	2	1	1	0	1	0	1	0	2	2	3	1	2	2	1	0	2
OsKitaake01g168300.1	15	13	15	13	14	7	6	5	9	8	8	7	8	8	8	15	14	13	11	15	9	10	7	10	11	11	10	10	14	8	16	11	15	11	11	14	5	10	12	11	11	15	15	15	17	11	14	13	12
OsKitaake01g168600.1	0	0	0	1	0	0	0	0	0	0	0	0	0	0	0	0	0	0	0	0	0	0	0	0	0	0	0	0	0	0	0	0	0	0	0	0	0	0	0	0	0	0	0	0	0	0	1	0	0
OsKitaake01g168700.1	253	265	276	287	271	239	241	269	292	305	198	177	192	191	216	233	228	255	224	227	250	215	180	212	202	146	143	128	158	141	187	197	179	195	217	183	164	227	221	234	99	119	117	139	135	203	166	168	162
OsKitaake01g168800.1	32	32	34	31	32	20	14	18	22	17	31	20	28	24	26	40	34	33	37	37	35	35	34	35	35	37	36	32	50	34	52	34	46	38	41	47	26	34	35	40	40	50	54	55	54	34	44	39	40
OsKitaake01g169200.1	10	7	10	13	10	9	2	7	7	5	8	19	9	15	11	7	10	13	11	12	18	21	13	20	11	16	18	15	13	13	14	10	14	12	10	8	14	10	10	7	15	15	13	13	13	9	11	8	10
OsKitaake01g169300.1	2	3	3	3	2	1	1	1	1	0	1	1	2	1	1	3	2	2	2	2	2	2	3	3	3	3	3	2	2	3	2	2	2	2	3	2	1	3	2	3	3	2	1	2	1	2	1	1	1
OsKitaake01g169400.1	43	47	37	32	32	16	23	22	24	28	40	49	47	57	49	45	43	43	39	35	86	84	99	74	98	103	105	100	101	107	81	111	86	95	85	74	59	51	54	63	95	89	85	97	77	50	77	72	61
OsKitaake01g169500.1	2	1	1	1	1	1	0	1	1	1	2	1	1	1	1	1	1	1	1	2	0	1	0	1	0	0	0	0	0	0	0	0	0	0	0	0	1	0	1	0	0	0	0	0	0	0	0	0	0
OsKitaake01g169500.2	0	1	1	2	2	2	3	3	2	2	1	2	1	1	2	2	3	3	2	2	0	0	0	0	0	0	0	0	0	0	0	0	0	0	0	0	0	0	0	0	0	0	0	0	0	0	0	0	0
OsKitaake01g169900.1	0	0	0	0	0	0	0	0	0	0	0	0	0	0	0	0	0	0	0	0	0	0	0	0	0	1	0	0	0	0	0	0	0	0	1	0	0	0	0	1	1	1	1	1	1	0	0	0	0
OsKitaake01g170100.1	20	18	22	16	13	7	11	10	10	13	16	18	20	27	28	24	23	21	20	21	33	30	29	26	31	42	43	39	36	36	48	47	46	47	51	40	12	22	24	30	32	36	32	38	31	19	41	34	34
OsKitaake01g170400.1	1	0	0	1	1	0	0	0	0	0	1	1	0	0	1	1	1	0	0	0	0	0	2	0	1	1	1	1	0	0	0	0	1	0	1	1	0	0	1	0	0	0	0	0	1	1	0	1	0
OsKitaake01g170400.3	1	1	1	1	1	0	0	0	1	0	0	0	0	0	0	1	1	1	1	1	0	1	0	1	0	0	0	0	1	1	1	1	1	0	0	1	0	1	1	1	0	1	1	1	1	0	1	0	1
OsKitaake01g170500.1	0	0	0	0	0	0	0	0	0	0	1	0	0	0	0	1	0	0	0	0	2	2	2	2	2	2	2	1	2	2	2	2	2	2	1	2	1	1	1	2	3	4	4	5	4	0	1	1	0
OsKitaake01g170900.1	30	26	29	28	26	18	17	17	27	25	25	15	24	22	18	29	25	21	23	26	24	27	19	24	23	26	24	24	35	22	32	19	26	20	22	44	26	34	39	41	19	28	30	31	32	37	42	42	39
OsKitaake01g171001.1	1	2	1	3	3	5	4	4	3	2	1	1	2	1	2	2	1	2	2	1	1	2	2	3	2	2	4	5	3	3	3	4	3	3	5	3	2	2	2	1	4	3	2	4	3	1	2	2	1
OsKitaake01g171100.1	2	2	1	1	2	1	0	0	1	1	1	2	2	2	1	2	3	2	3	3	2	2	3	2	2	3	3	2	3	2	3	2	3	2	2	3	1	2	2	2	3	4	4	3	3	2	3	2	2
OsKitaake01g171300.1	0	0	0	0	0	1	0	0	0	0	3	3	2	0	1	1	0	0	1	0	5	7	8	5	7	7	9	10	8	10	6	8	6	6	5	11	2	5	4	6	15	12	14	14	15	4	9	7	7
OsKitaake01g171400.1	0	0	0	0	0	0	0	0	0	0	0	0	0	0	0	0	0	0	0	0	0	0	0	0	0	0	0	0	0	0	0	0	0	0	0	0	0	0	0	0	0	0	0	0	0	0	0	0	0
OsKitaake01g172100.1	5	6	6	7	7	6	4	4	6	4	6	5	5	4	4	7	7	8	6	6	7	8	7	7	7	7	7	8	9	8	8	8	8	8	8	8	6	8	7	9	8	9	12	11	11	7	8	7	7
OsKitaake01g172200.2	5	4	5	5	5	4	4	3	4	4	4	4	4	4	3	7	6	5	5	7	5	5	5	6	6	7	7	7	8	6	7	5	6	6	5	11	4	7	7	8	5	7	7	6	7	7	11	9	8
OsKitaake01g172400.1	4	3	3	4	4	1	0	0	1	1	2	1	2	1	2	3	3	3	3	3	2	2	2	2	2	3	2	2	4	2	4	2	3	3	2	4	2	3	3	4	2	4	3	3	4	4	4	3	3
OsKitaake01g172500.1	1	1	1	1	1	1	0	0	1	1	1	0	1	1	1	2	1	1	1	1	2	2	1	2	2	3	2	2	4	3	3	3	3	3	3	4	1	2	2	3	3	4	4	5	3	2	3	3	3
OsKitaake01g172900.1	41	41	38	39	37	25	24	24	33	34	43	32	41	36	35	48	40	38	41	46	29	31	34	31	32	33	29	29	44	31	42	32	40	35	36	36	31	38	40	43	26	30	33	34	36	37	35	39	37
OsKitaake01g173200.1	13	13	13	14	13	12	9	9	11	10	10	11	8	11	11	14	12	14	15	14	12	11	14	12	13	16	14	17	16	15	17	15	15	16	16	15	10	13	13	13	16	21	18	18	19	13	15	13	12
OsKitaake01g173300.1	31	26	30	33	26	16	14	16	26	23	24	23	23	25	24	30	31	29	27	31	24	23	19	27	23	25	23	21	26	22	31	24	27	23	25	29	20	27	26	26	27	30	29	31	27	28	28	29	30
OsKitaake01g173300.2	1	2	2	3	2	0	0	0	0	0	0	0	1	0	0	2	2	2	2	2	1	0	1	1	1	0	0	0	1	0	0	0	1	0	0	1	0	1	1	1	0	0	0	0	1	1	1	0	1
OsKitaake01g173400.1	0	0	0	0	0	7	5	3	2	1	0	1	0	0	0	0	0	0	0	0	0	0	0	0	0	1	1	1	1	0	0	0	0	1	0	2	0	0	0	0	0	1	1	0	0	0	1	1	1
OsKitaake01g174100.1	0	0	0	1	0	0	0	0	0	0	0	0	0	0	0	0	0	0	0	0	0	0	0	1	0	1	0	0	0	0	0	0	0	0	0	0	0	0	1	0	0	0	0	0	0	0	0	0	0
OsKitaake01g174300.2	0	0	1	0	1	0	0	0	0	0	0	0	0	1	0	0	0	0	0	0	0	0	0	0	0	0	0	0	0	0	0	0	0	0	0	1	0	0	1	0	0	1	0	0	0	0	1	0	0
OsKitaake01g174300.3	2	3	2	2	1	1	1	1	1	1	2	1	2	0	2	2	2	3	3	2	2	2	2	2	2	2	2	2	3	3	3	2	3	2	3	2	1	2	2	4	1	2	2	3	3	3	2	3	2
OsKitaake01g175000.1	0	2	1	0	1	0	0	0	0	0	6	3	2	2	5	1	0	2	0	0	7	6	8	9	8	5	10	3	5	3	6	6	7	7	7	21	4	5	6	13	37	44	28	39	31	4	11	7	7
OsKitaake01g175200.1	2	3	2	2	0	3	1	1	3	5	10	6	9	8	7	2	3	1	4	2	29	26	22	30	32	26	27	27	38	43	14	16	17	16	24	30	3	9	17	16	21	18	25	24	24	7	19	13	13
OsKitaake01g175250.1	1	1	3	1	2	0	0	0	0	0	0	0	0	0	0	1	1	1	2	2	1	1	1	1	0	1	0	0	0	0	1	0	1	1	1	1	0	0	1	1	0	1	0	0	1	0	0	0	0
OsKitaake01g175500.1	30	31	31	35	33	22	21	22	23	19	35	33	31	31	32	38	33	36	39	36	26	26	19	30	29	20	22	23	25	22	30	27	31	30	33	27	21	25	22	26	26	26	27	30	28	24	25	24	25
OsKitaake01g175500.2	3	5	3	3	4	3	3	1	0	2	3	0	2	1	2	5	3	3	3	6	3	3	4	2	1	3	1	2	2	1	5	5	2	6	4	1	3	3	3	2	3	2	3	3	4	1	2	1	2
OsKitaake01g175500.3	0	0	0	0	1	0	0	0	0	0	1	0	0	1	1	1	0	0	1	0	1	0	0	0	0	0	0	0	0	0	0	0	0	0	0	0	0	0	0	0	0	0	1	0	0	0	0	1	1
OsKitaake01g175833.1	1	0	0	1	0	0	0	0	0	0	0	1	1	0	0	1	0	0	1	0	1	2	2	1	0	1	1	1	1	1	0	0	1	1	0	0	0	1	0	1	0	0	0	1	0	1	1	1	1
OsKitaake01g175900.1	44	50	52	57	60	47	30	45	30	33	36	38	38	31	40	44	39	44	52	40	58	54	61	52	55	60	57	63	59	55	47	46	47	57	51	67	54	56	46	60	60	58	56	54	54	51	57	63	53
OsKitaake01g175900.2	11	10	7	6	7	5	4	0	5	5	0	7	5	5	4	7	7	5	7	6	6	5	2	10	5	7	10	7	16	10	10	6	9	5	4	10	3	11	12	9	3	11	9	12	15	9	15	10	13
OsKitaake01g175900.4	7	7	6	10	8	0	0	4	9	1	10	5	9	7	9	9	7	4	4	6	5	3	14	8	11	11	1	7	18	8	14	1	14	10	6	13	0	13	15	12	10	15	14	13	15	9	17	13	15
OsKitaake01g175900.6	12	10	11	10	12	4	0	5	5	5	7	1	4	5	3	9	8	8	9	11	4	6	0	10	6	7	9	7	11	8	5	6	7	5	5	11	11	9	9	11	10	13	10	14	12	11	10	10	9
OsKitaake01g175900.7	10	8	10	12	12	6	0	4	8	6	10	5	7	6	7	11	8	8	8	11	4	6	9	9	10	9	9	7	12	7	9	6	10	8	6	13	6	11	10	13	13	16	14	15	12	11	11	13	11
OsKitaake01g176200.1	0	0	0	0	0	0	0	0	0	0	0	0	0	0	0	0	0	0	0	0	0	0	0	0	0	0	0	0	0	0	0	0	0	0	0	0	0	0	0	0	0	0	0	0	0	0	0	0	0
OsKitaake01g176300.1	1	1	2	2	2	1	1	1	1	1	1	1	2	2	2	3	2	3	2	2	3	2	3	3	3	2	2	2	2	2	2	2	2	2	2	2	2	2	2	2	2	1	2	1	2	2	1	1	2
OsKitaake01g176400.1	7	8	7	7	7	118	111	102	81	72	23	25	25	23	28	14	13	15	15	12	15	16	19	16	14	59	58	59	54	58	60	68	62	64	65	24	28	21	23	25	58	53	54	61	53	18	26	28	27
OsKitaake01g176600.2	0	0	0	0	0	0	0	0	0	0	0	0	0	0	0	0	0	0	0	0	0	0	0	0	0	0	0	0	0	0	0	0	0	0	0	0	0	0	0	0	0	0	0	0	0	0	0	0	0
OsKitaake01g176900.1	10	11	11	11	13	8	0	4	3	3	3	0	0	1	0	9	6	3	3	9	1	4	0	3	3	6	8	10	6	5	6	1	7	5	3	8	3	6	9	9	15	10	11	10	13	3	7	13	8
OsKitaake01g176900.2	6	7	6	7	4	6	7	6	6	5	14	11	16	9	9	8	8	6	10	6	12	13	11	11	9	12	9	8	11	11	11	10	10	11	11	12	12	10	8	8	8	7	7	10	8	10	12	7	9
OsKitaake01g176900.3	1	0	0	1	0	2	3	0	0	1	4	3	0	3	7	0	0	0	2	1	1	0	2	0	0	1	1	0	0	0	0	3	0	1	5	0	0	1	0	1	1	0	0	1	0	0	0	0	0
OsKitaake01g176900.4	0	5	0	0	0	0	3	2	0	0	0	0	5	2	0	0	0	0	0	0	0	0	0	0	0	0	0	0	0	0	0	1	0	0	0	0	0	0	0	0	0	0	0	0	0	0	0	0	0
OsKitaake01g176900.5	58	58	66	60	62	44	41	41	36	38	58	54	57	46	49	72	66	57	57	68	49	48	51	50	37	44	43	39	42	44	41	39	52	42	43	40	46	45	41	42	55	50	50	49	50	40	40	32	41
OsKitaake01g176900.6	15	21	15	25	16	30	20	28	31	36	26	17	24	26	28	20	20	23	29	30	28	32	21	25	27	33	27	26	27	31	37	41	33	33	30	21	16	24	21	26	31	35	37	46	34	22	22	29	22
OsKitaake01g177200.2	2	1	1	1	2	1	0	1	0	0	1	1	1	1	0	1	2	1	1	1	1	1	2	1	1	2	2	1	2	2	1	2	1	1	1	2	2	1	1	1	2	2	1	2	2	1	1	1	1
OsKitaake01g177200.3	0	0	1	0	0	0	0	0	0	0	0	0	0	0	0	0	0	0	0	0	1	1	0	0	1	0	0	1	0	0	0	0	0	0	0	0	0	0	0	0	0	1	0	0	0	0	0	0	0
OsKitaake01g177400.1	4	4	3	4	5	0	0	0	1	0	2	2	2	1	1	3	3	3	4	4	0	1	1	1	2	1	0	1	2	1	2	0	1	1	1	3	2	2	2	2	2	2	2	3	2	2	2	2	2
OsKitaake01g177700.1	0	0	0	0	0	2	3	4	4	4	0	1	1	2	1	0	0	0	0	0	1	1	3	1	1	2	2	2	2	2	2	2	2	1	2	2	0	0	1	1	5	3	2	4	4	0	1	1	1
OsKitaake01g177900.1	6	11	6	9	5	3	4	9	9	7	5	7	12	3	9	8	10	7	9	3	3	6	0	7	5	6	7	4	7	5	10	5	7	10	7	3	1	8	8	5	6	5	8	6	6	7	7	6	4
OsKitaake01g178000.1	14	13	14	13	14	9	7	9	10	8	13	9	12	13	11	16	16	14	14	16	15	14	13	15	13	16	13	11	17	12	23	14	20	15	15	16	9	13	15	16	12	16	17	17	17	14	16	15	15
OsKitaake01g178100.1	0	0	0	0	0	0	0	0	0	0	0	0	0	0	0	0	0	0	0	0	0	0	0	0	0	0	0	0	0	0	0	0	0	0	0	1	0	0	0	0	0	0	0	1	0	0	0	0	0
OsKitaake01g178200.1	69	71	67	68	66	60	65	57	68	65	92	48	75	72	74	85	81	86	85	87	76	71	56	65	80	70	68	65	85	69	101	95	92	88	88	72	59	80	78	87	75	83	77	86	94	79	77	68	67
OsKitaake01g178366.1	15	14	14	15	14	6	1	4	13	10	8	4	9	8	8	12	14	12	9	16	6	6	9	11	8	11	10	8	15	10	15	8	11	9	9	18	9	13	16	14	10	16	16	16	15	16	15	15	17
OsKitaake01g178400.1	16	16	15	19	18	16	11	17	9	9	15	18	12	13	10	13	11	12	16	11	13	13	14	14	13	13	14	17	13	15	12	14	15	14	16	17	12	19	13	20	15	13	16	16	13	12	16	14	15
OsKitaake01g178500.1	2	1	2	1	3	0	0	1	0	1	2	1	2	1	1	1	1	2	2	1	1	1	1	1	1	1	1	2	1	2	1	0	1	1	1	2	2	2	1	2	1	1	0	3	2	2	1	3	2
OsKitaake01g178800.2	11	11	10	10	10	7	10	6	6	6	15	12	13	7	12	3	2	3	3	2	11	11	8	9	12	11	10	12	8	12	6	6	5	6	8	9	7	10	10	13	5	3	3	3	3	9	6	8	8
OsKitaake01g178800.4	3	5	4	5	4	4	2	2	4	2	7	10	7	7	7	3	3	4	3	5	2	2	1	2	1	2	2	2	1	3	3	3	3	2	4	2	5	2	2	2	4	3	4	2	4	2	2	3	3
OsKitaake01g178800.5	53	58	53	58	58	31	24	28	24	21	62	40	45	38	38	30	27	23	28	26	40	46	51	47	42	48	42	42	45	44	30	24	31	32	31	41	51	54	54	59	24	22	23	24	23	45	41	41	38
OsKitaake01g178800.6	0	0	1	1	1	1	1	0	0	0	0	1	1	1	1	0	0	0	1	1	0	0	3	0	0	0	0	0	0	0	0	0	0	0	0	0	0	1	0	0	0	1	0	0	0	1	0	0	0
OsKitaake01g179000.2	32	30	31	32	33	23	15	17	29	23	30	23	27	27	21	32	29	23	25	30	25	24	23	27	27	29	26	24	33	23	37	22	31	27	27	37	25	31	34	29	26	33	34	31	34	31	36	35	34
OsKitaake01g179200.1	5	4	4	6	4	2	2	1	3	3	4	3	3	3	4	5	4	5	5	4	6	5	3	7	5	5	6	5	6	6	6	5	6	5	5	4	5	5	5	6	5	7	6	6	6	4	5	5	5
OsKitaake01g179400.1	132	117	115	116	124	36	9	21	71	46	106	52	92	86	66	144	129	104	103	144	41	52	66	92	76	79	65	51	127	66	131	52	120	78	68	113	45	95	112	105	74	132	138	118	131	108	111	108	112
OsKitaake01g179400.2	240	229	246	273	295	229	149	205	154	132	230	260	232	237	235	272	265	313	346	304	239	209	251	241	271	262	272	299	250	273	245	285	276	295	278	225	216	235	185	237	262	259	240	266	258	235	230	190	190
OsKitaake01g179500.1	0	0	0	0	0	0	0	0	0	0	0	0	0	0	0	0	0	0	0	0	0	0	0	0	0	0	1	0	0	0	1	0	0	0	0	0	0	0	0	0	0	1	0	1	0	0	0	0	0
OsKitaake01g179600.1	9	7	8	9	8	5	4	5	6	5	8	6	7	7	9	10	9	9	9	9	6	8	7	8	6	9	9	7	11	7	11	7	10	9	8	10	7	9	10	9	9	13	13	13	13	8	9	10	9
OsKitaake01g179900.1	0	0	6	2	2	2	0	0	1	0	0	1	0	0	0	0	0	0	0	0	0	1	1	2	0	2	3	0	0	0	1	2	0	0	2	0	0	1	0	0	0	0	0	0	1	0	0	0	3
OsKitaake01g180000.1	7	6	7	7	7	4	3	4	6	4	6	4	6	5	5	8	7	7	6	8	4	5	4	6	6	8	7	7	9	7	11	6	9	8	7	8	4	7	7	6	8	11	11	11	11	6	9	8	8
OsKitaake01g180100.1	3	8	10	9	5	4	8	4	1	6	5	14	7	0	0	7	5	9	9	5	7	4	10	5	5	8	16	7	17	5	2	7	3	8	9	8	18	7	9	12	5	6	6	5	7	3	6	8	5
OsKitaake01g180150.1	1	1	1	1	1	1	1	1	1	0	0	0	1	0	1	2	1	2	0	1	2	1	1	3	1	1	1	1	0	1	1	0	2	2	1	1	3	1	2	2	0	0	0	1	1	1	0	1	1
OsKitaake01g180150.2	0	0	0	0	0	0	0	0	0	1	0	1	0	2	2	0	0	0	2	0	2	0	0	0	0	0	0	0	0	0	0	1	0	0	0	0	0	0	0	0	0	0	0	0	0	0	0	0	0
OsKitaake01g180200.1	4	5	4	4	3	4	3	3	4	4	3	1	2	4	4	6	4	3	4	5	5	5	5	6	5	6	5	5	6	5	4	4	3	3	3	8	3	6	5	7	3	4	4	4	4	6	6	6	6
OsKitaake01g180300.2	6	5	3	3	7	4	7	5	2	0	2	7	4	6	3	7	4	7	8	3	9	8	7	8	11	5	8	5	1	5	3	4	6	7	10	2	6	4	8	9	10	5	6	4	5	4	4	6	7
OsKitaake01g180300.3	0	2	4	2	2	4	1	2	4	4	5	3	3	1	3	0	3	4	1	5	2	2	1	3	3	4	2	4	5	3	6	2	3	4	3	6	2	4	0	0	1	3	4	8	6	4	4	2	0
OsKitaake01g180300.4	4	0	0	0	0	0	0	0	0	0	0	0	0	0	0	0	0	0	0	0	0	0	0	0	0	0	0	0	0	0	0	0	0	0	0	0	0	0	0	4	0	0	0	0	0	0	0	0	4
OsKitaake01g180300.5	6	0	0	0	7	4	0	0	0	11	0	0	4	0	0	0	15	7	0	0	6	0	0	0	0	10	8	0	0	12	0	9	0	7	0	11	3	0	0	0	11	0	15	0	14	0	9	0	7
OsKitaake01g180300.6	0	9	9	10	0	0	0	5	14	0	12	0	6	2	12	5	0	0	6	14	0	11	0	12	0	0	0	8	13	0	12	0	9	0	4	0	0	14	11	4	0	18	0	17	0	10	0	12	0
OsKitaake01g180300.7	0	0	0	0	0	0	0	0	0	0	0	0	0	0	0	6	0	0	0	0	0	0	0	0	0	0	0	0	0	0	0	0	0	0	0	0	0	0	4	0	0	0	0	0	0	0	0	0	0
OsKitaake01g180400.1	82	90	84	86	91	63	51	60	85	75	61	45	64	57	61	51	55	55	61	53	67	68	81	73	58	69	61	58	72	69	62	50	62	57	53	82	80	79	79	78	56	61	61	59	57	80	88	85	90
OsKitaake01g180400.2	0	0	0	0	0	0	0	0	0	0	0	0	0	0	0	0	0	0	0	0	0	0	0	0	0	0	0	0	0	0	0	0	0	0	0	0	0	0	0	1	0	0	0	0	0	0	0	0	0
OsKitaake01g180500.1	9703	9184	9083	8789	9324	10404	11104	10397	10934	10819	7649	8164	8112	8768	8387	8495	8649	8968	8289	8105	5627	5693	5726	5618	6109	5869	5774	6146	5509	6115	5709	6417	5747	6220	5780	6699	8816	7353	7372	6123	5555	5193	5146	4810	4969	8010	7084	7366	7338
OsKitaake01g180700.1	21	21	20	20	19	13	10	10	17	14	17	10	14	16	15	20	18	17	18	17	16	16	15	17	16	17	17	16	24	20	19	16	19	15	15	23	12	22	23	22	18	23	25	26	25	24	22	20	22
OsKitaake01g181000.1	42	49	52	56	54	48	42	45	24	27	43	47	41	39	44	50	45	50	64	50	52	47	40	50	44	40	38	41	40	48	29	46	45	56	49	34	42	50	34	47	43	32	39	35	38	36	32	33	33
OsKitaake01g181100.1	21	19	23	17	20	12	5	8	10	7	14	8	17	12	10	19	20	14	15	27	13	14	15	17	12	18	15	16	12	15	14	12	15	12	11	17	12	18	17	14	14	12	12	11	11	14	15	15	13
OsKitaake01g181300.1	2	2	1	2	2	2	1	1	1	1	4	3	4	3	3	4	4	3	3	3	1	2	2	3	3	2	2	2	4	2	2	2	3	3	3	2	1	2	2	2	2	2	2	2	3	2	1	2	2
OsKitaake01g181300.3	0	0	0	0	0	0	0	0	0	0	0	0	0	0	0	0	0	0	0	0	0	0	0	0	0	0	0	0	0	0	0	0	0	0	0	0	0	0	0	0	0	0	0	0	0	0	0	0	0
OsKitaake01g181300.5	0	0	0	0	0	0	0	0	0	0	1	0	0	0	0	0	0	0	0	0	0	0	0	0	0	0	0	0	0	0	0	0	0	0	0	0	0	0	0	1	0	0	0	0	0	0	0	0	0
OsKitaake01g181400.1	0	0	0	0	0	0	0	0	0	0	0	0	0	0	0	0	0	0	0	0	0	0	0	0	0	0	0	0	0	0	1	0	0	0	0	0	0	0	0	0	1	1	1	1	1	0	0	0	0
OsKitaake01g181500.1	16	19	18	16	18	12	15	14	14	16	7	9	10	9	9	8	10	9	10	9	26	26	25	26	22	20	21	23	21	23	11	11	11	13	10	22	20	20	20	16	10	10	9	9	9	19	19	19	20
OsKitaake01g181600.1	11	13	11	13	12	6	6	5	5	5	14	10	11	11	14	14	14	11	17	14	18	17	13	21	20	15	16	16	20	18	22	20	23	24	19	14	11	12	12	14	28	28	25	28	28	9	14	14	15
OsKitaake01g181600.2	4	5	4	4	4	1	1	2	3	3	6	5	7	3	3	7	7	7	6	7	9	12	20	6	9	13	9	10	12	10	14	10	13	13	11	9	7	8	8	8	14	16	18	17	15	8	11	9	8
OsKitaake01g181800.1	39	34	36	36	34	38	35	33	44	40	42	29	42	40	30	43	42	37	40	44	48	53	46	52	41	63	54	54	60	54	67	53	62	53	48	58	37	46	48	44	64	78	72	70	72	47	54	54	57
OsKitaake01g182100.3	2	2	1	2	1	1	1	1	1	1	1	1	2	0	1	3	1	1	1	1	2	1	0	2	2	2	2	2	2	1	2	3	2	2	2	4	2	2	2	3	1	1	1	2	3	2	4	3	2
OsKitaake01g182300.2	1	0	0	0	0	0	0	0	0	0	1	0	0	0	0	0	0	0	0	0	0	0	0	0	0	0	0	0	2	0	0	0	0	0	1	1	1	2	0	0	0	1	0	0	0	0	2	0	0
OsKitaake01g182300.3	0	1	0	1	0	0	0	0	1	0	0	0	0	0	0	0	1	1	1	2	0	1	1	1	0	1	0	0	0	0	0	1	0	0	0	0	0	0	0	0	1	0	1	0	1	1	0	0	1
OsKitaake01g182300.5	0	1	0	0	1	0	0	0	0	0	0	0	1	2	1	1	0	1	1	0	2	1	1	1	2	0	0	1	0	1	2	1	2	1	0	0	0	0	2	0	1	1	1	1	1	0	0	2	1
OsKitaake01g182400.1	5	5	5	5	5	4	3	4	5	4	5	4	7	6	5	7	7	6	7	6	5	6	4	7	5	6	6	5	7	6	7	5	8	6	8	6	2	6	6	6	8	9	8	10	9	5	7	6	6
OsKitaake01g182500.1	5	6	6	5	5	4	3	4	3	2	10	8	8	4	9	6	7	8	9	6	7	9	6	10	10	7	8	8	9	6	4	7	4	6	4	5	8	8	6	9	3	3	4	3	4	7	5	4	4
OsKitaake01g182600.1	9	10	9	10	8	7	9	9	7	9	11	7	10	7	9	8	9	8	9	8	14	14	14	14	15	13	14	12	15	14	12	14	14	14	14	15	12	12	13	17	15	17	17	19	17	13	14	13	13
OsKitaake01g182650.1	3	1	2	2	2	2	1	1	2	1	1	1	1	1	0	4	2	2	4	3	6	4	2	5	5	3	6	4	6	4	3	1	3	2	1	3	1	1	2	2	1	1	2	1	1	2	3	1	2
OsKitaake01g182700.1	3	3	3	3	3	1	1	3	3	2	3	2	1	5	1	3	3	3	3	3	2	3	1	3	4	4	1	3	4	4	4	5	3	3	3	4	3	2	3	4	3	7	4	5	4	4	4	4	4
OsKitaake01g182700.2	11	13	12	10	12	9	8	7	11	10	9	8	12	9	11	11	10	12	10	9	12	12	12	11	13	11	13	13	15	13	16	13	15	14	13	13	9	13	13	13	15	16	18	19	20	13	13	12	12
OsKitaake01g182800.1	49	52	50	53	49	47	46	53	49	44	66	65	57	69	69	60	62	64	60	57	52	51	47	51	47	49	46	54	40	47	44	50	45	50	49	40	56	48	49	40	62	55	54	45	52	47	47	49	48
OsKitaake01g182900.1	0	0	0	0	0	0	0	0	0	0	0	0	0	0	0	0	0	0	0	0	0	0	1	0	0	0	0	0	0	0	0	0	0	0	0	0	0	0	0	0	0	0	0	0	0	0	0	0	0
OsKitaake01g182900.3	10	8	10	10	11	10	9	9	7	6	10	8	8	7	9	11	8	10	11	9	12	9	8	10	13	13	12	15	13	12	11	11	11	15	14	12	11	11	11	12	10	12	11	13	12	9	13	11	11
OsKitaake01g182900.5	9	8	8	6	7	5	4	4	7	7	5	3	5	5	4	7	8	6	6	7	5	7	6	7	7	8	7	6	8	6	11	6	9	6	7	10	5	8	8	8	7	9	10	9	9	8	10	8	10
OsKitaake01g183000.1	7	8	7	6	7	7	5	6	6	6	12	9	9	11	9	12	11	10	11	12	11	12	13	11	11	19	17	17	20	17	15	14	14	13	14	22	9	11	12	13	21	23	25	23	23	12	21	20	19
OsKitaake01g183100.1	0	0	0	0	0	1	1	0	0	0	0	0	0	0	0	0	0	0	0	0	4	4	6	4	7	4	5	5	4	4	5	5	4	5	5	2	1	2	1	1	14	13	13	14	12	1	3	4	3
OsKitaake01g183200.1	8	9	9	6	5	10	11	8	8	6	4	6	5	5	5	5	3	3	3	3	93	88	80	89	106	90	102	116	81	92	76	90	65	69	68	75	38	39	32	33	156	127	116	119	109	36	87	77	80
OsKitaake01g183500.1	24	26	26	22	26	19	22	22	23	19	25	20	22	18	13	23	22	21	23	21	36	37	27	35	29	34	32	31	37	29	40	26	35	28	28	43	25	37	34	36	36	48	45	48	52	34	43	41	38
OsKitaake01g183500.3	2	3	2	4	1	4	7	0	1	3	0	3	3	0	5	5	5	4	2	4	3	2	5	4	8	2	1	5	4	6	3	7	4	5	6	8	0	2	4	3	8	5	6	7	4	1	4	1	6
OsKitaake01g183500.4	0	0	0	0	0	0	0	1	0	0	0	0	0	0	0	0	0	0	1	0	1	0	2	0	0	1	0	0	1	0	0	0	1	0	1	0	0	1	0	0	2	0	0	0	1	0	1	0	0
OsKitaake01g183600.1	0	0	0	0	0	0	0	0	0	0	0	0	0	0	0	0	0	0	0	0	0	1	0	0	0	0	0	1	0	0	0	1	0	1	0	0	0	0	0	0	1	0	1	0	0	0	0	0	0
OsKitaake01g183700.1	6	5	5	6	7	3	1	3	4	3	4	3	4	3	3	6	6	5	6	6	3	3	4	4	4	4	5	4	6	4	7	3	6	5	5	6	3	5	5	5	5	8	7	6	7	6	6	4	6
OsKitaake01g183800.1	21	17	19	18	16	16	21	20	23	22	17	15	16	14	10	19	13	14	15	17	20	17	12	18	18	17	12	12	16	13	17	13	19	11	14	24	22	20	22	21	11	13	13	14	15	18	21	20	21
OsKitaake01g183800.2	6	6	5	5	7	11	6	8	7	7	6	4	4	2	2	2	2	4	4	3	2	3	3	1	1	2	4	3	4	3	5	3	3	8	7	2	0	4	3	5	4	4	5	4	5	4	3	3	4
OsKitaake01g183900.1	14	16	14	16	16	14	10	12	14	12	14	10	14	13	12	17	16	16	16	18	16	17	17	16	16	17	15	15	20	16	21	17	20	17	18	18	10	15	16	19	18	23	22	22	21	16	17	17	16
OsKitaake01g184000.1	5	5	5	4	5	4	5	3	4	4	3	2	4	5	4	4	4	3	2	3	4	3	3	4	5	3	2	2	2	2	1	1	1	1	1	2	2	2	2	2	6	6	4	7	7	1	2	2	2
OsKitaake01g184200.1	4	5	3	3	3	3	4	3	3	5	8	6	5	6	6	7	6	7	4	6	7	8	7	5	8	14	13	15	12	11	11	11	12	9	14	12	7	6	7	7	18	23	19	20	19	5	10	10	10
OsKitaake01g184300.1	8	8	8	9	8	5	5	6	7	7	8	5	7	7	6	8	8	8	7	8	11	10	12	10	10	12	12	10	14	11	12	9	11	9	9	18	12	12	12	14	10	11	10	13	12	12	16	12	15
OsKitaake01g184400.1	0	0	0	0	0	0	0	0	0	0	0	0	0	0	0	0	0	0	0	0	0	0	1	0	0	0	0	0	0	0	0	1	0	0	0	0	0	0	0	0	0	0	0	0	0	0	0	0	0
OsKitaake01g184400.2	19	17	17	15	15	9	6	6	10	9	16	8	15	14	10	18	19	14	16	20	19	18	15	19	18	19	16	16	22	18	23	14	21	17	17	20	12	17	19	20	21	25	26	27	24	15	21	20	18
OsKitaake01g184500.1	38	35	35	34	33	78	64	67	83	77	74	60	73	71	65	56	59	43	52	63	40	45	39	49	38	41	36	34	40	37	63	41	55	46	51	64	70	65	77	60	41	47	47	48	48	65	59	69	68
OsKitaake01g184600.1	1	4	0	1	2	2	1	1	1	0	2	0	2	0	2	2	2	0	2	3	2	2	0	2	1	1	3	2	2	3	2	2	4	2	3	1	1	3	1	5	3	4	4	4	3	2	3	3	3
OsKitaake01g184800.1	2	3	2	2	2	2	1	3	2	2	2	0	2	4	3	3	5	2	4	3	3	3	0	2	2	4	3	4	4	4	4	2	5	3	5	4	0	3	4	3	6	4	6	7	8	3	2	3	4
OsKitaake01g184800.2	13	10	11	14	14	11	10	10	8	7	11	13	11	9	7	14	11	14	13	14	11	11	10	13	16	12	12	13	11	11	15	15	14	16	13	14	12	12	11	13	14	16	15	14	13	12	14	12	10
OsKitaake01g184900.1	2	2	2	2	2	1	1	1	1	1	2	1	2	1	1	2	2	2	2	2	2	2	2	3	2	2	1	2	3	2	3	2	2	2	2	3	2	2	2	2	3	4	4	3	3	2	3	3	2
OsKitaake01g185400.1	6	6	6	6	6	8	8	8	8	8	7	7	9	6	6	7	7	6	7	8	8	8	12	8	7	9	9	9	11	9	12	10	11	11	11	9	6	6	7	9	14	16	17	17	17	6	8	8	8
OsKitaake01g185500.1	9	10	10	12	10	14	12	15	13	12	18	14	19	16	13	18	18	18	22	19	16	17	19	17	17	15	15	17	17	14	15	15	17	16	16	17	17	15	17	19	18	19	19	22	18	16	17	13	16
OsKitaake01g185600.1	32	32	27	33	34	38	31	30	37	38	35	27	37	35	28	40	37	37	41	40	36	34	32	35	33	30	29	30	34	29	40	35	38	36	35	32	28	33	31	34	47	48	51	49	46	33	32	32	31
OsKitaake01g185700.1	33	37	38	33	35	30	21	32	36	33	38	32	44	40	40	48	49	44	47	39	55	57	35	54	51	58	64	57	60	57	56	60	60	58	56	45	39	43	52	58	59	60	61	59	59	42	50	44	52
OsKitaake01g185800.1	10	8	9	8	7	7	4	7	7	7	8	5	7	8	7	10	11	11	8	8	7	8	5	8	9	10	9	10	10	8	11	9	10	9	9	12	10	10	12	13	9	9	12	12	11	10	13	12	10
OsKitaake01g186000.1	12	14	13	12	13	13	11	11	11	10	11	8	11	12	11	10	12	15	17	11	15	12	11	15	13	17	16	18	18	16	16	15	16	18	16	19	8	16	15	17	18	21	19	19	18	14	18	17	16
OsKitaake01g186000.2	0	0	0	0	1	1	0	0	0	0	0	3	0	0	0	0	0	0	0	0	0	0	0	0	0	0	0	0	0	1	0	0	0	0	0	0	3	0	0	0	0	0	0	0	1	0	1	0	0
OsKitaake01g186100.1	3	3	4	3	4	0	0	0	2	2	0	0	3	2	0	3	4	3	2	3	1	4	3	5	4	5	2	0	6	4	6	4	7	3	4	6	3	5	5	6	3	6	7	6	6	4	4	4	5
OsKitaake01g186100.2	1	0	0	1	0	1	0	1	0	0	2	2	0	0	2	0	0	0	1	0	2	0	0	0	0	0	1	3	0	0	0	0	0	2	1	0	0	0	0	0	1	0	0	0	0	0	1	0	0
OsKitaake01g186500.1	0	0	0	0	0	0	0	0	0	0	0	0	0	0	0	0	0	0	0	0	0	0	0	0	0	0	0	0	0	0	0	0	0	0	0	1	0	0	0	1	0	1	2	1	1	0	0	0	0
OsKitaake01g186600.1	0	0	0	0	0	0	0	0	0	0	0	0	0	0	0	0	0	0	0	0	1	1	1	0	0	1	0	0	0	0	1	1	0	0	0	1	0	0	1	1	1	1	2	2	1	0	1	0	0
OsKitaake01g186800.1	50	54	52	43	50	33	30	34	34	31	38	47	34	41	38	56	59	53	38	49	87	90	77	77	99	84	87	96	84	89	73	87	86	87	75	76	33	64	74	85	86	101	96	101	104	60	70	70	62
OsKitaake01g186900.1	1	0	1	1	1	0	0	0	0	0	0	0	0	0	1	1	0	0	1	0	1	0	1	0	0	1	1	1	1	1	1	1	1	1	0	0	0	0	0	0	0	0	0	0	0	0	1	0	0
OsKitaake01g187100.1	20	17	23	20	19	18	12	17	18	16	22	24	25	20	27	20	22	21	24	22	30	31	20	29	21	28	28	27	24	29	25	23	24	26	26	23	30	24	24	26	27	27	23	24	25	19	22	22	23
OsKitaake01g187200.1	0	0	0	0	0	0	0	0	0	0	0	0	0	0	0	0	0	0	0	0	0	0	0	1	1	0	0	0	0	0	0	0	0	0	0	0	0	0	0	0	0	0	0	1	0	0	0	0	0
OsKitaake01g187300.1	13	13	21	21	13	6	2	5	12	7	9	3	8	7	3	19	15	9	11	10	6	6	8	17	8	12	6	9	9	4	9	4	10	9	7	9	11	8	9	12	7	10	9	12	13	9	7	6	12
OsKitaake01g187500.1	11	12	11	14	13	8	2	5	8	10	15	8	15	12	14	12	14	17	16	16	10	8	23	10	15	14	13	15	13	14	10	14	10	13	11	12	8	14	11	5	10	7	7	10	10	9	9	10	11
OsKitaake01g187500.2	17	17	19	23	21	17	14	14	16	11	15	19	13	15	18	21	21	27	29	20	19	20	15	20	16	20	19	17	15	20	28	17	27	23	20	14	19	11	16	20	13	17	17	11	16	14	16	13	14
OsKitaake01g188600.1	10	9	9	9	11	9	6	8	8	6	9	9	10	10	10	11	9	11	11	12	15	15	17	18	18	19	18	20	21	18	19	17	19	18	17	10	8	9	9	9	8	11	11	10	10	9	12	10	10
OsKitaake01g188800.1	1	0	0	2	0	3	0	0	0	0	0	0	0	0	0	2	0	1	1	2	0	1	0	3	1	2	0	1	2	0	0	0	2	1	1	1	4	4	0	1	0	1	2	1	1	1	0	1	2
OsKitaake01g188880.1	1	1	1	1	1	1	1	0	1	1	1	1	1	2	2	2	1	2	2	1	2	2	3	2	2	2	4	3	2	2	3	1	2	1	1	2	2	2	2	1	2	2	2	1	1	1	2	1	3
OsKitaake01g189200.1	2	2	1	2	2	0	0	0	0	0	1	0	1	1	1	2	1	1	1	1	1	1	2	1	1	1	1	1	1	1	1	0	1	1	1	1	1	1	1	2	1	1	1	1	1	1	2	1	1
OsKitaake01g189300.1	1	2	2	2	2	0	0	0	2	1	0	0	0	2	3	3	2	2	1	1	1	1	2	2	0	1	0	1	2	0	1	0	1	1	0	1	1	0	2	2	1	2	1	2	2	1	2	1	2
OsKitaake01g189500.1	9	10	8	10	8	26	29	27	26	26	14	17	15	16	11	5	4	8	6	6	10	12	16	12	7	18	17	17	14	18	10	16	11	12	12	22	22	19	18	19	17	15	15	12	15	18	23	17	21
OsKitaake01g189800.1	0	0	0	1	1	0	0	0	0	0	1	0	0	1	0	0	0	1	0	1	0	0	0	0	1	0	0	0	0	0	1	0	0	1	1	2	0	0	1	1	0	2	2	1	0	1	1	1	1
OsKitaake01g189800.4	1	0	0	0	0	0	0	0	0	0	0	0	0	0	1	0	1	0	0	0	0	0	1	0	0	0	0	0	0	0	0	0	0	0	0	0	0	0	0	0	1	0	0	0	0	0	0	0	0
OsKitaake01g189900.1	9	10	9	10	11	3	1	2	3	2	6	4	7	5	5	7	7	6	7	7	3	3	6	5	4	3	2	2	4	3	6	3	5	4	4	8	4	6	7	6	7	10	10	9	9	6	8	7	7
OsKitaake01g190100.1	1	0	2	1	1	1	0	1	0	0	0	1	0	1	0	2	1	1	2	1	1	1	0	1	1	1	0	2	0	1	0	1	1	1	1	1	0	1	1	1	0	1	1	0	1	1	1	0	1
OsKitaake01g190100.7	1	1	1	0	0	1	1	1	1	0	0	2	1	1	0	1	1	2	2	1	0	2	0	2	1	1	1	2	0	1	1	2	1	3	1	1	0	1	0	1	1	0	2	0	1	1	1	1	1
OsKitaake01g190100.9	0	2	1	0	0	0	1	0	0	0	2	0	1	0	0	0	0	0	0	0	1	0	0	0	0	1	2	1	1	0	0	0	0	0	0	2	1	0	2	2	1	2	0	2	1	1	0	0	0
OsKitaake01g190300.1	23	23	25	24	26	12	7	9	13	10	27	16	21	20	17	28	25	25	28	27	12	15	16	19	18	19	18	16	22	19	30	21	27	27	24	18	12	17	17	17	24	31	33	31	33	16	19	18	19
OsKitaake01g190400.1	13	13	13	12	13	9	6	6	11	8	10	6	8	9	9	12	12	11	11	13	9	9	8	11	11	13	13	12	17	13	16	12	16	15	14	16	7	11	13	12	15	22	24	20	21	11	17	13	14
OsKitaake01g190600.3	1	1	3	0	1	1	1	2	2	1	1	2	1	1	0	1	1	1	2	2	2	1	1	1	0	1	1	1	2	1	1	2	1	2	2	0	2	2	1	1	2	3	3	2	2	1	1	2	2
OsKitaake01g191000.1	1	0	0	0	0	0	0	0	0	0	0	2	0	0	0	1	0	0	0	0	0	0	2	0	0	0	0	0	1	0	0	0	1	0	0	0	0	0	1	0	0	0	1	0	0	0	0	0	0
OsKitaake01g191150.1	1	2	1	2	3	0	0	0	0	0	0	0	0	0	0	0	1	1	1	2	1	1	0	3	1	0	2	1	2	1	2	0	2	1	1	2	0	2	1	2	1	1	1	2	1	1	1	1	1
OsKitaake01g191200.1	41	40	40	40	48	18	6	12	11	13	15	5	18	15	22	42	40	32	50	45	34	24	36	35	40	37	38	34	50	37	44	33	50	38	31	42	34	34	37	38	29	58	47	34	58	33	35	29	33
OsKitaake01g191400.1	4	3	3	3	3	2	1	2	3	2	3	3	2	3	3	4	3	3	3	4	1	1	1	1	1	2	2	2	2	2	3	3	2	2	2	2	0	1	2	2	3	3	3	3	3	2	2	2	2
OsKitaake01g191500.1	74	81	76	83	83	96	81	101	101	103	74	80	81	92	89	69	71	86	87	78	39	42	46	43	45	53	50	54	50	61	69	84	73	65	63	63	61	52	53	55	76	63	79	67	63	67	67	52	67
OsKitaake01g191600.1	10	10	9	10	10	5	4	4	6	5	10	6	11	7	9	16	13	12	13	13	10	11	10	12	10	13	11	10	16	10	16	11	15	12	12	16	7	11	13	14	7	12	12	11	11	9	14	14	12
OsKitaake01g192100.1	4	2	2	4	4	1	0	0	0	0	1	0	1	0	2	1	1	1	1	1	4	3	2	3	3	0	0	1	1	1	0	0	0	0	0	0	2	2	2	1	0	1	0	1	1	2	0	0	0
OsKitaake01g192300.1	1	1	1	1	1	1	0	1	0	0	0	1	0	0	0	0	0	0	0	0	1	0	0	0	1	0	0	0	0	0	0	0	0	0	0	0	1	0	0	0	0	0	0	1	0	2	0	0	0
OsKitaake01g192400.1	6	5	5	7	5	5	6	5	5	4	5	4	5	6	5	6	6	6	4	6	6	7	6	6	6	6	7	7	6	6	7	7	7	7	6	5	3	6	5	5	6	7	7	7	7	5	6	6	6
OsKitaake01g192500.1	6	6	6	6	6	4	3	4	6	4	5	3	4	4	4	7	6	6	5	6	7	6	5	7	8	7	7	6	9	7	8	6	8	7	7	8	4	7	7	7	6	9	8	8	8	7	9	7	7
OsKitaake01g192800.1	1	0	1	0	2	0	0	0	0	2	3	2	0	0	1	0	0	0	0	1	0	0	2	0	1	0	0	0	0	2	0	1	0	0	1	1	0	0	0	0	1	1	2	1	1	0	0	0	2
OsKitaake01g192800.2	4	5	6	5	4	3	4	5	5	3	4	3	4	3	5	9	7	7	5	6	5	5	4	6	7	7	8	7	8	7	9	7	7	7	9	9	3	5	5	6	9	11	9	11	7	7	7	8	5
OsKitaake01g192800.3	3	1	2	4	4	3	0	2	2	2	0	1	2	3	3	2	0	3	5	2	2	0	1	1	2	2	0	2	1	1	2	1	0	3	0	2	1	1	3	4	1	1	2	3	5	0	3	2	2
OsKitaake01g192800.4	0	1	0	0	0	0	0	0	0	0	0	0	0	0	0	0	3	0	0	0	0	3	0	1	0	0	3	0	0	0	0	0	3	0	0	0	0	2	0	0	0	0	0	0	0	2	0	0	0
OsKitaake01g192900.1	1	1	1	1	1	0	1	0	1	1	0	0	0	0	0	1	1	0	0	1	1	0	1	0	0	1	1	0	1	1	1	0	0	0	0	1	1	1	1	1	0	1	1	1	1	1	1	1	1
OsKitaake01g193000.1	14	14	14	16	15	10	10	10	12	11	13	13	15	12	12	18	15	16	19	17	19	21	16	21	17	20	20	20	21	19	22	18	21	19	20	21	14	18	19	19	21	23	24	23	24	16	20	19	19
OsKitaake01g193200.1	4	4	3	4	4	3	2	2	2	1	3	3	2	3	3	3	3	3	3	3	3	3	3	3	2	4	3	3	3	2	3	1	3	3	2	3	3	2	3	3	3	3	3	3	3	3	2	3	3
OsKitaake01g193500.1	71	67	68	68	62	58	52	52	67	64	66	61	69	68	62	77	78	73	75	72	95	99	89	93	104	158	150	158	155	151	121	118	128	129	119	133	80	100	100	116	156	172	172	179	162	93	124	122	114
OsKitaake01g193500.2	1	1	0	2	2	1	0	0	1	0	2	2	1	0	1	1	1	1	1	1	2	2	3	2	0	3	4	4	3	4	3	2	2	3	3	3	2	1	1	4	3	2	1	1	1	1	4	3	1
OsKitaake01g193500.3	2	2	1	1	1	1	0	0	0	1	4	1	2	1	0	2	2	1	1	2	0	1	1	1	2	5	3	2	5	3	3	1	3	3	3	4	2	2	2	2	3	3	3	2	3	3	3	3	5
OsKitaake01g193600.1	0	0	0	0	0	0	0	0	0	0	0	0	0	0	0	0	0	0	0	0	0	0	0	0	0	0	0	0	0	0	0	0	0	0	0	0	0	0	0	0	0	0	0	0	0	0	0	0	0
OsKitaake01g193900.1	44	41	33	45	39	36	34	38	31	32	49	46	42	46	40	47	45	52	51	44	54	52	47	46	50	58	58	55	49	57	55	50	50	55	53	46	41	46	43	46	67	54	60	59	61	43	48	48	45
OsKitaake01g194000.1	5	3	0	0	0	0	3	0	3	3	2	0	0	2	0	4	3	4	0	0	0	1	3	2	0	3	0	0	2	3	6	0	0	0	0	3	0	0	0	1	0	5	0	0	0	2	7	5	4
OsKitaake01g194000.2	6	5	8	6	6	5	5	5	4	4	5	4	7	5	7	6	7	7	7	7	8	8	10	7	8	11	9	7	10	7	7	8	10	9	9	10	8	7	10	9	9	9	10	10	12	6	8	8	9
OsKitaake01g194000.3	4	4	3	4	2	3	1	1	3	3	3	4	3	3	2	5	4	5	5	4	3	2	1	2	3	3	4	5	3	4	2	2	5	3	2	4	3	4	4	4	3	2	5	3	3	5	3	3	3
OsKitaake01g194000.4	0	3	5	6	6	3	0	5	0	0	3	3	3	0	3	2	1	0	6	5	5	4	0	3	5	2	6	5	5	1	0	4	5	6	7	5	3	6	5	5	5	2	4	5	7	3	0	0	3
OsKitaake01g194100.1	0	0	0	0	0	0	0	0	0	0	0	0	0	0	0	0	0	0	0	0	0	0	0	0	0	0	0	0	0	0	0	0	0	0	0	0	0	0	0	0	0	0	0	1	1	0	0	0	0
OsKitaake01g194200.1	0	0	0	0	0	0	1	0	0	0	0	0	0	0	0	0	0	0	0	0	0	0	0	1	1	1	1	1	0	0	0	1	0	1	1	0	1	0	0	1	1	1	1	1	0	0	1	0	0
OsKitaake01g194300.1	4	3	4	4	3	4	2	3	3	2	3	3	3	4	3	5	4	5	4	4	3	3	3	4	5	4	4	3	4	4	5	5	5	4	4	5	3	3	4	4	6	6	5	6	7	4	4	4	4
OsKitaake01g194500.1	0	2	1	1	1	0	0	0	0	0	1	0	0	1	0	2	1	1	0	2	0	0	1	1	1	2	1	0	1	2	0	0	0	1	0	1	0	2	0	1	2	2	3	1	4	1	2	0	3
OsKitaake01g194700.1	42	40	47	44	38	37	38	35	35	36	45	37	38	32	38	37	32	31	30	32	36	39	34	31	34	35	34	36	43	35	37	28	32	30	35	40	32	38	38	39	34	41	41	43	44	38	36	41	41
OsKitaake01g194900.1	12	9	9	9	12	9	6	7	6	4	5	7	5	6	6	11	10	10	9	11	7	6	6	8	8	9	9	11	11	9	11	9	11	9	10	12	5	9	10	8	10	14	15	13	16	10	13	11	10
OsKitaake01g194900.2	0	0	0	0	0	0	0	0	0	0	0	0	0	0	0	0	0	0	0	0	0	0	0	0	0	0	0	0	1	1	1	0	0	0	0	0	0	1	0	0	0	1	1	1	0	0	1	0	0
OsKitaake01g194900.3	2	2	3	2	3	3	2	3	1	1	2	2	2	2	2	2	1	2	2	1	2	2	2	2	2	2	3	4	2	3	1	3	2	3	2	3	2	2	1	3	3	2	2	2	2	1	1	2	2
OsKitaake01g195000.1	3	2	4	4	4	0	0	1	2	2	2	0	3	3	1	5	5	3	1	3	0	1	2	2	0	3	2	0	6	1	4	1	2	1	2	4	0	3	5	3	1	7	8	5	6	5	5	4	4
OsKitaake01g195100.1	35	37	36	38	36	41	46	47	74	71	22	17	21	24	21	29	30	38	33	34	11	13	11	13	10	28	31	25	38	28	86	73	70	73	70	48	18	32	34	32	91	121	110	134	124	31	44	39	42
OsKitaake01g195300.1	3	2	2	2	3	1	1	0	0	0	1	0	1	1	0	1	2	2	1	1	1	1	1	2	1	1	1	1	1	1	0	1	1	1	1	1	1	1	1	1	1	2	1	1	1	2	1	1	1
OsKitaake01g195600.1	0	0	0	0	0	0	0	0	0	0	0	0	0	0	1	1	0	1	1	1	0	0	0	0	0	0	0	0	1	0	0	0	0	0	0	0	0	0	1	0	1	0	1	1	1	0	0	1	0
OsKitaake01g195600.2	0	0	1	0	1	0	0	0	0	0	1	0	1	1	0	0	1	0	0	0	0	1	0	0	1	1	0	0	0	0	0	0	0	1	0	1	0	0	0	1	0	1	0	0	0	0	1	0	0
OsKitaake01g196000.3	0	0	0	1	0	0	0	0	0	0	0	1	0	0	0	0	0	1	1	1	0	0	0	0	0	0	0	0	0	0	0	0	0	0	0	0	0	0	0	1	0	0	0	0	0	1	0	0	0
OsKitaake01g196700.1	8	8	8	8	8	6	5	6	7	8	7	4	6	5	5	9	7	7	7	8	8	9	9	8	9	9	8	7	11	8	11	8	10	9	9	12	4	8	8	10	8	12	12	13	12	8	11	10	10
OsKitaake01g196800.1	0	0	0	0	0	0	0	0	0	0	0	0	0	0	0	1	0	0	0	0	0	0	0	0	0	0	0	0	0	0	1	0	1	0	0	0	0	1	0	0	0	0	0	0	0	1	1	0	0
OsKitaake01g196800.3	4	3	5	5	3	5	2	3	3	3	3	1	2	2	2	2	3	3	2	3	2	2	3	3	3	2	2	2	4	3	2	2	3	3	4	3	2	4	4	4	3	4	4	3	5	5	3	4	5
OsKitaake01g197100.2	2	2	3	2	2	1	1	1	1	1	2	1	1	1	1	2	2	2	2	1	2	2	2	2	2	2	3	2	2	2	1	2	2	3	2	2	2	2	1	2	2	3	4	2	4	2	1	2	1
OsKitaake01g197200.1	2	2	2	2	2	1	0	0	1	1	1	0	2	1	0	1	2	1	1	2	1	0	1	2	1	2	1	1	2	1	2	1	2	1	1	1	0	1	2	2	1	3	3	3	3	1	1	1	1
OsKitaake01g197300.1	2	3	3	1	1	0	0	0	2	0	0	0	2	1	2	1	1	1	0	1	0	1	0	1	1	1	0	1	3	1	1	0	1	0	0	3	0	3	1	2	1	2	3	2	4	2	1	1	1
OsKitaake01g197400.1	3	3	3	3	3	2	2	2	1	0	2	0	2	1	0	3	2	2	2	2	3	3	4	2	0	2	2	2	2	2	2	2	2	0	2	2	0	2	2	2	2	2	2	2	2	1	0	0	2
OsKitaake01g197400.3	0	0	0	0	0	0	0	0	0	2	0	2	0	0	0	0	0	0	0	0	0	0	0	0	2	0	0	0	0	0	0	0	0	2	0	0	2	0	0	0	0	0	0	0	0	0	1	1	0
OsKitaake01g197500.1	65	63	63	62	67	46	29	35	45	39	57	39	47	45	43	66	59	59	69	61	43	41	45	49	52	46	44	43	60	43	66	49	63	63	61	53	37	50	50	57	46	62	61	63	61	49	54	48	51
OsKitaake01g197801.1	1	1	1	1	0	1	3	3	2	3	2	1	1	1	0	1	1	1	1	0	1	3	4	1	2	2	2	2	2	3	1	2	1	1	1	1	2	1	1	1	3	3	1	2	2	1	1	2	1
OsKitaake01g198100.1	23	23	20	25	26	14	10	14	16	14	15	16	18	17	16	23	23	24	22	20	23	23	23	26	22	30	28	28	29	27	27	21	22	23	24	32	21	25	24	25	27	29	28	29	29	23	30	26	25
OsKitaake01g198200.1	57	58	55	54	46	40	33	46	53	60	84	50	92	92	79	45	51	49	42	42	83	87	75	95	48	70	67	63	59	66	69	53	56	52	48	53	70	58	70	58	64	70	61	64	61	60	45	48	60
OsKitaake01g198300.1	541	558	461	739	583	549	468	660	242	338	336	328	283	215	286	560	522	424	447	386	579	550	368	487	572	467	641	556	532	586	421	490	591	533	643	444	416	631	490	695	489	567	536	612	606	485	441	431	377
OsKitaake01g198400.3	9	8	7	9	8	7	5	4	6	6	7	6	6	6	6	9	8	8	8	7	8	7	8	9	7	10	9	10	10	9	9	9	8	9	8	10	6	8	8	9	11	10	10	11	10	8	10	9	9
OsKitaake01g198800.1	9	1	9	9	7	2	0	0	1	2	4	0	3	0	3	4	5	1	5	6	1	1	1	3	5	1	0	0	2	2	5	0	7	1	0	4	1	7	7	9	1	8	2	5	5	4	3	5	9
OsKitaake01g198850.1	11	15	18	13	8	3	0	1	5	5	4	2	5	6	3	14	9	12	5	13	5	2	13	10	4	7	5	6	11	4	11	6	10	6	3	13	8	11	12	11	9	12	12	11	14	6	9	10	10
OsKitaake01g198900.1	24	27	26	34	33	24	14	25	12	13	19	29	20	20	22	27	24	28	30	26	22	22	20	26	24	31	28	34	27	30	22	26	27	28	30	27	20	28	23	29	31	27	29	28	26	29	24	24	22
OsKitaake01g199100.1	7	7	7	6	7	7	5	5	7	6	6	6	7	6	8	8	7	8	9	8	7	8	5	7	7	8	9	9	10	8	11	10	12	14	7	8	6	8	6	8	13	14	18	13	16	6	9	7	8
OsKitaake01g199400.1	2	2	3	2	2	2	2	2	2	1	3	3	3	3	3	3	2	2	2	2	1	1	1	1	1	1	0	1	1	1	2	2	2	2	3	1	2	1	1	1	5	4	4	5	4	1	2	2	1
OsKitaake01g199500.2	8	7	7	8	7	7	6	7	9	9	8	4	7	6	8	10	9	9	8	7	9	9	9	9	8	7	8	10	11	8	12	9	10	11	12	12	6	8	10	11	11	13	16	11	15	8	10	8	9
OsKitaake01g199500.3	0	1	1	0	2	0	0	0	0	0	0	1	0	0	0	0	0	0	0	1	0	1	0	1	2	3	2	0	1	0	0	1	2	1	0	1	1	2	0	1	1	2	0	3	0	1	0	3	1
OsKitaake01g199500.4	0	0	0	0	0	0	0	0	0	0	0	0	0	1	0	1	0	0	0	1	0	0	0	0	0	0	0	0	0	0	0	0	1	0	0	0	0	0	0	0	0	0	0	0	0	0	0	0	0
OsKitaake01g199600.1	6	5	5	5	5	6	7	5	8	7	4	3	2	3	4	3	3	4	2	3	5	8	4	7	5	9	7	8	6	5	5	5	5	5	3	7	7	6	8	8	6	7	6	6	7	7	8	8	8
OsKitaake01g199800.1	2	3	3	3	3	0	1	1	1	1	3	3	4	4	4	5	5	5	6	4	8	9	8	9	7	5	6	6	4	5	5	6	5	6	5	4	3	5	5	6	7	7	7	7	7	4	4	3	3
OsKitaake01g199900.1	1	2	2	2	1	1	0	1	1	1	1	1	1	1	2	1	2	2	1	1	1	2	2	2	1	1	1	1	2	1	2	1	1	1	0	1	2	2	2	2	1	1	1	1	1	2	1	2	2
OsKitaake01g200300.1	1	0	0	0	0	0	0	0	0	0	0	0	0	0	0	0	0	0	0	0	0	0	0	0	0	0	0	0	0	0	0	0	0	0	0	0	0	0	0	0	1	2	1	1	2	0	0	1	0
OsKitaake01g200400.1	0	0	0	1	1	0	1	0	0	0	0	0	0	0	0	0	0	0	0	0	0	0	0	0	0	0	0	0	0	0	0	0	0	0	0	0	0	0	0	0	1	1	1	0	3	0	0	0	0
OsKitaake01g200600.1	6	7	7	8	8	4	3	3	2	2	6	6	4	5	6	7	6	5	7	6	8	8	8	7	6	9	7	8	6	8	5	4	6	6	6	7	5	10	8	10	6	4	5	5	5	6	7	7	7
OsKitaake01g200600.2	1	0	0	0	0	0	0	0	0	0	0	0	1	0	0	0	0	0	1	0	2	1	2	2	1	0	1	2	3	1	1	2	1	1	1	1	2	0	1	2	0	1	0	0	2	0	2	1	1
OsKitaake01g201300.1	0	0	0	0	0	0	0	0	0	0	0	0	0	0	0	1	0	0	0	0	0	0	0	0	0	0	0	0	0	1	0	0	0	0	0	0	0	0	0	0	0	0	0	0	0	0	0	0	0
OsKitaake01g201700.1	1	1	1	2	1	1	1	0	1	0	0	0	0	0	0	2	1	0	1	1	0	0	1	0	0	0	0	0	0	0	0	1	0	1	0	1	0	1	0	1	0	0	0	1	0	1	0	1	0
OsKitaake01g201700.3	1	2	1	2	2	0	0	0	1	1	1	2	1	1	1	1	1	1	1	1	1	0	0	0	1	1	1	0	1	0	1	0	1	1	0	0	0	2	1	1	0	1	1	1	1	1	1	1	2
OsKitaake01g202000.1	0	0	0	0	0	0	0	0	0	0	0	0	0	0	0	0	0	0	0	0	0	0	0	0	0	0	0	0	0	0	0	0	0	0	0	0	1	0	0	0	0	0	0	0	0	0	0	0	0
OsKitaake01g202100.1	0	1	1	1	1	0	0	0	0	0	0	0	0	0	0	1	0	1	1	1	0	1	1	1	1	0	1	0	1	0	1	0	1	0	0	1	0	1	1	1	0	1	1	0	1	1	0	1	1
OsKitaake01g202200.1	14	11	9	7	8	10	9	2	1	10	10	7	8	13	2	3	5	8	10	10	10	10	11	4	19	14	10	17	19	9	13	10	5	5	7	3	2	12	6	9	12	10	3	12	6	11	12	13	11
OsKitaake01g202300.1	5	5	5	5	5	3	3	5	5	4	5	5	5	6	5	5	6	5	5	5	5	8	4	8	5	8	7	7	7	7	8	6	7	5	6	9	4	6	6	6	10	11	10	12	10	6	8	8	9
OsKitaake01g202400.1	1	1	2	1	1	1	1	1	1	1	2	1	1	1	1	2	1	2	2	2	1	1	1	2	1	2	2	2	2	2	1	2	2	2	1	2	0	2	1	2	2	3	3	3	2	1	2	1	2
OsKitaake01g202500.1	1	1	1	1	1	0	0	0	0	0	0	0	0	0	0	1	0	0	1	0	0	0	0	0	0	0	0	0	0	0	0	0	0	0	0	0	0	0	0	0	0	0	1	1	1	0	0	0	0
OsKitaake01g202700.2	1	1	3	1	2	1	0	0	0	0	1	1	1	1	1	1	2	1	1	1	0	0	1	2	1	1	1	0	2	1	1	1	1	1	0	2	1	1	1	1	1	3	2	2	1	2	1	2	2
OsKitaake01g202700.3	0	1	0	1	0	0	0	0	0	0	0	0	0	0	0	1	0	0	0	1	1	0	0	0	0	0	0	0	1	0	0	0	0	0	1	1	0	1	1	0	0	0	0	0	1	0	1	0	0
OsKitaake01g202700.4	0	0	0	0	0	0	0	0	1	0	0	0	0	0	0	0	0	0	0	0	0	1	0	0	0	0	0	0	0	0	0	0	0	0	0	0	0	0	0	0	0	0	0	0	0	0	0	0	0
OsKitaake01g202900.1	5	0	4	0	0	1	5	4	2	3	0	0	0	0	3	3	0	3	2	0	5	1	17	3	1	0	0	5	1	5	0	2	6	8	3	0	0	2	0	5	11	4	0	1	2	0	2	2	0
OsKitaake01g203000.1	5	8	9	8	5	2	8	6	7	7	7	4	11	2	7	5	3	8	1	3	4	7	3	9	10	5	8	4	8	3	9	9	7	5	9	4	0	8	5	13	6	4	16	7	11	7	6	10	4
OsKitaake01g203100.1	2	1	2	2	1	1	0	1	1	0	2	1	1	2	3	1	1	1	1	1	3	3	5	2	2	2	2	2	2	2	1	1	1	1	1	3	3	3	3	2	0	0	0	1	0	3	2	3	2
OsKitaake01g203400.1	0	0	0	0	0	0	0	0	0	0	0	7	0	9	0	0	0	0	0	0	0	0	0	0	0	0	0	0	0	0	0	0	0	0	0	0	0	0	0	0	0	0	0	0	0	0	0	0	0
OsKitaake01g203500.1	2	1	2	1	2	1	0	1	0	0	0	0	1	1	1	1	1	1	2	2	1	1	6	1	1	2	1	2	1	2	1	1	1	1	1	1	4	1	2	2	1	1	0	2	1	1	2	2	1
OsKitaake01g204200.1	10	11	9	9	9	6	3	5	8	7	10	6	11	9	10	14	13	12	11	13	8	10	10	12	9	10	9	9	14	8	16	10	14	12	11	14	7	10	11	14	10	15	15	15	16	11	14	13	12
OsKitaake01g204300.3	0	0	0	0	0	1	1	1	1	1	0	0	0	0	0	4	3	3	3	3	0	0	0	0	0	0	0	0	0	0	0	0	0	0	0	0	0	0	0	0	0	0	0	0	0	0	0	0	0
OsKitaake01g204400.1	12	11	13	10	11	4	2	3	11	10	9	5	11	11	11	13	14	13	10	14	6	7	7	12	9	11	8	7	15	8	18	9	14	8	10	14	5	12	13	11	11	16	18	17	16	13	14	15	13
OsKitaake01g204400.2	0	0	0	3	0	6	3	5	0	0	0	4	0	0	0	0	0	0	0	0	2	0	2	0	0	2	4	9	0	3	0	0	0	3	0	0	4	0	0	0	4	0	0	0	0	0	0	0	0
OsKitaake01g204400.3	1	4	1	1	4	0	2	0	0	0	0	0	1	0	1	2	2	3	5	1	3	5	0	3	6	2	3	0	3	3	0	7	4	5	5	3	0	3	1	3	3	4	3	3	4	2	4	2	2
OsKitaake01g204400.4	0	0	0	0	1	0	0	0	0	0	0	0	0	0	0	0	0	1	1	1	0	0	0	0	0	0	0	0	0	0	0	0	0	0	0	0	0	0	0	1	0	0	0	0	0	0	0	0	0
OsKitaake01g204500.2	4	4	4	4	4	2	2	2	3	3	5	3	3	3	4	4	3	4	4	4	2	3	4	4	3	4	4	3	4	3	4	3	4	5	3	4	2	3	3	3	4	6	5	5	5	4	3	4	4
OsKitaake01g204600.1	23	23	23	23	19	14	12	14	14	15	19	13	18	11	15	24	21	18	22	21	20	22	14	20	18	20	16	17	24	15	23	18	19	16	18	24	13	21	21	26	17	23	27	23	24	22	25	21	21
OsKitaake01g204600.2	0	1	2	2	3	0	0	1	1	0	2	0	0	4	0	1	1	1	1	2	1	1	0	1	2	2	2	1	3	1	1	0	2	2	1	2	1	2	2	1	1	1	1	2	1	1	0	1	2
OsKitaake01g204700.1	20	22	26	25	24	19	15	17	21	11	23	18	23	22	21	23	27	25	22	19	25	25	24	27	25	26	26	25	17	26	17	25	28	23	27	31	13	27	31	33	29	34	27	29	38	28	34	32	26
OsKitaake01g204700.2	3	5	0	0	0	0	0	0	0	9	0	0	0	0	0	6	0	0	0	7	0	0	0	0	0	0	0	0	18	0	15	0	0	0	0	2	12	0	0	0	0	0	9	9	0	0	0	0	6
OsKitaake01g204700.3	3	1	1	2	1	2	2	1	1	1	2	1	2	0	0	2	2	1	2	1	2	2	0	1	2	2	2	1	1	0	3	1	2	1	2	1	0	3	2	2	1	2	2	2	1	1	3	1	1
OsKitaake01g204800.1	22	20	23	20	19	16	17	15	18	17	17	11	16	14	15	23	21	18	20	20	24	27	19	25	28	26	27	27	36	24	35	26	35	28	31	37	18	29	30	33	28	37	41	43	41	28	30	31	29
OsKitaake01g204900.1	5	6	6	6	6	5	4	5	6	6	5	5	6	5	6	4	6	5	6	7	7	7	6	7	7	8	9	9	8	8	9	8	9	8	7	8	7	7	8	7	11	11	10	10	11	6	8	6	7
OsKitaake01g205000.1	1	2	2	1	0	3	1	1	1	0	1	0	1	1	0	1	2	1	1	1	2	3	2	3	3	3	3	3	2	4	1	1	1	2	2	4	2	2	2	2	3	2	2	1	1	1	2	2	2
OsKitaake01g205000.3	190	175	175	166	167	130	104	124	166	136	208	205	216	221	207	325	308	266	248	265	235	217	243	251	244	284	266	270	321	292	308	244	271	257	277	280	138	195	218	225	264	363	357	374	352	180	256	250	234
OsKitaake01g205000.4	1	1	1	2	1	2	0	1	2	0	1	0	1	1	0	4	3	2	1	2	1	2	1	3	3	2	3	3	3	3	1	0	3	1	1	5	1	2	3	3	2	3	3	4	3	2	4	5	2
OsKitaake01g205500.1	29	29	27	26	26	36	32	30	33	33	30	28	31	33	31	40	38	38	36	36	64	66	62	63	68	66	62	70	70	62	52	55	56	54	49	52	37	44	43	47	57	57	56	58	54	45	51	52	48
OsKitaake01g205600.1	20	20	19	20	19	15	14	13	17	18	19	14	19	20	19	27	25	26	24	26	23	21	26	23	23	26	25	24	29	24	29	26	28	30	27	25	13	18	19	26	26	35	41	38	39	18	23	21	22
OsKitaake01g205800.1	0	0	0	1	0	0	1	1	0	0	0	2	0	0	1	0	1	0	0	0	1	1	0	1	1	2	1	0	0	1	1	0	0	0	1	1	2	1	0	1	0	0	0	0	0	0	1	0	0
OsKitaake01g205800.2	1	1	2	2	1	2	1	0	3	2	3	0	2	1	6	1	1	1	3	2	3	3	2	2	1	2	4	4	3	3	2	1	3	3	0	4	4	3	3	2	2	2	2	2	2	1	2	1	4
OsKitaake01g206100.1	2	2	2	2	3	1	0	0	1	0	2	1	1	1	1	3	2	2	2	3	1	2	2	2	2	2	2	1	3	1	2	1	2	2	2	3	1	2	2	2	2	3	3	2	2	2	2	2	2
OsKitaake01g206300.1	47	45	47	52	50	41	41	41	41	35	45	49	44	46	48	50	48	44	43	44	36	36	24	33	35	34	37	34	43	36	31	35	36	39	34	37	45	46	38	44	34	34	30	29	30	37	39	44	37
OsKitaake01g206300.2	17	18	15	14	15	13	8	13	22	19	17	11	19	17	18	15	18	14	14	18	13	12	18	18	17	19	14	13	18	16	26	17	20	17	18	25	9	15	22	15	13	16	24	23	23	19	25	18	22
OsKitaake01g206300.3	9	9	8	5	6	2	0	2	12	5	6	0	9	8	0	6	12	4	4	7	0	2	0	6	10	9	11	6	11	9	14	11	13	10	5	9	3	10	12	7	7	13	11	14	9	9	12	11	11
OsKitaake01g206300.4	64	63	62	62	65	64	47	56	52	59	69	60	61	63	70	69	60	72	68	70	52	53	43	49	48	44	41	43	52	46	46	44	49	45	60	59	42	57	53	64	42	38	42	40	47	55	56	52	54
OsKitaake01g206401.1	7	7	8	9	7	5	3	5	3	3	7	6	6	6	7	8	7	7	7	7	9	8	8	8	6	8	9	9	8	10	5	5	7	6	6	7	7	8	7	7	5	6	5	6	6	6	6	6	6
OsKitaake01g206500.1	3	3	3	5	4	3	1	3	2	2	3	5	3	3	3	4	4	4	5	4	4	4	5	4	4	6	6	7	4	5	3	6	4	4	3	3	4	4	3	6	3	3	3	2	4	3	4	4	3
OsKitaake01g206700.1	3	5	2	1	3	2	0	1	1	1	1	0	2	0	0	2	1	4	2	1	0	0	3	3	1	1	1	1	2	3	3	2	1	5	3	3	2	0	1	2	1	0	1	2	0	1	0	1	0
OsKitaake01g206700.2	2	1	3	4	3	1	2	1	2	2	5	3	2	5	3	2	4	1	3	3	4	4	0	2	3	3	3	3	4	2	2	3	5	1	4	0	0	3	2	2	1	2	1	0	2	2	2	2	2
OsKitaake01g206800.1	6	6	8	8	10	7	7	10	4	6	8	4	7	4	9	7	5	6	9	9	10	7	14	8	7	9	7	10	9	8	7	8	8	11	13	7	7	6	6	8	5	6	3	4	5	6	6	6	4
OsKitaake01g207100.1	0	0	0	0	0	0	0	0	0	0	0	0	0	0	0	0	0	0	0	0	0	0	0	0	0	1	0	0	0	0	0	0	1	0	0	1	0	0	0	2	1	1	0	4	0	0	1	1	0
OsKitaake01g207200.1	2	2	3	3	2	9	11	7	7	5	13	14	14	12	13	4	4	3	4	4	5	6	5	5	5	4	3	2	5	3	5	5	7	6	6	7	9	11	11	10	4	4	5	5	5	11	8	7	8
OsKitaake01g207300.1	1	1	0	0	0	1	0	1	1	1	1	1	1	1	1	1	1	2	2	2	0	0	0	0	1	0	0	0	0	1	0	1	0	1	0	0	0	1	0	0	0	1	1	1	0	1	0	0	1
OsKitaake01g207300.2	0	0	0	0	1	0	0	0	0	0	1	0	0	1	1	2	1	1	0	0	0	0	0	0	0	0	0	0	0	0	0	0	0	0	1	0	0	0	0	0	0	0	0	0	0	0	0	0	0
OsKitaake01g207400.1	17	21	18	20	20	19	13	17	18	15	19	19	22	16	17	18	20	19	17	17	23	22	19	23	22	27	28	27	30	29	25	22	28	26	27	26	19	24	22	26	29	31	32	28	26	22	24	23	26
OsKitaake01g207700.1	0	0	0	0	0	0	0	0	0	0	1	0	0	1	0	0	0	0	1	1	1	1	0	0	1	1	1	1	1	1	1	1	1	1	0	1	1	1	1	1	0	0	0	0	0	0	0	1	0
OsKitaake01g207708.1	0	0	0	0	0	0	0	0	0	0	0	0	0	0	0	0	0	0	0	0	0	0	1	0	1	0	0	0	0	0	0	0	0	0	0	1	0	0	0	0	1	1	1	1	1	0	0	0	0
OsKitaake01g207716.1	3	3	3	4	3	1	0	0	2	1	3	4	3	3	2	4	2	4	4	4	2	3	0	3	3	4	3	3	4	1	5	2	5	3	4	5	0	4	3	4	3	5	5	5	5	3	4	3	4
OsKitaake01g207716.3	0	0	0	0	0	0	1	2	0	0	0	0	0	0	0	0	0	0	0	0	0	0	3	0	0	0	0	0	0	1	0	1	0	0	0	0	2	0	0	0	0	0	0	1	1	0	0	0	0
OsKitaake01g207772.1	1	0	3	0	1	2	4	4	2	0	1	4	2	2	1	3	1	3	3	4	4	1	0	2	5	2	2	1	0	0	2	2	0	3	1	0	2	2	2	0	2	3	3	2	0	3	1	1	2
OsKitaake01g207788.1	0	0	0	0	0	0	0	0	0	0	1	0	0	0	0	0	0	1	0	0	1	2	0	1	1	0	1	1	1	1	1	1	0	1	1	0	0	1	0	0	0	0	0	0	1	0	0	0	0
OsKitaake01g207800.1	0	0	0	0	0	0	0	1	0	0	0	0	0	1	0	0	0	0	0	0	0	0	0	0	0	0	1	0	1	0	0	0	1	0	2	1	0	0	0	0	1	0	1	1	1	1	0	0	0
OsKitaake01g207800.2	27	27	26	26	24	22	17	19	30	25	26	22	27	26	25	34	33	31	32	32	29	33	35	35	34	43	39	40	44	39	47	37	43	43	39	41	28	30	32	34	48	56	57	57	50	31	37	35	35
OsKitaake01g207800.3	2	1	3	2	2	1	0	1	1	0	2	2	1	2	1	1	1	1	1	0	1	0	0	1	1	2	2	0	2	2	2	3	3	2	0	1	2	2	2	0	1	1	3	3	4	1	3	2	2
OsKitaake01g207900.1	214	207	224	226	205	114	89	117	112	105	200	229	233	228	220	206	214	230	228	225	115	127	124	134	112	116	120	123	116	131	113	116	115	116	120	103	144	138	145	108	97	89	89	79	90	159	110	117	122
OsKitaake01g208100.1	5	6	5	6	7	8	7	11	6	7	7	8	7	7	10	8	7	9	8	7	7	8	7	7	7	9	10	8	8	10	7	9	8	9	8	6	7	7	7	8	9	10	10	10	8	6	7	7	8
OsKitaake01g208400.1	199	190	195	188	165	88	63	91	130	144	376	349	466	395	366	526	534	462	473	493	266	311	280	322	258	369	355	341	356	394	488	387	485	453	439	248	154	165	190	194	445	521	485	469	450	137	211	216	220
OsKitaake01g208600.1	0	0	0	0	0	0	0	0	0	0	0	1	0	0	1	0	0	0	0	0	3	3	2	2	2	3	4	4	2	3	2	3	2	3	2	2	2	1	1	1	6	5	4	5	5	0	3	1	2
OsKitaake01g208700.1	8	10	10	10	10	6	4	5	7	6	9	5	7	7	7	11	9	9	8	11	7	8	9	9	8	8	7	8	10	7	11	8	11	10	9	10	7	9	9	9	10	14	14	14	14	8	9	9	9
OsKitaake01g208800.1	23	20	23	19	20	15	20	14	17	17	18	11	15	14	13	24	20	20	19	23	23	21	15	20	25	24	21	21	27	20	25	24	24	22	20	30	17	24	22	25	20	25	28	27	31	21	27	24	24
OsKitaake01g208900.1	7	6	8	8	8	5	3	4	5	5	5	4	5	5	5	7	7	7	6	7	5	5	6	6	5	8	7	7	9	7	10	8	9	9	7	9	5	6	7	6	9	12	12	12	12	6	8	8	8
OsKitaake01g209000.1	76	77	77	72	71	73	74	68	61	57	74	70	71	63	63	78	73	68	76	69	97	93	80	87	83	91	93	100	93	86	95	90	95	98	98	81	70	75	71	78	113	109	109	120	116	73	86	82	77
OsKitaake01g209100.1	0	0	0	0	0	0	0	0	0	0	0	0	0	0	0	0	0	0	0	0	0	0	0	0	0	0	0	0	0	0	0	0	0	0	0	0	0	0	0	0	0	0	0	0	0	0	0	0	0
OsKitaake01g209200.1	21	21	22	26	24	14	11	13	14	12	12	14	12	12	15	19	19	21	22	20	21	21	16	21	23	21	24	24	24	23	20	19	20	19	17	26	14	21	19	21	16	19	20	18	17	19	26	23	20
OsKitaake01g209300.1	0	1	1	1	1	0	0	0	0	0	0	0	0	1	0	1	0	1	0	2	2	1	0	1	0	1	1	0	1	3	0	0	0	0	0	1	0	0	0	1	0	0	2	1	0	1	1	0	0
OsKitaake01g209300.2	8	6	8	8	9	7	0	3	6	4	7	5	6	2	7	7	7	6	8	5	6	8	0	7	9	8	6	5	9	5	9	7	7	8	5	11	5	6	8	8	8	11	10	13	13	8	8	9	9
OsKitaake01g209300.3	0	1	0	0	0	0	4	3	0	0	0	0	0	2	0	1	0	1	0	2	0	0	6	0	0	0	0	2	0	0	0	0	2	0	3	0	0	2	1	0	1	2	1	0	0	0	0	0	0
OsKitaake01g209400.2	8	7	6	7	7	4	3	5	5	5	8	6	7	7	6	10	8	9	8	6	7	5	5	8	7	6	7	6	7	6	8	8	7	7	7	9	5	7	6	9	8	9	9	8	9	6	7	7	8
OsKitaake01g209500.1	13	12	11	11	11	8	7	6	10	10	9	6	9	8	7	11	10	9	9	11	9	10	7	9	10	11	9	8	15	8	15	9	12	10	11	16	7	13	14	14	11	16	16	16	20	13	14	15	13
OsKitaake01g209600.1	4	4	4	4	4	4	4	3	3	2	3	2	2	3	4	5	3	4	4	3	4	4	2	4	4	5	4	5	6	4	5	5	4	5	4	6	2	4	4	4	4	5	4	5	6	4	5	4	4
OsKitaake01g209700.1	2	2	2	2	2	2	2	3	2	2	2	3	3	2	3	2	2	2	2	2	3	2	4	3	3	3	2	3	3	2	2	2	1	2	3	3	2	3	2	2	3	2	3	5	3	2	2	2	2
OsKitaake01g209800.3	1	0	0	0	0	0	0	0	0	0	0	0	0	0	0	0	0	0	0	1	0	0	0	0	0	0	0	0	0	0	0	0	0	0	0	0	0	0	0	0	0	0	0	0	0	0	1	0	0
OsKitaake01g209800.4	3	2	4	1	3	2	0	1	2	1	2	1	2	4	3	1	3	2	3	3	0	1	1	2	2	0	0	2	1	1	1	1	1	2	1	0	0	1	2	1	2	3	1	2	1	2	1	1	2
OsKitaake01g209800.5	10	9	8	12	9	4	3	3	5	5	5	5	6	3	5	14	8	9	10	8	7	6	9	7	8	8	8	6	9	6	7	7	10	7	8	9	6	6	8	7	5	8	9	8	7	6	10	9	7
OsKitaake01g209800.6	0	1	1	1	1	0	0	0	0	1	0	0	0	1	1	0	2	0	0	1	0	1	0	1	0	0	0	0	1	1	2	0	0	0	0	2	0	1	1	2	0	0	0	0	2	0	0	0	1
OsKitaake01g209900.1	35	29	27	23	20	15	6	13	39	35	27	12	24	22	17	21	23	16	11	18	10	11	15	18	16	16	15	12	27	15	23	10	20	11	11	25	11	28	38	28	12	27	38	29	33	24	30	31	33
OsKitaake01g209900.2	14	21	21	24	24	33	32	30	2	6	11	17	11	8	10	4	0	10	16	10	19	20	19	15	13	15	17	17	8	19	5	12	4	13	16	17	25	11	4	15	18	9	2	8	5	16	9	9	6
OsKitaake01g210200.1	13	13	14	15	12	11	10	11	10	10	12	10	13	11	11	12	13	12	12	12	18	20	23	18	15	21	22	22	20	22	18	17	17	16	16	20	15	16	16	18	23	23	26	23	22	17	18	17	18
OsKitaake01g210301.1	13	11	14	13	10	12	11	11	13	14	10	10	12	12	11	16	13	14	14	15	16	15	13	14	15	15	17	18	19	18	17	19	17	16	16	17	14	14	13	13	18	20	21	18	23	14	19	15	16
OsKitaake01g210500.1	0	0	0	0	0	0	0	0	0	0	0	0	0	0	0	0	0	0	0	0	0	2	0	0	0	0	0	0	1	0	0	0	0	0	0	0	0	0	0	0	2	0	0	0	0	0	0	0	0
OsKitaake01g210600.1	1	0	0	0	0	0	0	0	0	0	0	0	2	2	0	0	0	0	0	0	0	0	0	1	0	0	0	1	1	0	0	0	1	0	0	0	0	0	0	1	0	1	1	0	1	0	0	0	0
OsKitaake01g211100.1	0	0	0	0	0	0	0	0	0	0	0	0	0	0	0	0	0	0	0	0	0	0	0	1	0	0	0	0	0	0	0	0	0	0	0	1	0	0	0	0	1	0	1	0	0	0	0	1	0
OsKitaake01g211200.1	0	0	0	0	0	0	1	0	0	0	0	1	0	0	0	0	0	0	0	0	1	2	2	1	1	1	1	1	1	1	1	1	0	0	0	0	0	0	0	0	2	2	1	1	1	1	1	0	1
OsKitaake01g211300.2	0	0	0	1	2	2	0	1	1	0	1	0	0	0	0	0	0	0	0	0	2	0	0	0	0	1	1	2	2	2	0	2	2	2	2	2	3	2	2	2	5	4	5	4	3	4	2	1	2
OsKitaake01g211300.3	0	1	1	0	0	0	2	0	0	0	0	1	0	0	0	0	0	0	0	0	0	1	1	1	2	1	0	0	0	0	1	0	0	0	0	1	0	1	0	0	0	2	1	1	2	0	0	2	1
OsKitaake01g211400.1	6	5	6	9	5	6	6	6	5	5	8	9	8	7	7	5	5	8	7	6	10	9	8	7	7	8	8	6	10	8	10	9	9	10	9	9	4	8	8	7	13	10	12	13	10	7	8	8	7
OsKitaake01g211400.2	0	0	1	0	0	1	0	0	1	0	1	0	1	0	0	1	0	0	0	0	0	0	0	1	0	1	0	0	0	0	0	1	0	1	0	0	2	0	0	1	0	0	1	0	0	1	0	0	0
OsKitaake01g211500.1	1	1	0	2	1	0	0	0	1	0	1	0	0	0	0	0	1	0	0	0	0	1	1	1	1	1	1	1	1	0	2	0	2	1	1	0	1	0	3	0	2	1	3	2	3	0	2	2	2
OsKitaake01g211500.2	0	0	0	0	0	0	0	0	0	0	0	0	2	0	1	0	0	0	0	1	0	0	0	0	0	0	0	0	0	0	0	0	0	0	0	0	0	1	0	1	0	1	1	0	0	1	0	0	0
OsKitaake01g211500.3	1	1	2	1	2	2	2	1	0	1	2	2	2	2	0	1	0	0	1	2	3	2	3	2	1	1	1	1	1	2	0	2	2	2	2	2	3	0	0	1	5	3	1	3	3	1	0	1	1
OsKitaake01g211800.1	21	20	32	19	11	21	22	12	16	20	14	11	20	20	15	22	19	13	17	14	19	19	8	17	25	22	24	25	27	20	21	22	19	18	20	23	24	23	29	31	26	22	25	36	26	24	20	24	30
OsKitaake01g211800.2	16	18	9	22	22	10	23	22	11	13	10	12	1	0	13	13	12	15	20	10	19	16	27	20	17	23	17	21	15	16	15	19	17	22	21	22	0	18	9	8	15	15	17	12	18	16	20	17	10
OsKitaake01g211800.3	21	17	8	17	20	16	21	21	31	23	21	13	18	23	13	14	18	21	12	22	27	24	23	26	18	24	24	16	20	23	22	26	26	18	18	23	28	21	18	17	21	28	21	11	19	21	27	23	20
OsKitaake01g211900.1	12	13	14	16	16	21	17	23	21	24	13	11	15	16	20	12	20	18	16	17	35	32	24	30	19	32	33	36	26	32	30	33	22	28	32	24	19	20	16	18	25	26	22	27	29	14	19	20	20
OsKitaake01g212050.1	77	87	84	66	63	53	51	42	43	56	111	94	100	90	117	105	116	100	82	101	284	287	381	285	295	302	357	345	284	297	254	320	302	278	277	159	224	159	155	219	363	298	314	362	276	171	195	198	198
OsKitaake01g212151.1	0	0	0	0	0	1	0	1	1	0	1	0	1	0	0	1	0	0	1	0	0	0	0	1	0	2	1	1	1	1	2	1	2	2	2	1	0	1	0	1	4	6	6	6	6	0	1	1	1
OsKitaake01g212300.1	0	0	0	0	0	0	0	0	0	0	0	0	0	0	0	0	0	0	0	0	0	0	0	0	0	1	1	1	0	0	0	0	0	0	0	0	0	0	0	0	0	0	0	1	0	0	0	0	0
OsKitaake01g212600.2	90	90	89	98	92	65	65	61	59	63	75	59	70	64	67	89	73	88	96	85	93	87	81	79	87	81	77	81	90	81	81	89	93	89	90	79	54	81	71	87	85	96	96	103	97	79	79	74	74
OsKitaake01g212700.1	0	0	0	0	0	0	0	0	0	0	0	0	0	0	0	0	0	0	0	0	0	0	0	0	0	6	6	5	4	5	0	0	0	0	0	0	0	0	0	0	0	0	0	0	0	0	0	0	0
OsKitaake01g212800.1	7	9	7	9	8	10	10	11	10	7	9	9	10	8	8	9	8	9	10	9	11	11	12	12	10	9	13	13	11	14	12	11	9	12	14	9	11	9	9	10	16	15	14	16	17	10	10	10	10
OsKitaake01g213000.1	0	0	0	0	0	0	0	0	0	0	0	0	0	0	0	0	0	0	0	0	1	2	1	2	1	0	1	0	1	0	1	1	1	1	0	1	1	1	2	1	0	0	0	0	0	1	1	1	1
OsKitaake01g214000.1	65	63	62	65	65	45	38	40	47	42	47	34	44	40	40	59	55	54	62	59	49	49	48	52	48	50	50	47	57	49	58	47	59	51	52	54	40	52	55	56	51	62	64	63	62	52	58	54	54
OsKitaake01g214200.1	8	7	8	8	9	6	4	6	7	5	6	5	7	5	5	7	7	7	6	8	5	5	6	5	5	6	5	5	6	5	7	5	6	5	6	8	5	7	8	7	7	10	11	9	11	8	7	8	7
OsKitaake01g214300.1	1	0	1	1	0	1	0	3	4	1	1	0	0	0	0	0	0	0	1	0	1	0	0	0	0	0	1	0	1	0	1	0	0	0	0	0	0	0	0	0	1	1	0	2	1	0	1	0	1
OsKitaake01g214300.4	9	10	8	9	10	24	13	16	23	19	9	8	10	8	8	11	10	9	9	9	6	8	12	11	11	11	10	10	13	9	12	10	14	10	11	11	8	9	11	11	14	16	17	14	17	9	10	10	10
OsKitaake01g214400.2	1	1	0	0	0	0	0	0	1	0	1	0	0	0	0	1	1	0	1	1	0	0	1	1	0	0	0	0	1	0	0	0	0	1	0	1	1	0	0	0	1	1	1	1	1	1	1	1	1
OsKitaake01g214500.1	1	1	1	1	1	1	0	1	0	0	1	0	1	1	0	1	1	1	1	1	1	2	2	1	2	1	1	1	1	1	1	1	1	1	1	2	2	1	1	1	1	1	1	2	1	1	2	1	1
OsKitaake01g214600.1	5	4	5	5	5	5	6	4	3	4	5	0	5	5	3	6	4	4	4	5	3	3	3	3	4	3	4	2	1	3	3	3	4	3	3	3	4	4	4	4	5	6	5	4	5	4	3	5	4
OsKitaake01g214600.2	0	0	0	0	0	0	0	0	0	0	0	1	0	0	1	0	1	0	0	0	0	0	0	0	0	0	0	2	2	0	0	0	0	0	1	0	0	0	1	1	0	1	1	1	1	0	2	0	0
OsKitaake01g214700.1	12	12	11	13	13	13	10	12	10	10	12	16	14	14	15	14	12	14	13	12	15	14	12	13	12	14	15	16	15	16	11	14	12	13	13	14	15	12	12	14	14	12	13	14	15	13	13	13	13
OsKitaake01g215000.1	6	7	7	8	7	4	1	4	2	2	4	4	5	3	4	7	5	6	6	6	1	1	1	2	1	1	1	1	1	1	1	1	1	1	1	4	2	4	3	4	4	4	4	4	3	4	4	4	3
OsKitaake01g215100.1	19	14	12	14	16	14	0	10	5	0	3	11	5	8	19	0	14	15	17	15	4	2	5	0	2	2	1	2	0	1	0	3	3	6	0	13	16	9	2	11	12	4	3	8	6	13	9	7	10
OsKitaake01g215500.1	1	1	1	1	1	0	0	0	0	0	1	0	1	1	1	1	1	1	2	1	1	1	1	2	1	1	1	1	2	1	2	1	1	1	1	2	1	1	2	2	1	2	1	1	1	2	2	1	1
OsKitaake01g215600.1	0	0	0	0	0	0	0	0	0	0	0	0	0	0	0	0	0	0	0	0	0	0	0	0	0	0	0	0	0	0	0	0	0	0	0	0	2	0	0	0	0	0	2	0	0	0	0	0	0
OsKitaake01g215700.1	1	1	1	1	1	0	0	0	0	0	1	0	0	0	0	0	0	1	0	1	0	0	1	0	0	1	0	1	0	1	1	0	1	0	0	0	1	0	0	0	1	1	1	1	1	1	0	0	0
OsKitaake01g215800.1	3	2	2	2	2	1	0	1	1	0	1	0	1	1	0	2	1	1	1	2	3	3	3	3	4	5	5	4	5	4	3	4	4	3	3	4	2	2	3	3	4	4	5	3	4	2	4	4	4
OsKitaake01g215800.2	0	0	0	0	0	0	0	0	0	0	0	0	0	0	1	0	0	0	0	0	0	0	0	0	0	0	0	0	0	0	2	0	1	0	0	0	0	0	0	0	0	2	0	3	1	0	0	0	1
OsKitaake01g216200.1	6	6	5	5	5	3	3	2	3	4	5	3	3	3	4	6	5	5	5	5	5	6	4	6	6	7	6	6	8	6	8	6	7	6	6	8	5	7	6	8	8	9	8	9	9	6	8	7	6
OsKitaake01g216300.1	42	41	39	39	42	25	16	21	32	27	25	18	25	21	21	35	32	28	28	31	28	29	30	34	33	37	33	32	45	33	43	29	39	30	31	49	25	40	42	41	32	44	45	42	42	38	46	44	43
OsKitaake01g216400.1	6	6	6	6	6	7	5	6	7	7	7	8	8	8	8	8	8	7	9	7	6	6	8	7	6	6	5	6	6	7	6	7	7	7	7	7	7	7	7	6	6	6	6	7	6	7	7	7	7
OsKitaake01g216700.1	6	6	7	7	6	9	9	10	9	8	8	9	9	7	9	8	7	8	8	8	7	7	10	6	5	7	6	7	6	7	8	9	6	9	8	6	9	7	7	6	11	8	9	9	7	8	6	7	7
OsKitaake01g216800.1	31	33	34	33	32	25	16	19	25	23	34	26	33	33	27	40	34	32	35	37	30	32	33	34	34	38	36	33	50	34	53	37	51	42	41	48	29	38	42	46	43	58	62	61	63	38	45	42	41
OsKitaake01g216900.1	0	0	0	0	0	1	1	1	2	1	0	1	1	1	1	1	0	1	0	1	2	3	3	2	3	2	3	2	3	2	3	2	4	2	2	3	1	2	2	2	3	3	3	4	4	2	2	2	2
OsKitaake01g217100.1	10	10	10	10	11	6	4	5	6	5	9	8	9	7	8	13	10	11	10	12	9	9	9	12	10	12	10	10	16	10	17	10	16	13	12	14	6	11	12	12	13	18	20	19	19	11	13	13	12
OsKitaake01g217900.1	1	2	3	3	3	2	1	1	2	1	0	2	2	1	2	2	0	2	0	1	2	2	1	2	1	1	1	0	3	2	1	2	1	1	2	2	2	2	2	1	2	2	2	1	0	2	1	2	1
OsKitaake01g217900.2	0	0	0	0	0	0	0	0	0	0	1	0	0	0	0	0	1	0	1	1	0	0	0	0	0	1	0	1	0	0	0	0	0	1	0	0	0	1	0	1	0	0	1	1	1	0	1	0	1
OsKitaake01g218100.1	1	0	1	1	1	1	0	1	0	0	0	1	1	0	0	0	1	0	0	1	1	1	2	1	1	1	1	1	1	1	1	1	1	1	1	2	1	1	1	1	2	2	2	2	1	1	1	1	1
OsKitaake01g218200.1	1	2	0	2	1	1	1	1	2	1	3	0	2	2	2	1	2	1	2	1	2	2	5	3	3	3	3	3	2	4	3	3	1	4	2	1	1	1	2	2	2	3	3	4	4	3	1	3	2
OsKitaake01g218200.2	0	0	0	0	0	0	0	0	0	1	0	0	0	0	0	0	0	0	0	1	0	0	0	0	0	0	0	0	1	0	0	0	1	0	0	0	0	1	0	0	1	0	0	1	0	0	0	0	0
OsKitaake01g218200.4	3	3	3	2	3	2	1	1	1	0	2	2	1	2	3	2	1	1	2	1	2	2	1	2	1	2	2	2	3	1	1	2	2	1	2	2	2	3	3	2	2	3	3	1	2	2	3	2	3
OsKitaake01g218600.1	0	0	0	0	0	0	0	0	0	0	0	0	0	0	0	0	0	0	0	0	1	1	2	2	1	2	2	2	2	2	1	1	1	1	1	1	0	1	1	1	1	1	1	1	1	0	1	1	1
OsKitaake01g218600.2	0	1	0	1	0	3	2	3	2	2	1	1	1	1	1	0	0	0	0	0	0	0	0	0	0	0	0	0	0	0	0	0	0	0	0	0	0	0	0	0	1	1	1	1	1	0	0	0	0
OsKitaake01g218700.1	4	5	3	4	5	4	4	4	3	3	5	3	4	4	4	4	5	6	6	4	7	8	9	6	4	7	8	7	7	7	7	7	6	6	8	5	6	4	5	5	6	5	6	7	5	5	6	6	6
OsKitaake01g218800.1	10	8	9	9	10	9	7	5	7	8	6	5	5	5	4	9	7	8	8	9	6	6	6	9	7	7	5	8	10	6	8	5	5	9	8	9	10	9	7	7	8	9	9	6	9	7	8	6	7
OsKitaake01g218800.2	4	4	5	3	3	2	2	2	2	2	3	1	1	3	4	3	3	2	3	2	2	3	2	2	2	2	2	0	1	4	1	2	2	1	2	2	0	2	3	3	2	1	2	5	1	3	2	3	2
OsKitaake01g218900.1	12	12	12	12	12	12	11	11	14	10	14	9	11	9	10	14	15	13	14	15	15	16	15	16	13	13	12	13	15	12	16	11	14	10	11	17	13	15	15	15	14	14	13	14	16	15	17	15	15
OsKitaake01g219000.1	0	0	0	0	0	0	0	0	0	0	0	1	0	0	0	0	1	0	0	0	1	0	0	1	0	0	1	1	0	0	0	0	0	1	1	1	0	1	0	0	1	0	1	1	0	1	0	0	0
OsKitaake01g219000.2	0	0	1	1	1	0	0	0	0	0	0	0	0	1	0	1	0	1	1	1	0	0	1	0	0	0	0	0	1	0	0	0	0	0	0	0	0	0	1	0	0	0	0	0	0	0	0	0	1
OsKitaake01g219400.1	2	2	2	3	2	1	1	1	2	1	2	2	1	1	1	2	2	2	2	2	6	6	5	6	5	5	5	4	7	5	7	6	5	6	5	9	3	7	7	7	10	10	10	10	10	9	8	8	8
OsKitaake01g219500.1	10	9	8	10	8	4	4	4	8	4	3	6	7	6	6	8	11	7	5	9	11	12	12	10	12	10	6	8	9	11	12	13	12	9	16	10	9	10	10	7	8	12	11	11	10	9	10	11	12
OsKitaake01g219500.2	5	5	6	3	5	3	4	3	3	7	4	1	3	6	4	7	4	8	7	5	6	6	6	7	7	5	9	8	9	5	8	9	6	10	0	10	0	3	4	6	10	7	9	9	8	7	7	5	4
OsKitaake01g219600.1	113	104	108	99	100	80	63	66	81	75	87	63	75	75	67	98	89	80	89	91	49	53	50	55	48	50	44	50	60	50	70	58	67	60	59	71	65	71	72	69	49	61	61	65	69	76	67	69	78
OsKitaake01g219700.1	2	2	3	3	3	4	3	4	3	3	3	4	4	4	4	3	4	5	4	4	2	2	2	1	2	2	2	2	1	2	3	5	4	4	3	3	3	2	2	2	6	5	5	4	3	2	3	3	3
OsKitaake01g220100.1	1	1	0	0	1	0	0	0	0	0	1	0	1	0	0	0	1	0	0	0	1	1	0	1	1	1	1	1	2	0	0	1	1	1	1	0	0	1	1	1	1	1	1	0	0	1	0	1	1
OsKitaake01g220100.2	0	0	1	0	0	0	0	0	1	0	0	0	0	0	0	1	0	1	0	1	0	0	1	0	0	0	0	0	0	1	1	0	0	0	0	2	1	0	0	0	0	0	0	1	1	0	1	0	0
OsKitaake01g220600.1	7	5	7	6	5	4	3	4	6	4	3	2	4	3	2	8	6	6	5	7	3	3	0	4	4	5	4	4	5	4	7	4	7	5	4	6	2	5	6	3	4	6	8	5	10	7	7	6	6
OsKitaake01g220600.2	5	6	6	6	6	5	2	3	6	3	7	4	4	7	6	7	7	6	5	5	6	5	7	6	6	8	7	8	9	6	11	6	9	8	9	10	5	7	6	8	9	14	12	16	9	7	8	7	7
OsKitaake01g220800.1	19	19	19	23	23	15	13	15	15	13	19	19	21	17	19	26	24	25	26	25	15	16	15	16	16	20	20	22	23	21	22	19	19	21	20	33	19	20	17	18	28	32	32	29	26	22	32	30	32
OsKitaake01g221000.1	5	3	4	4	4	2	3	1	3	3	3	1	3	2	1	3	4	3	3	3	3	2	2	4	5	4	4	4	6	4	6	4	5	4	4	7	4	5	5	6	4	5	6	5	8	5	6	5	5
OsKitaake01g221100.1	0	0	0	0	0	0	0	0	0	0	0	0	0	0	0	0	0	0	0	0	0	0	0	0	0	0	0	0	0	0	0	0	0	0	0	1	0	0	0	0	0	0	0	0	0	0	1	0	0
OsKitaake01g221200.1	0	0	0	0	0	0	0	0	0	0	0	0	0	0	0	0	0	0	0	0	0	0	0	0	0	0	0	0	0	0	1	0	0	0	0	0	0	0	0	0	0	0	0	0	0	0	1	0	1
OsKitaake01g222000.1	0	0	0	0	0	0	0	0	0	0	0	0	0	0	0	0	0	0	0	0	0	0	0	0	0	0	0	0	0	0	0	0	0	1	0	0	0	0	0	0	0	1	0	0	1	0	0	0	0
OsKitaake01g222100.1	1	1	1	1	1	1	0	0	1	1	1	0	1	1	2	1	1	1	1	1	0	1	1	1	1	1	1	1	2	1	2	1	1	1	1	2	0	2	2	2	2	3	3	2	3	2	2	2	2
OsKitaake01g222400.2	0	1	1	1	1	0	0	0	0	0	0	0	0	0	0	0	0	0	0	0	0	0	0	0	0	0	0	0	0	0	0	0	0	0	0	1	0	1	0	1	0	1	0	1	0	1	0	0	1
OsKitaake01g222500.1	0	0	0	0	0	0	0	0	0	0	0	1	1	2	2	1	1	1	0	0	5	5	5	5	5	6	5	5	5	4	5	5	4	4	4	8	2	3	3	6	10	11	11	15	9	2	6	3	3
OsKitaake01g222600.1	6	6	6	4	6	3	3	3	3	4	9	8	9	7	9	14	12	12	14	12	9	7	8	8	9	11	10	11	9	10	13	11	11	12	12	8	7	6	6	7	9	11	12	13	10	5	6	8	6
OsKitaake01g222700.1	0	0	0	0	0	0	0	0	0	0	0	0	0	0	0	0	0	0	0	0	2	3	3	3	2	2	2	2	2	2	2	2	1	2	2	2	2	1	2	3	5	2	2	2	4	1	1	1	2
OsKitaake01g222800.1	421	457	428	471	465	656	704	749	574	583	530	828	613	639	738	450	530	597	580	492	646	634	552	585	426	445	482	456	348	461	425	493	397	449	459	382	762	483	417	372	363	305	297	267	297	504	429	364	431
OsKitaake01g222900.1	13	11	10	14	11	6	5	5	6	6	8	6	9	7	2	13	12	12	11	14	8	7	12	10	10	10	11	11	13	9	12	9	13	10	10	14	7	10	11	10	7	13	14	13	14	11	11	11	15
OsKitaake01g222900.2	3	3	3	2	4	0	0	1	3	1	3	1	2	2	7	3	3	3	3	2	2	4	0	3	2	4	1	1	3	4	5	2	2	2	1	5	0	3	3	4	4	3	3	2	1	2	5	2	0
OsKitaake01g223000.1	7	5	7	8	9	4	1	1	6	5	5	0	6	1	8	5	8	7	6	6	4	5	0	6	8	6	5	6	8	6	9	8	8	6	7	6	1	5	6	6	5	9	9	12	7	6	6	6	8
OsKitaake01g223000.3	13	15	14	14	15	11	7	11	9	8	14	14	13	17	11	19	13	14	17	18	12	12	15	17	11	17	14	12	19	13	19	10	19	18	17	16	13	15	17	16	17	22	23	18	25	13	17	14	13
OsKitaake01g223600.1	1	1	0	2	1	1	0	0	1	2	1	0	2	3	0	0	2	0	1	0	1	1	6	2	2	2	3	0	1	1	2	0	1	2	1	2	4	1	1	1	1	3	3	3	2	1	3	1	2
OsKitaake01g223600.2	6	5	7	5	5	3	3	3	3	2	3	4	2	3	6	6	4	4	5	6	5	4	0	4	3	4	4	5	6	5	6	5	6	4	5	5	0	5	5	7	6	6	8	7	7	6	6	8	6
OsKitaake01g223900.1	64	62	68	60	55	44	35	38	51	47	64	46	57	54	53	72	64	57	61	68	65	71	64	72	63	74	70	63	90	68	91	68	88	75	74	87	54	75	78	81	79	95	94	97	96	72	80	78	84
OsKitaake01g224000.1	3	2	2	2	3	1	2	1	3	3	1	2	2	2	2	3	3	3	2	3	3	3	3	3	3	2	2	2	3	2	3	3	3	2	2	3	2	4	4	3	2	2	3	3	2	3	3	4	4
OsKitaake01g224100.1	0	1	0	0	0	0	0	0	0	0	0	0	0	0	0	0	0	0	0	0	1	1	0	1	0	0	1	0	1	1	1	0	0	0	0	1	0	0	1	0	0	1	0	0	0	1	0	1	1
OsKitaake01g224600.1	10	10	11	9	8	5	5	4	5	6	16	15	15	13	15	16	16	14	13	14	12	11	15	13	10	12	11	12	14	11	14	13	14	16	14	12	14	9	11	10	16	15	16	17	15	10	11	10	10
OsKitaake01g224800.1	4	4	5	5	4	3	2	3	3	3	2	3	4	3	4	5	4	5	4	5	3	3	3	3	3	3	3	3	3	3	3	3	3	4	2	3	3	4	4	4	4	4	4	4	4	4	4	3	3
OsKitaake01g225000.1	13	12	12	13	13	9	8	8	10	10	10	10	10	11	9	14	13	13	12	13	12	11	11	12	13	12	12	13	13	11	16	12	14	13	13	14	9	12	12	11	12	14	15	15	15	11	12	14	12
OsKitaake01g225100.1	7	8	6	5	6	3	3	3	4	2	6	4	5	6	7	5	6	6	8	5	7	8	12	8	8	8	8	6	8	9	8	6	8	6	7	7	4	8	5	8	6	8	10	8	9	6	7	9	7
OsKitaake01g225100.2	2	1	1	1	1	0	0	1	0	1	0	1	0	0	0	2	1	1	1	1	1	1	1	1	0	1	0	2	3	0	1	0	1	1	1	0	0	2	3	1	1	1	2	2	3	1	3	1	2
OsKitaake01g225100.3	2	1	1	3	2	2	2	1	2	2	2	0	2	1	0	4	2	2	0	3	2	1	0	1	3	1	1	2	2	1	3	3	2	2	1	4	3	1	3	3	2	2	1	1	1	2	2	1	2
OsKitaake01g225300.1	393	419	389	453	423	513	488	529	392	409	513	610	535	511	583	410	392	415	468	398	493	459	513	475	428	616	605	616	561	605	562	746	678	796	820	470	494	524	436	508	807	755	744	823	709	449	515	495	515
OsKitaake01g225400.1	0	0	0	0	0	0	0	0	0	0	0	0	0	0	0	0	0	0	0	0	0	0	0	0	0	1	0	0	0	0	0	0	0	1	0	0	0	0	0	0	0	0	0	1	0	0	0	0	0
OsKitaake01g225600.1	24	26	24	27	29	18	11	15	18	16	21	19	22	20	21	29	25	29	30	30	30	29	24	30	33	27	27	28	30	28	30	27	27	30	27	31	23	24	23	27	23	27	28	26	25	25	30	26	26
OsKitaake01g225700.1	2	2	3	2	2	3	3	3	2	2	3	4	3	1	4	3	2	4	3	2	4	4	5	4	5	5	5	5	4	6	4	4	5	5	5	4	4	4	4	4	6	3	4	6	4	4	3	3	4
OsKitaake01g225800.1	0	0	0	0	0	0	0	1	0	0	0	0	0	0	0	1	0	0	0	0	0	1	0	0	0	1	0	1	0	1	0	1	1	1	1	0	0	1	1	0	1	1	1	1	0	1	0	0	0
OsKitaake01g225900.1	13	13	12	15	12	10	6	8	9	10	11	10	10	12	10	16	18	17	17	14	14	15	19	14	17	16	16	13	21	14	17	16	15	18	15	18	8	17	16	16	13	20	19	21	18	16	18	15	15
OsKitaake01g225900.2	6	6	7	5	5	3	3	5	6	3	6	3	7	3	7	9	5	5	6	8	9	8	7	10	9	9	8	8	10	9	12	10	11	8	12	8	7	7	6	8	7	9	10	9	12	7	9	7	8
OsKitaake01g226100.1	51	52	58	51	50	43	35	40	53	51	48	37	47	45	44	52	50	53	50	56	57	53	56	59	56	55	54	54	63	54	63	56	59	54	54	59	40	56	59	62	60	66	67	72	64	55	55	58	60
OsKitaake01g226200.1	2	1	2	2	2	1	0	1	0	1	2	0	1	1	0	2	2	2	2	2	2	2	2	2	3	3	2	2	3	2	2	1	2	2	2	3	1	2	2	2	3	2	3	2	2	2	2	1	2
OsKitaake01g226300.1	182	186	184	176	174	199	281	211	238	264	363	367	415	458	473	300	316	300	307	291	292	296	260	281	316	268	257	250	228	244	309	320	294	316	315	223	207	230	227	230	234	198	212	220	205	212	238	221	219
OsKitaake01g226600.1	10	9	9	9	9	7	5	6	7	7	8	5	8	7	7	11	10	10	10	9	11	9	7	9	8	14	12	13	15	11	12	12	12	11	10	16	7	13	13	14	10	15	14	14	15	11	17	14	13
OsKitaake01g226700.1	0	0	0	0	0	0	0	0	0	0	0	0	0	0	0	0	0	0	0	0	0	0	0	0	0	0	0	0	0	0	0	1	0	0	0	0	0	0	0	0	1	1	0	0	1	0	0	0	0
OsKitaake01g226800.1	1	1	2	1	1	0	0	0	1	1	1	0	0	0	0	1	1	1	1	0	0	0	0	0	0	1	0	0	0	1	0	0	0	0	0	1	0	1	1	1	0	1	1	1	1	1	1	1	1
OsKitaake01g226900.1	7	6	6	5	6	5	3	8	5	4	5	2	2	2	4	7	9	7	6	7	14	12	10	8	6	9	10	8	7	10	9	12	7	8	8	5	7	8	5	6	10	8	7	6	10	6	9	4	4
OsKitaake01g227100.1	10	12	10	12	11	8	6	3	7	7	9	6	7	9	7	11	9	10	9	11	5	8	6	9	9	9	8	9	9	8	8	8	10	9	9	9	5	10	9	11	8	9	9	11	9	9	11	7	10
OsKitaake01g227100.2	0	0	0	0	0	0	0	4	0	0	0	0	0	0	0	0	0	0	0	0	2	0	0	0	0	0	0	0	0	0	0	0	0	0	0	0	2	0	0	0	0	0	0	0	0	0	0	0	0
OsKitaake01g227200.1	4	3	4	3	4	16	14	17	24	23	17	14	18	21	16	42	37	32	29	35	6	6	2	6	7	5	5	4	5	4	18	15	16	16	16	32	22	23	29	28	30	32	33	29	31	24	36	37	34
OsKitaake01g227300.1	2	3	3	2	2	1	1	1	2	3	1	1	2	2	1	3	2	2	2	3	4	3	3	2	3	4	4	2	4	3	5	3	5	2	4	7	1	3	4	4	4	5	5	5	6	2	5	4	5
OsKitaake01g227900.1	0	0	0	0	0	0	0	0	0	0	0	0	0	0	0	0	0	0	0	0	0	0	0	0	0	0	0	0	0	0	0	0	0	0	0	0	0	0	0	0	0	0	0	0	0	0	0	0	1
OsKitaake01g228000.2	5	5	4	5	5	1	0	1	2	1	3	1	3	2	2	6	5	4	5	5	3	3	3	4	4	3	3	2	6	2	6	2	5	3	3	5	3	4	5	5	3	6	7	6	6	4	5	5	5
OsKitaake01g228200.1	0	0	0	0	0	0	0	1	0	1	1	0	1	0	5	0	0	0	0	0	0	1	0	0	0	0	0	0	0	1	0	1	0	0	0	1	0	1	1	0	0	1	0	1	0	1	1	0	0
OsKitaake01g228200.2	0	0	0	0	1	0	0	0	0	0	0	0	0	0	0	1	0	1	0	1	0	0	0	0	0	0	0	2	2	0	0	0	0	3	0	0	0	0	0	0	0	0	0	0	0	0	0	0	0
OsKitaake01g228200.3	5	9	5	8	6	4	3	4	6	7	8	4	5	8	4	7	9	8	10	10	10	11	10	8	10	9	10	5	11	9	10	9	13	6	15	5	3	5	6	7	4	6	7	9	5	4	5	4	7
OsKitaake01g228200.4	11	11	12	12	11	5	6	4	7	9	11	7	13	9	5	20	15	14	18	13	19	18	17	21	19	18	15	17	25	16	15	13	16	19	15	11	10	12	12	17	11	12	13	13	13	11	12	12	12
OsKitaake01g228400.1	1	1	1	1	1	0	1	0	1	0	1	1	1	0	0	1	1	1	1	1	2	1	2	1	1	2	1	1	1	1	1	0	1	1	1	2	1	1	1	2	1	1	1	1	1	1	2	1	2
OsKitaake01g228500.1	9	9	7	8	9	8	6	5	6	6	9	10	9	9	7	9	8	9	11	10	12	10	12	11	12	14	15	13	12	14	11	11	14	15	13	11	10	9	9	10	15	15	13	16	15	10	11	10	11
OsKitaake01g229300.1	8	7	7	9	10	5	5	5	6	6	7	4	6	5	5	9	8	7	7	8	6	7	7	7	6	8	8	8	10	7	9	7	10	8	7	9	5	8	8	7	8	10	11	10	11	7	10	8	9
OsKitaake01g229500.1	18	22	19	20	16	17	17	15	15	16	20	24	20	21	26	20	19	19	21	16	34	33	39	32	29	33	33	35	30	35	30	30	29	29	31	26	33	25	27	28	51	46	45	49	41	22	28	27	30
OsKitaake01g229600.1	2	1	1	1	1	0	0	0	1	0	1	0	1	1	1	2	1	2	1	1	3	3	4	3	2	3	3	3	3	3	2	3	3	2	3	4	2	2	2	2	5	8	8	8	5	2	3	3	3
OsKitaake01g229700.1	0	0	0	0	0	0	0	0	0	0	0	0	0	0	0	0	0	0	0	0	0	0	0	1	0	0	0	1	1	0	0	0	0	0	0	1	1	0	0	0	0	0	0	0	0	0	0	0	0
OsKitaake01g230800.1	0	0	0	0	0	17	15	11	8	6	1	1	1	2	0	0	0	0	0	0	5	9	9	10	8	18	15	16	15	16	22	20	21	19	21	9	8	6	4	7	27	25	24	29	23	6	11	12	10
OsKitaake01g230900.1	0	0	0	0	0	0	0	0	0	0	0	0	0	0	0	0	0	0	0	0	0	1	0	1	0	1	1	1	1	1	1	1	1	1	1	1	0	0	1	1	2	1	2	2	2	0	0	1	0
OsKitaake01g231200.1	0	0	1	1	0	0	0	0	0	0	0	0	1	0	0	0	0	0	0	1	1	1	2	1	0	1	1	1	0	1	1	1	0	1	0	1	0	0	1	0	1	1	1	1	1	0	1	1	0
OsKitaake01g231300.1	3	3	3	3	3	2	3	2	2	2	2	2	3	2	2	4	4	4	3	4	4	4	4	4	3	3	2	2	2	2	2	2	2	2	2	3	3	2	3	3	2	3	2	3	2	3	2	3	3
OsKitaake01g231400.1	18	20	17	21	23	15	11	13	9	9	15	13	12	11	11	17	14	15	17	16	11	11	10	11	13	10	8	9	9	8	10	10	11	13	11	12	11	13	11	10	16	14	15	17	15	12	12	12	11
OsKitaake01g231700.1	39	44	41	39	41	39	45	38	37	33	50	50	48	50	57	42	36	41	45	37	63	62	50	53	53	54	55	59	53	55	50	51	49	44	51	56	52	49	47	51	51	46	49	52	49	51	53	55	53
OsKitaake01g231800.1	18	18	17	17	18	10	10	8	10	10	17	12	16	14	14	22	20	20	23	22	23	23	22	22	20	19	18	18	26	18	26	19	22	24	19	26	14	21	22	25	18	25	24	22	23	19	23	22	22
OsKitaake01g231900.1	9	8	7	9	8	5	4	4	5	5	4	3	5	5	5	7	6	7	7	7	8	7	6	7	7	7	8	7	8	7	7	7	7	7	6	9	5	8	8	8	7	7	7	9	8	9	8	9	9
OsKitaake01g232000.1	2	2	2	1	2	0	0	0	0	0	1	0	1	1	0	2	2	1	1	2	0	1	1	1	0	1	0	0	2	1	1	0	1	1	0	1	1	1	2	1	0	1	2	1	1	1	1	1	2
OsKitaake01g232100.1	1	0	0	1	1	1	1	1	0	1	1	1	1	1	0	1	1	1	1	1	1	1	1	1	1	1	1	1	1	1	1	2	1	1	2	2	0	1	1	1	2	2	3	2	2	1	1	1	1
OsKitaake01g232300.1	5701	5829	5634	5688	5586	11688	14399	12115	11199	12094	4543	4914	4400	4791	4337	3353	3885	4017	3853	3659	2519	2547	2510	2560	2541	2325	2444	2678	2239	2769	1923	2431	1969	2320	2219	3778	7216	4697	4585	3684	2146	1873	1821	1642	1736	5642	4003	4193	4436
OsKitaake01g232700.1	0	0	0	0	0	0	0	0	0	0	0	0	0	0	0	0	0	0	0	0	0	0	1	0	0	0	0	0	1	0	0	0	0	0	0	1	0	0	0	1	2	2	3	2	2	0	0	0	0
OsKitaake01g233200.1	1	1	1	1	2	1	1	1	1	1	1	1	1	1	2	1	1	1	1	1	1	2	1	1	2	1	1	1	2	1	2	2	1	1	1	1	1	1	1	1	3	4	3	4	4	2	1	1	1
OsKitaake01g233300.1	18	17	17	18	20	12	8	8	9	9	20	16	18	16	19	22	18	19	20	19	20	20	16	21	23	22	23	20	21	22	28	20	25	26	23	18	13	15	15	17	41	55	54	54	51	14	17	16	15
OsKitaake01g233400.1	0	0	0	0	0	0	0	0	0	0	0	0	0	0	1	0	0	0	0	0	0	0	0	0	0	0	0	0	0	0	0	0	0	0	0	0	0	0	0	0	0	0	0	1	0	0	0	0	0
OsKitaake01g233500.1	1	1	1	1	1	0	0	0	0	0	1	1	1	1	0	0	1	1	1	1	1	1	1	2	2	1	1	1	1	1	2	1	2	2	2	2	0	0	1	1	4	5	6	5	5	0	1	1	0
OsKitaake01g233800.6	3	3	3	3	3	3	2	3	3	3	4	3	3	4	3	4	4	3	4	4	3	3	3	4	3	4	3	3	3	3	4	3	4	4	3	4	3	4	4	4	3	3	4	3	3	4	3	4	4
OsKitaake01g233900.1	14	12	14	14	15	9	9	8	11	9	6	7	6	8	7	11	11	11	9	13	10	9	9	9	12	12	11	10	14	11	12	12	10	10	8	16	7	12	11	11	13	13	15	14	12	14	15	15	14
OsKitaake01g234100.1	21	19	19	20	19	31	38	29	30	31	30	28	26	25	23	27	27	29	26	30	13	14	16	12	16	26	26	23	24	23	56	65	57	60	59	23	15	18	16	15	76	75	74	78	73	17	28	26	24
OsKitaake01g234201.1	12	5	10	8	7	5	10	1	5	7	5	3	2	9	2	11	0	1	5	4	8	6	6	5	7	4	3	7	7	9	7	1	3	4	4	5	1	6	7	13	3	7	1	4	7	11	8	12	9
OsKitaake01g234300.1	5	3	4	4	4	3	2	3	4	2	3	1	3	2	1	3	2	3	1	3	4	2	2	1	2	3	2	2	3	3	2	3	3	1	3	4	2	5	5	5	3	4	3	6	6	3	5	5	3
OsKitaake01g234400.1	1	0	0	1	0	0	0	0	0	1	0	0	0	0	0	0	0	0	1	0	0	0	0	0	0	1	2	0	0	2	0	0	0	0	0	0	0	0	1	2	4	1	3	4	0	0	0	1	0
OsKitaake01g234500.1	3	1	1	3	1	0	0	0	0	0	3	0	1	0	0	1	0	1	0	1	0	1	0	5	0	1	1	1	0	8	3	0	3	0	0	15	0	0	1	3	5	2	8	0	10	0	3	5	5
OsKitaake01g235132.1	0	0	1	0	0	1	0	0	0	0	1	1	1	1	0	0	0	0	1	1	0	0	0	1	0	1	0	1	1	1	0	0	1	1	1	1	0	0	0	0	1	1	0	0	1	1	0	0	1
OsKitaake01g235132.2	1	0	0	0	1	0	0	0	0	0	0	0	0	0	0	1	0	1	0	0	1	0	2	0	0	0	1	0	1	0	0	0	1	0	0	0	1	0	0	0	0	0	1	0	0	0	0	0	0
OsKitaake01g235132.3	0	0	0	0	0	0	0	0	0	1	1	0	0	0	0	0	0	0	1	0	0	1	0	1	0	0	0	0	0	0	0	0	0	0	0	1	0	0	0	0	0	0	1	0	1	0	0	0	0
OsKitaake01g235132.4	0	0	0	0	0	0	0	0	1	0	0	0	1	1	1	0	1	2	0	0	0	1	0	0	1	2	1	0	1	0	1	1	1	0	2	0	0	1	1	2	0	2	0	2	0	0	0	0	0
OsKitaake01g235132.5	2	3	3	3	3	4	5	4	3	3	3	4	4	4	3	5	4	4	3	4	5	6	6	5	4	5	5	6	4	5	5	6	5	6	5	2	5	2	3	2	5	4	4	4	3	3	3	2	4
OsKitaake01g235300.1	5	5	6	5	5	4	4	4	4	3	6	5	5	5	5	5	5	5	5	5	6	7	5	7	6	8	8	8	8	7	7	7	7	8	7	8	6	7	6	7	9	8	8	9	9	5	6	7	7
OsKitaake01g235500.1	3	2	3	2	2	2	2	2	3	2	4	4	4	3	6	6	5	4	4	4	5	6	6	8	6	7	7	7	8	7	10	6	7	7	7	9	2	7	7	7	10	10	12	12	15	6	9	8	8
OsKitaake01g235600.1	9	9	12	12	11	7	9	8	7	8	13	8	13	10	6	14	11	12	11	12	15	18	12	13	14	13	12	12	14	12	12	14	13	15	13	9	7	13	10	13	10	8	11	10	9	10	13	13	11
OsKitaake01g236100.1	3	2	3	3	3	1	1	1	2	2	3	2	3	3	2	4	3	3	3	3	3	3	2	3	3	4	4	4	5	4	5	4	5	5	4	5	2	3	4	4	5	6	6	6	5	3	4	4	3
OsKitaake01g236200.1	4	5	3	6	5	3	2	2	2	2	4	4	4	5	3	4	5	5	5	5	3	3	3	4	2	3	3	3	3	3	2	3	2	2	2	3	2	3	3	3	4	3	4	4	4	3	2	3	3
OsKitaake01g236300.1	1	1	1	1	1	1	1	1	1	0	1	1	1	1	0	1	0	1	1	1	1	1	0	1	1	1	0	1	1	1	0	1	0	2	1	3	2	2	1	3	1	1	1	1	1	1	2	2	2
OsKitaake01g236400.2	0	0	0	0	0	0	0	0	0	0	0	0	0	0	0	0	0	0	0	0	0	0	0	0	0	0	0	0	0	0	0	1	0	0	0	0	0	0	0	0	0	0	0	0	0	0	0	0	1
OsKitaake01g236400.3	0	1	1	1	1	1	0	1	1	1	2	2	2	1	1	0	2	1	0	1	1	1	0	2	2	1	2	1	2	1	1	1	1	1	2	1	1	1	2	1	2	0	1	2	2	2	2	2	1
OsKitaake01g236400.4	1	0	0	0	0	0	1	0	0	0	0	0	0	0	0	0	1	0	0	0	1	0	1	0	0	0	0	0	0	1	0	0	0	0	0	2	0	0	0	0	0	0	0	0	0	0	0	0	0
OsKitaake01g236500.1	0	0	0	0	0	0	0	0	0	0	0	0	0	0	0	0	0	0	0	0	1	1	0	0	0	1	1	1	0	1	0	1	1	0	1	0	0	0	0	0	1	1	0	0	1	0	1	0	0
OsKitaake01g236600.1	2	2	2	1	2	3	3	3	3	4	2	3	3	4	4	2	3	2	3	2	5	6	4	5	3	6	6	5	5	6	8	5	7	6	5	4	4	3	3	3	11	8	7	8	8	3	4	4	4
OsKitaake01g236800.1	4	3	5	4	5	2	1	1	1	1	5	2	2	3	2	4	3	3	4	5	2	3	1	3	3	4	3	3	3	2	3	2	2	2	1	3	5	4	3	4	4	2	2	3	2	4	4	4	2
OsKitaake01g236800.2	0	0	0	0	0	0	0	0	0	0	0	0	1	0	0	0	0	0	0	0	0	0	4	0	0	0	0	0	0	0	0	0	0	0	0	1	0	0	1	0	0	1	0	0	0	0	0	0	1
OsKitaake01g237000.1	0	0	0	0	0	0	0	0	0	0	0	0	0	0	0	0	0	0	0	0	0	0	0	0	0	0	0	0	0	0	0	0	0	0	0	0	0	0	0	0	0	0	0	0	0	0	0	0	0
OsKitaake01g237200.1	0	0	0	0	0	0	0	0	0	0	0	0	0	0	0	0	0	0	0	0	1	0	0	1	0	0	0	1	0	1	0	0	0	0	0	0	0	0	0	0	0	0	0	0	0	0	0	0	0
OsKitaake01g237400.1	1	1	0	1	0	0	1	2	0	1	2	1	1	2	1	2	1	2	2	2	1	3	2	2	1	0	2	2	1	2	1	1	2	0	1	3	0	0	1	2	1	3	3	1	3	2	1	0	1
OsKitaake01g237400.2	0	0	0	0	1	1	0	0	0	0	0	0	0	0	0	0	0	0	0	0	3	2	2	3	3	6	6	5	5	3	3	4	3	4	4	3	4	2	2	2	4	2	3	5	2	1	4	3	3
OsKitaake01g237400.3	0	0	0	0	0	0	0	0	0	0	0	0	0	0	1	0	0	0	0	0	0	0	0	0	0	0	0	0	0	0	1	0	0	0	0	1	0	1	1	0	0	1	1	1	0	0	0	1	1
OsKitaake01g237500.1	1	1	1	0	1	0	0	0	1	0	0	1	0	0	0	0	1	0	0	0	1	1	0	1	0	1	1	1	1	0	0	0	0	1	1	1	1	0	1	0	1	1	0	0	0	1	0	1	0
OsKitaake01g237600.1	33	31	32	33	34	18	12	14	22	21	23	11	21	21	17	35	30	29	27	33	22	21	22	27	25	26	22	20	35	23	35	22	34	27	24	30	18	27	34	32	24	38	40	41	39	29	32	30	30
OsKitaake01g237600.3	0	1	0	0	1	0	0	0	1	0	0	1	2	0	2	0	0	0	0	0	0	1	0	0	0	1	1	0	1	0	0	0	0	0	0	2	0	1	0	1	1	0	3	0	1	0	0	2	1
OsKitaake01g237800.1	6	6	6	6	7	5	3	5	7	6	4	3	5	4	3	3	3	4	4	4	4	3	6	4	4	5	5	5	7	5	5	3	5	4	4	7	5	7	7	7	3	3	4	4	4	7	7	6	7
OsKitaake01g237900.1	1	1	1	1	1	1	2	2	1	1	1	1	1	1	1	0	1	0	1	1	2	2	2	2	1	3	2	3	2	3	2	1	1	1	1	2	1	1	1	1	1	2	1	1	1	1	2	2	2
OsKitaake01g238000.1	1	2	1	1	1	2	2	2	3	3	2	2	2	3	0	1	1	1	1	2	0	0	0	0	0	0	0	0	0	0	0	0	0	0	0	0	0	0	0	0	1	1	1	0	1	0	0	0	0
OsKitaake01g238100.1	0	0	0	0	0	0	0	0	0	0	0	0	0	0	0	0	0	0	0	0	0	0	0	0	0	0	0	0	0	0	0	0	0	0	0	0	0	0	0	0	0	0	0	0	0	0	0	0	0
OsKitaake01g238600.1	1	1	1	1	1	0	0	0	0	0	1	0	1	0	1	1	1	1	1	0	1	1	1	1	1	2	2	2	2	2	1	1	1	1	2	3	0	1	1	1	2	4	4	6	3	1	2	2	2
OsKitaake01g238800.1	0	0	0	0	0	0	0	0	0	0	0	0	0	0	0	0	0	0	0	0	0	0	0	0	0	0	0	0	0	0	0	0	0	0	0	0	0	0	0	0	1	2	2	2	2	0	0	0	0
OsKitaake01g239000.1	38	33	36	35	31	30	29	29	30	28	39	28	39	32	31	38	36	33	36	33	43	50	42	43	43	46	45	43	47	49	47	41	47	43	49	44	38	37	44	45	54	51	53	56	55	40	43	45	44
OsKitaake01g239200.1	5	9	5	6	6	3	0	0	5	3	1	2	2	2	2	5	2	2	3	4	1	2	1	3	2	4	4	2	6	3	5	2	5	3	3	6	1	4	5	7	1	5	7	5	9	7	6	5	5
OsKitaake01g239200.2	4	1	5	3	4	6	5	7	3	3	5	4	5	6	4	4	5	6	4	4	6	6	5	6	8	5	4	6	6	7	3	5	5	5	6	7	5	7	6	4	6	4	1	5	1	3	7	5	5
OsKitaake01g239300.1	5	6	5	6	5	5	5	4	4	4	5	5	4	4	4	5	5	6	5	5	6	6	6	6	6	7	6	5	7	6	5	6	7	5	7	8	4	7	7	8	7	8	6	8	8	6	9	6	7
OsKitaake01g239400.1	8	7	6	9	9	5	6	5	6	7	11	10	12	7	10	12	11	10	13	10	13	16	12	15	12	16	15	15	14	15	16	14	16	15	16	11	7	11	10	12	15	14	13	16	14	11	9	12	11
OsKitaake01g239500.1	6	5	5	6	5	3	2	1	4	3	5	2	4	1	3	6	5	6	6	6	4	4	3	5	5	5	5	4	7	5	6	4	5	6	5	6	1	6	6	7	5	7	8	8	7	7	6	7	6
OsKitaake01g239500.2	0	0	0	0	0	0	0	0	0	0	0	0	0	0	0	0	0	0	0	0	0	0	0	1	0	1	1	1	0	0	0	1	0	1	1	1	0	0	0	1	0	0	0	1	1	0	0	0	0
OsKitaake01g239500.3	0	0	0	0	0	0	1	2	0	0	0	1	0	2	0	0	0	0	0	0	0	0	0	0	1	0	0	0	0	0	0	0	1	0	0	0	0	0	0	0	0	0	0	0	0	0	1	0	0
OsKitaake01g239500.4	1	1	1	1	1	0	0	0	0	0	0	0	1	1	1	1	0	0	0	1	0	0	4	1	1	1	1	0	1	0	0	0	1	0	0	1	1	1	1	1	1	1	1	0	1	0	0	1	1
OsKitaake01g239600.1	8	10	10	10	9	6	5	7	6	9	11	8	11	9	6	10	10	11	13	11	13	13	15	14	15	12	11	13	12	12	12	12	13	15	13	13	9	10	11	15	14	14	14	16	13	11	13	12	12
OsKitaake01g239800.1	0	0	0	0	0	0	0	0	0	0	0	0	0	0	0	0	0	0	0	0	0	0	1	0	0	0	0	0	0	0	0	0	0	0	0	0	0	0	0	0	0	1	0	0	1	0	0	1	0
OsKitaake01g240000.1	10	12	12	11	9	6	8	6	9	8	11	11	10	11	10	13	11	12	11	12	14	15	12	12	12	14	13	12	13	11	13	12	12	12	13	16	11	11	13	15	15	14	15	15	16	10	13	14	12
OsKitaake01g240200.1	1	1	1	1	1	1	0	1	1	0	0	1	1	1	2	1	0	0	1	1	1	1	3	1	1	1	1	1	1	0	0	0	1	0	0	0	1	1	1	1	1	1	0	0	0	1	1	0	0
OsKitaake01g240400.1	0	1	1	1	1	0	0	0	0	0	0	0	0	0	0	0	1	0	0	0	0	0	0	0	0	0	0	0	0	0	0	0	0	0	0	1	0	0	0	1	0	0	1	0	0	1	0	0	1
OsKitaake01g240500.1	0	1	0	0	0	1	0	0	0	0	1	2	0	0	0	0	0	0	0	0	0	0	0	0	0	0	0	0	0	0	0	0	1	0	0	0	0	0	0	0	0	0	0	0	0	0	0	0	1
OsKitaake01g240500.2	0	0	0	0	0	0	0	0	0	0	0	0	0	0	0	1	0	0	0	0	0	0	0	0	0	0	0	1	0	0	0	0	0	0	1	0	0	0	0	1	0	0	0	1	0	0	0	0	0
OsKitaake01g240500.3	7	7	7	8	7	5	5	5	5	5	7	6	8	6	4	6	7	7	7	6	6	6	8	7	7	6	6	5	7	7	7	6	6	7	5	7	8	7	7	7	6	8	8	7	9	7	7	6	6
OsKitaake01g240700.1	38	38	38	49	37	37	34	33	37	40	46	44	42	39	41	47	44	45	44	40	63	53	65	64	57	57	54	54	60	56	60	53	61	54	58	59	53	54	52	56	52	51	56	57	57	54	48	40	47
OsKitaake01g240800.1	2	3	3	2	3	1	3	3	3	3	3	3	2	4	4	3	3	2	2	3	7	9	6	7	8	8	7	5	9	6	8	7	8	7	6	13	6	11	12	11	5	6	5	7	5	10	14	14	13
OsKitaake01g240800.2	0	0	0	0	0	0	0	0	0	0	0	0	0	0	0	0	0	0	0	0	1	1	3	0	0	0	0	0	0	0	0	0	0	0	0	1	0	0	1	1	0	0	0	0	0	0	0	1	0
OsKitaake01g240900.1	23	22	23	21	21	17	15	16	23	22	20	14	19	19	19	25	24	24	22	24	21	23	26	25	29	27	27	26	33	26	32	27	31	29	25	29	18	25	27	26	32	37	41	39	37	27	29	26	26
OsKitaake01g241000.1	0	0	0	0	0	0	0	0	0	0	0	0	0	0	0	0	0	0	0	0	0	0	1	0	0	0	0	0	0	0	0	0	0	0	0	0	0	0	0	0	0	0	0	0	0	0	0	0	0
OsKitaake01g241100.1	16	18	13	15	15	17	19	15	16	22	23	20	20	24	24	18	21	21	16	14	31	27	30	26	23	22	19	19	22	23	19	20	22	21	21	19	20	21	18	22	20	15	17	18	15	19	16	14	17
OsKitaake01g241200.1	15	16	15	16	16	15	11	14	15	15	22	17	23	21	19	22	23	23	24	23	26	31	30	33	30	33	34	30	36	32	27	22	28	28	26	22	15	20	23	25	27	29	27	29	30	19	21	21	20
OsKitaake01g241400.1	15	17	18	15	16	14	15	16	14	16	17	16	14	19	14	15	17	16	13	14	24	22	21	22	22	19	22	21	21	21	16	21	19	21	18	20	14	17	17	17	22	19	20	21	20	17	19	17	17
OsKitaake01g241600.1	1	2	1	1	1	0	1	1	1	0	3	3	3	3	3	3	2	2	1	1	8	10	9	11	8	6	6	7	6	8	6	6	6	6	4	5	3	4	5	5	13	8	10	10	11	3	5	3	3
OsKitaake01g241700.1	6	6	6	6	6	7	3	4	4	5	8	7	7	6	6	6	6	6	6	6	6	5	6	7	6	6	5	5	7	5	5	5	6	7	6	6	6	6	7	8	5	6	7	6	6	6	6	7	7
OsKitaake01g241900.1	5	6	5	6	5	3	3	3	4	4	4	4	5	5	3	7	7	5	6	6	6	7	4	7	5	8	6	7	7	7	7	5	7	5	5	9	6	6	7	7	6	7	7	7	6	7	7	7	7
OsKitaake01g242000.1	19	17	19	19	19	15	12	13	16	14	19	18	17	18	18	20	22	20	20	20	22	20	18	25	22	25	23	22	25	22	24	20	23	21	21	24	18	20	21	22	26	27	26	29	30	19	21	21	23
OsKitaake01g242200.1	4	3	2	2	2	2	2	0	1	2	3	3	1	3	4	2	3	1	2	3	1	1	4	2	4	1	1	3	2	2	5	3	3	3	3	1	3	1	2	3	4	7	6	8	5	2	3	2	3
OsKitaake01g242200.2	0	1	2	2	2	1	0	3	2	1	1	0	3	0	0	3	1	3	2	1	1	2	0	1	0	2	2	0	2	1	1	1	3	1	2	3	0	2	1	1	1	2	3	3	4	1	1	1	1
OsKitaake01g242300.1	0	0	0	0	0	0	0	0	0	0	0	0	0	0	0	0	0	0	0	0	1	2	1	1	2	4	2	4	3	5	1	3	2	3	3	1	0	0	0	0	12	12	9	13	8	0	0	1	1
OsKitaake01g242400.1	6	6	6	6	5	4	5	5	6	7	5	6	6	7	7	7	7	8	6	6	9	11	11	10	10	13	13	13	13	13	12	15	12	14	11	13	9	8	8	10	17	15	14	16	13	9	12	11	11
OsKitaake01g242500.1	6	6	5	5	5	4	5	3	5	5	6	5	6	6	4	7	6	5	5	5	9	10	9	10	9	11	10	9	11	10	11	9	11	8	10	10	6	9	10	9	14	13	14	14	12	8	11	11	11
OsKitaake01g242700.1	9	11	10	12	11	8	4	6	8	7	9	7	10	9	8	11	10	10	11	11	8	9	12	11	10	12	12	11	14	12	14	11	14	14	13	13	8	11	11	11	16	17	18	17	17	10	11	11	11
OsKitaake01g242900.1	2	3	6	3	3	2	7	1	1	3	3	3	3	2	2	4	5	4	1	4	3	5	12	2	0	3	3	2	2	4	2	5	2	3	4	3	6	2	2	1	5	2	5	6	5	2	5	3	3
OsKitaake01g242900.2	7	4	2	5	6	5	0	5	5	3	4	2	5	5	5	3	2	4	6	4	5	4	0	6	6	7	6	7	7	5	8	3	8	6	4	7	0	7	5	8	5	9	8	7	5	7	3	6	6
OsKitaake01g243000.1	4	4	6	5	4	4	5	4	5	5	3	2	5	3	5	4	6	4	4	4	5	4	3	4	5	8	6	6	8	6	6	6	6	6	7	8	7	6	8	9	6	7	7	7	7	7	7	8	8
OsKitaake01g243100.1	0	0	0	0	0	0	0	0	0	0	0	0	0	0	0	0	0	0	0	0	1	0	1	0	0	0	0	0	0	0	0	0	0	0	0	0	0	0	0	0	0	0	0	0	0	0	0	0	0
OsKitaake01g243201.1	2	3	2	2	3	1	4	3	5	1	1	3	2	2	4	2	1	2	1	3	4	4	15	3	2	4	3	6	3	4	2	4	2	4	5	1	4	1	4	4	5	2	4	3	4	2	4	1	2
OsKitaake01g243400.1	3	2	3	3	4	3	3	4	4	3	3	5	4	4	4	2	4	4	5	4	7	6	6	6	4	4	6	5	3	5	4	4	3	4	4	4	3	3	3	2	4	3	2	2	3	3	4	2	3
OsKitaake01g243500.1	13	13	12	13	13	8	8	7	9	8	8	5	8	7	7	10	9	9	11	10	10	10	9	9	10	10	9	8	13	9	12	9	11	10	10	14	9	12	13	15	11	13	13	14	14	12	12	12	12
OsKitaake01g243600.1	14	13	13	13	15	9	6	7	9	8	11	7	10	9	8	16	14	12	12	15	12	14	10	13	13	14	11	11	19	12	17	11	16	12	12	18	9	15	18	19	12	18	20	17	18	14	17	17	16
OsKitaake01g243700.1	0	0	0	0	0	0	0	0	0	0	0	0	0	0	0	0	0	0	0	0	0	0	1	0	0	0	0	0	0	0	0	0	0	0	0	0	0	0	1	0	0	0	0	0	0	0	0	0	0
OsKitaake01g243800.1	1	1	1	1	1	0	0	0	0	0	0	0	0	0	0	1	0	0	0	0	0	0	0	0	0	0	0	0	0	0	0	0	0	0	0	0	0	0	0	0	0	1	1	1	0	0	0	0	0
OsKitaake01g243900.1	3	3	4	4	4	4	4	3	2	3	3	2	2	3	3	4	3	4	4	3	5	5	5	4	6	6	6	6	5	5	6	5	6	5	5	7	2	6	4	6	6	6	6	6	6	6	6	5	5
OsKitaake01g244000.1	26	26	26	27	24	26	22	22	22	25	21	19	24	17	18	22	21	20	26	20	26	27	26	26	23	30	25	30	27	30	25	23	27	24	21	29	26	28	29	27	23	23	25	25	23	24	26	29	29
OsKitaake01g244100.1	0	0	0	0	0	0	0	0	0	0	0	0	0	0	0	0	0	0	0	0	0	0	0	0	0	0	0	0	0	0	0	0	0	0	1	0	0	0	0	0	0	0	0	0	0	0	0	0	0
OsKitaake01g244200.1	13	13	13	13	13	15	12	14	13	13	5	3	4	3	3	3	3	3	3	2	5	5	4	4	5	7	7	7	9	9	4	4	4	4	4	17	13	14	13	12	5	5	4	5	4	14	17	17	15
OsKitaake01g244300.1	0	0	0	0	0	0	0	0	0	0	0	0	0	0	0	0	0	0	0	0	0	0	0	0	0	0	0	0	0	0	0	0	0	0	0	0	0	0	0	0	0	0	0	1	0	0	0	0	0
OsKitaake01g244300.3	3	4	5	3	3	10	8	9	5	6	3	4	3	2	2	3	3	2	3	2	4	4	2	5	4	4	4	4	5	5	4	4	4	3	4	5	3	6	4	6	4	4	5	3	4	7	5	5	5
OsKitaake01g244300.4	1	0	0	0	0	0	0	0	0	0	0	0	0	0	0	0	0	0	0	0	0	0	0	0	0	0	0	0	0	0	0	0	0	0	0	0	0	1	0	0	0	0	0	1	0	0	0	1	0
OsKitaake01g244500.1	11	9	11	12	11	9	5	7	10	8	8	7	10	7	7	11	10	9	10	10	7	7	8	8	8	13	12	10	12	9	12	10	12	12	12	17	11	12	12	14	8	10	10	10	10	10	16	15	14
OsKitaake01g244600.1	6	6	6	6	5	4	2	4	5	4	6	4	4	4	4	7	5	6	7	6	6	5	9	8	7	7	7	7	9	7	8	6	9	8	7	6	4	6	6	7	7	9	9	10	11	5	6	6	6
OsKitaake01g244800.1	120	117	118	119	133	83	55	71	103	90	126	96	122	115	101	155	141	127	134	151	89	90	90	102	101	113	100	97	138	102	152	108	151	129	119	134	88	121	125	121	111	142	146	138	139	119	130	130	129
OsKitaake01g244900.1	1	2	1	1	1	1	1	2	1	2	1	1	1	2	1	2	2	2	2	2	2	2	3	1	2	3	2	2	3	2	2	2	2	1	2	2	1	2	2	1	2	2	2	3	2	2	2	2	2
OsKitaake01g245000.1	4	7	8	9	5	9	4	5	7	6	12	10	7	14	14	10	4	13	9	7	11	8	4	10	9	10	7	10	12	9	11	13	15	16	16	8	0	9	8	8	10	13	12	14	14	5	6	10	9
OsKitaake01g245000.2	1	0	1	1	1	0	0	0	0	0	0	0	2	0	0	0	1	1	0	1	0	0	0	0	0	1	1	3	0	1	0	0	1	1	0	0	0	0	0	0	1	0	0	0	1	1	0	1	0
OsKitaake01g245000.3	7	8	5	3	8	1	2	6	4	4	4	4	5	0	0	7	11	3	6	10	1	3	9	6	5	5	7	2	5	6	7	2	1	2	1	8	12	5	5	6	7	5	6	5	2	7	8	2	4
OsKitaake01g245400.1	28	27	32	27	32	35	24	32	24	18	25	17	15	20	15	24	20	24	23	23	7	7	7	6	10	6	6	8	8	7	16	15	14	15	20	10	12	17	12	15	24	28	24	25	34	18	15	11	13
OsKitaake01g245600.1	4	4	3	4	3	4	3	3	4	4	3	2	3	3	3	3	3	3	3	3	3	3	4	2	3	4	3	3	5	3	2	3	3	2	3	4	5	4	4	5	4	4	5	4	5	4	4	4	4
OsKitaake01g245800.1	4	3	3	2	3	3	4	3	4	3	2	2	2	2	2	3	3	3	2	2	4	5	3	3	3	5	5	5	4	5	2	2	2	2	2	3	4	4	6	4	5	4	4	3	4	4	4	5	4
OsKitaake01g246200.1	0	0	0	0	0	0	0	0	0	0	0	0	0	0	0	0	0	0	0	0	0	0	0	0	0	0	0	0	0	0	0	0	0	0	0	0	0	0	0	0	0	1	1	1	0	0	0	0	0
OsKitaake01g246300.1	1	0	0	0	1	0	0	0	0	0	1	0	0	0	0	2	1	0	2	1	2	0	0	2	3	2	3	1	2	3	2	2	1	0	0	2	3	1	1	3	2	2	4	3	3	2	2	1	2
OsKitaake01g246300.2	14	14	14	15	14	6	4	5	8	6	8	8	9	7	9	15	14	15	14	14	18	20	26	23	24	21	20	20	28	20	19	14	20	19	17	22	8	16	16	18	12	16	14	14	13	14	23	19	19
OsKitaake01g246600.1	12	11	10	11	10	13	11	13	10	12	12	13	13	13	11	15	13	14	14	13	20	18	14	17	17	17	18	18	19	19	21	21	20	24	23	19	21	14	15	18	23	22	24	25	24	13	15	13	16
OsKitaake01g246700.1	51	43	47	49	48	34	48	15	43	43	56	48	51	49	51	94	70	72	66	77	48	53	79	55	39	44	42	40	52	40	58	62	66	67	37	47	33	42	42	46	61	81	77	74	61	44	41	39	44
OsKitaake01g246700.2	21	27	21	28	32	31	6	42	30	30	21	11	29	18	6	33	40	41	52	45	28	26	7	22	34	27	27	27	31	27	43	26	31	23	38	23	13	18	23	24	35	31	37	32	42	17	27	29	21
OsKitaake01g246800.1	0	1	1	1	1	0	0	0	1	0	0	0	0	0	0	1	1	0	1	1	0	0	1	0	0	0	0	0	0	0	1	1	0	1	1	1	0	1	0	1	1	1	1	1	2	1	1	0	1
OsKitaake01g246900.1	4	5	5	5	5	4	2	3	4	3	4	3	3	3	4	4	4	4	3	4	3	4	0	4	4	5	5	4	6	5	4	4	4	3	3	5	3	5	6	6	4	5	5	5	5	5	6	6	6
OsKitaake01g247000.1	2	2	5	2	4	3	2	3	1	2	1	1	1	0	6	3	1	6	5	3	4	3	0	1	1	2	5	4	5	2	2	1	2	2	2	6	0	3	4	2	2	3	2	2	2	2	3	2	3
OsKitaake01g247100.1	25	23	24	23	22	28	23	22	26	24	13	13	13	14	14	17	15	14	15	17	28	28	23	28	30	29	28	30	33	31	36	27	33	28	30	38	18	27	26	29	37	44	47	48	50	27	36	31	31
OsKitaake01g247300.1	55	58	56	61	57	48	36	46	56	49	55	42	50	49	45	55	53	54	54	50	56	54	58	55	56	57	54	56	61	62	65	60	64	62	59	60	49	59	53	60	63	70	72	72	70	58	58	55	56
OsKitaake01g247500.1	1	1	1	0	0	0	0	0	0	0	1	0	0	0	0	1	1	0	0	0	1	1	1	1	1	1	0	1	1	1	1	0	0	0	1	2	1	0	1	1	1	1	1	1	1	0	1	1	1
OsKitaake01g247600.1	18	15	17	14	16	13	9	9	14	11	18	12	16	17	16	25	19	19	18	19	31	33	34	38	42	43	41	45	55	42	55	44	53	46	43	40	21	29	30	31	52	73	73	70	73	28	39	34	34
OsKitaake01g248100.1	0	0	0	0	0	0	0	0	0	0	0	0	0	0	0	0	0	0	0	0	0	0	0	0	0	0	0	0	0	0	0	0	0	0	0	1	0	0	0	0	0	0	0	0	0	0	0	0	0
OsKitaake01g248100.2	2	2	2	2	2	1	1	1	1	1	1	1	1	1	1	1	1	1	1	1	1	1	2	1	1	2	2	2	3	2	2	1	1	1	2	3	1	2	2	2	2	4	4	5	4	1	3	2	2
OsKitaake01g248400.1	63	58	63	51	53	47	55	39	48	50	93	77	92	92	80	119	104	87	94	101	111	120	93	108	100	116	109	115	129	108	163	139	158	138	137	109	72	91	105	106	138	147	155	151	159	86	106	106	97
OsKitaake01g248600.1	0	0	0	0	0	1	1	1	1	0	1	0	1	1	0	1	1	0	1	1	0	0	0	0	0	1	1	1	1	1	1	1	1	1	1	1	0	1	1	0	1	2	2	2	2	1	1	1	1
OsKitaake01g248700.1	1	1	1	1	1	0	0	1	0	0	1	1	1	1	1	1	3	2	1	2	2	2	3	3	2	2	2	1	1	2	0	1	1	1	1	1	1	1	2	1	0	0	0	0	0	1	1	1	0
OsKitaake01g248800.1	0	0	0	0	0	1	1	1	1	0	1	1	1	1	2	1	1	1	1	1	1	1	1	1	1	1	2	1	1	1	2	2	2	2	2	1	0	0	0	1	2	2	2	2	2	1	1	1	1
OsKitaake01g249000.1	10	10	10	9	9	6	3	4	6	5	11	6	10	7	7	12	10	10	11	12	8	10	11	12	10	13	12	11	16	13	18	11	17	15	13	14	9	10	11	12	14	20	21	20	18	10	12	11	12
OsKitaake01g249100.1	27	29	30	27	26	23	34	28	22	24	29	33	25	33	36	29	33	36	32	33	48	38	34	39	40	38	45	43	37	41	27	38	32	36	40	35	24	34	30	32	42	34	37	43	33	33	38	30	29
OsKitaake01g249200.1	0	0	0	0	0	0	0	0	0	0	1	0	0	0	0	0	0	0	0	0	0	0	1	0	0	0	1	1	0	0	0	0	1	1	1	1	0	0	0	0	0	1	0	0	0	0	0	0	0
OsKitaake01g249200.2	0	0	0	0	0	0	0	0	0	0	0	0	0	0	0	0	0	0	0	0	1	1	0	1	1	1	0	1	1	1	0	1	0	0	0	0	1	1	0	1	1	1	2	2	1	0	1	1	0
OsKitaake01g249400.1	33	33	32	36	34	15	14	14	16	19	29	22	28	22	25	35	31	33	38	32	40	43	50	41	40	36	34	34	40	36	34	33	34	32	31	34	28	37	30	38	34	34	38	37	35	34	37	33	38
OsKitaake01g249500.1	45	78	86	71	33	12	6	10	18	45	26	13	12	27	24	70	48	57	39	52	33	46	33	59	56	28	59	32	59	43	70	42	59	51	38	63	66	43	66	95	29	58	63	61	71	94	68	90	72
OsKitaake01g249550.1	24	25	26	24	26	7	7	7	19	12	17	9	28	15	19	35	36	20	17	45	17	23	15	27	25	21	14	12	34	18	31	15	24	22	21	26	10	28	38	27	14	30	29	28	43	21	31	23	31
OsKitaake01g249600.1	0	0	0	0	1	0	0	0	1	0	2	0	0	4	1	0	0	0	1	1	1	2	2	1	0	1	0	1	4	4	0	0	0	1	3	2	1	1	2	3	0	0	3	0	3	2	3	1	4
OsKitaake01g249600.2	11	7	6	12	9	10	9	9	13	10	17	5	14	17	14	14	12	12	12	9	7	13	20	9	13	13	14	24	14	5	13	10	9	8	2	6	16	12	12	13	11	12	7	7	10	11	13	11	8
OsKitaake01g249600.3	6	9	13	5	9	7	4	1	8	11	10	18	13	7	10	12	14	11	9	14	15	12	7	16	12	15	11	7	17	15	13	9	15	12	15	19	9	13	16	9	10	11	17	14	9	15	12	17	13
OsKitaake01g249600.4	3	2	1	2	2	2	0	6	1	2	3	6	3	2	2	6	3	4	5	5	2	3	3	3	5	5	7	2	3	7	5	3	5	3	3	4	5	6	6	8	4	7	1	5	6	3	5	3	6
OsKitaake01g249600.5	1	0	0	0	0	2	0	1	0	0	0	0	0	0	0	0	1	1	0	1	1	0	0	1	2	3	4	2	0	2	0	2	2	3	1	0	0	0	0	0	2	1	1	1	0	0	0	0	0
OsKitaake01g249700.1	1	0	0	0	0	0	0	0	0	0	0	0	0	0	0	0	0	0	0	0	0	0	2	0	2	0	0	0	0	0	0	1	0	0	1	0	0	0	0	0	1	0	0	2	0	0	1	2	0
OsKitaake01g249700.2	40	37	39	35	35	35	27	30	36	33	35	23	30	29	27	34	28	29	31	29	47	52	48	54	52	75	69	70	88	71	70	53	66	60	59	94	50	64	67	72	70	93	86	90	88	60	86	79	76
OsKitaake01g249900.1	4	4	3	3	4	1	1	2	3	3	2	4	3	5	5	6	6	5	4	4	5	5	6	5	4	7	7	6	6	6	6	4	5	5	4	5	3	4	4	4	4	5	3	4	6	3	5	5	5
OsKitaake01g250000.1	0	0	0	0	0	0	0	0	0	0	0	0	0	0	0	0	0	0	0	0	0	0	0	1	0	0	0	0	0	0	1	0	0	0	0	0	0	0	0	2	2	2	3	3	4	0	0	0	0
OsKitaake01g250100.2	9	9	10	10	8	6	2	4	7	6	6	4	7	8	4	10	9	9	6	8	6	7	5	8	7	8	8	8	10	7	11	9	11	10	9	7	3	7	9	9	9	11	12	11	12	6	8	6	7
OsKitaake01g250300.1	0	0	0	0	0	0	0	0	0	0	0	0	0	0	0	0	0	0	0	0	0	0	0	0	0	0	0	0	0	0	0	0	0	0	0	0	0	0	0	0	0	0	0	0	0	0	0	0	0
OsKitaake01g250400.1	16	17	15	16	15	12	14	11	16	17	9	7	12	9	10	15	12	12	10	12	10	11	11	10	11	9	10	10	11	10	17	13	14	13	15	13	8	10	11	11	13	17	16	18	17	9	12	11	11
OsKitaake01g250500.1	0	0	0	0	0	0	0	0	0	0	0	0	0	0	0	0	0	0	0	0	0	0	0	0	0	0	0	0	0	0	0	0	0	0	0	0	0	0	0	0	0	0	0	0	0	0	0	0	0
OsKitaake01g250500.4	0	0	0	0	0	0	0	0	0	0	0	0	0	0	0	0	0	0	0	0	0	0	0	0	0	0	0	0	0	0	0	0	0	0	0	0	0	0	0	0	0	1	0	1	1	0	0	0	0
OsKitaake01g250800.1	23	21	22	18	23	16	9	12	24	22	24	21	26	25	22	28	20	22	24	23	18	19	12	26	26	31	27	25	37	27	37	25	42	32	33	31	16	31	33	36	36	49	50	52	55	34	34	34	31
OsKitaake01g250800.2	2	3	3	3	3	1	1	2	1	1	3	1	3	2	2	3	3	2	3	4	2	1	3	2	3	4	4	3	4	3	3	2	2	2	3	4	3	2	4	3	3	3	3	3	4	2	2	3	4
OsKitaake01g250800.4	3	2	3	4	3	1	0	1	2	2	4	3	3	3	3	4	4	2	2	4	2	4	9	4	3	3	2	1	2	2	3	2	2	3	1	1	1	3	2	2	3	2	1	1	2	2	1	3	2
OsKitaake01g250800.5	16	18	16	22	16	24	7	18	18	19	27	13	20	17	24	19	19	25	29	23	20	24	24	21	17	20	21	22	23	25	27	24	24	26	15	19	20	17	12	15	27	21	26	27	25	13	15	13	15
OsKitaake01g250800.6	3	5	1	4	5	12	21	12	1	2	8	14	7	0	6	5	5	5	5	4	10	2	10	3	7	0	2	0	2	2	1	5	1	7	12	0	3	3	1	3	3	1	2	3	1	2	2	0	1
OsKitaake01g250900.1	0	0	0	0	0	0	0	0	0	0	0	0	0	0	0	0	0	0	0	0	0	0	0	0	0	0	0	0	0	0	0	0	0	0	0	0	0	0	0	0	0	0	0	0	0	0	0	0	0
OsKitaake01g251050.1	39	47	35	44	40	75	89	81	69	73	53	57	59	50	61	48	47	50	55	45	42	39	36	34	39	42	45	42	37	42	64	77	62	74	72	31	44	34	31	36	87	75	72	78	67	34	35	38	35
OsKitaake01g251200.1	6	6	6	7	6	4	3	3	4	4	6	4	6	5	5	8	7	7	9	8	4	5	5	5	5	5	5	6	7	6	10	8	9	8	8	8	4	6	6	6	10	13	13	13	13	6	7	7	7
OsKitaake01g251700.1	1	2	3	2	1	0	0	0	1	1	3	0	2	1	1	3	2	2	2	1	0	0	0	1	0	1	0	1	3	1	3	1	2	1	1	2	2	3	2	2	2	4	4	4	5	1	4	2	3
OsKitaake01g251700.2	1	0	0	1	1	1	1	0	0	0	0	1	0	0	0	0	0	0	0	1	2	1	3	1	2	2	3	2	0	2	0	2	1	2	2	0	1	0	1	1	1	0	0	0	0	1	0	0	0
OsKitaake01g251800.1	14	13	14	16	16	137	121	142	127	124	39	33	34	31	33	14	14	15	17	16	21	22	21	20	18	60	61	60	60	59	87	90	91	88	82	19	13	15	16	21	77	80	83	86	76	15	18	18	17
OsKitaake01g252000.2	0	0	0	0	0	0	0	0	0	0	0	0	0	0	0	0	1	0	0	0	0	0	0	1	0	0	0	0	0	0	0	0	0	0	0	0	1	1	1	0	0	0	0	0	0	0	0	0	0
OsKitaake01g252200.1	0	0	0	0	0	0	0	0	0	0	0	0	0	0	0	0	0	0	0	0	0	0	0	0	0	0	0	0	0	0	0	0	0	0	0	0	0	0	0	0	0	0	0	0	0	0	0	0	0
OsKitaake01g252300.1	0	0	0	0	0	0	1	0	0	0	0	0	0	0	0	0	0	0	0	0	1	1	0	1	1	1	1	1	1	0	0	0	1	0	1	1	0	0	0	1	0	0	0	0	0	0	0	0	0
OsKitaake01g252700.1	7	8	6	8	6	3	2	3	4	5	5	4	5	4	4	8	7	5	7	7	8	9	8	9	5	8	8	8	8	7	7	5	7	6	6	10	5	5	7	8	8	7	8	9	7	3	8	7	8
OsKitaake01g252700.3	1	1	1	1	1	1	1	2	0	1	2	3	2	2	2	1	1	1	1	0	1	2	1	1	1	2	2	2	1	2	1	1	1	1	1	1	1	1	1	1	1	1	0	2	1	1	0	1	1
OsKitaake01g252700.4	0	0	0	0	0	0	0	0	0	0	0	0	0	0	0	0	0	0	0	0	0	0	0	0	0	0	0	0	0	0	0	0	0	0	0	0	0	0	0	0	0	0	0	0	0	0	0	0	0
OsKitaake01g252700.7	0	0	2	0	0	1	2	0	1	0	0	0	1	0	4	0	1	0	0	0	2	3	0	2	1	1	2	0	0	2	1	0	0	2	2	0	2	0	0	0	2	1	0	0	0	1	0	0	0
OsKitaake01g252900.1	528	547	512	487	453	575	734	648	697	794	782	891	813	967	1033	886	911	898	835	751	1183	1071	1050	984	1032	1105	1090	1042	901	988	925	1178	966	1039	1035	836	927	819	883	868	770	652	687	671	639	749	893	887	873
OsKitaake01g253000.1	11	8	8	9	7	1	0	2	3	3	8	1	5	7	5	10	9	6	6	9	2	5	2	8	6	5	5	4	8	4	7	4	7	3	5	7	1	8	10	9	5	6	7	9	7	8	6	7	8
OsKitaake01g253100.1	6	6	6	8	7	4	2	4	2	2	5	4	5	4	4	7	6	6	6	6	5	5	7	7	6	5	5	5	7	5	5	5	6	7	6	6	5	7	7	7	4	5	5	5	5	6	6	6	6
OsKitaake01g253200.1	26	24	25	23	27	12	9	10	15	12	15	11	15	15	13	26	21	22	20	25	20	20	18	20	24	25	21	22	30	22	27	22	29	25	21	29	16	22	24	25	23	32	32	30	32	26	31	24	26
OsKitaake01g253200.2	0	0	0	0	0	0	0	0	0	0	0	0	0	0	0	0	0	0	0	0	0	0	0	0	0	0	0	0	1	0	1	0	0	0	0	0	0	0	0	0	0	1	0	0	0	0	0	1	1
OsKitaake01g253400.1	0	0	0	0	0	1	1	0	0	1	0	0	1	0	0	2	1	2	2	1	1	1	1	1	1	2	1	1	1	1	1	1	0	1	1	0	1	1	1	1	1	1	1	1	1	1	1	0	1
OsKitaake01g253900.1	1	2	2	1	2	1	1	0	1	0	0	1	0	0	1	1	1	1	1	1	1	1	1	1	2	2	1	2	2	1	2	2	2	2	1	3	0	2	2	2	2	4	4	3	3	2	2	2	2
OsKitaake01g254400.1	22	21	21	24	22	42	41	52	47	52	29	33	22	25	30	24	24	28	24	20	20	16	15	17	17	17	15	13	14	15	18	25	22	27	24	15	15	19	18	19	22	21	21	23	21	20	17	17	15
OsKitaake01g254700.1	7	8	7	6	7	9	7	8	6	4	3	5	4	3	5	3	4	3	3	4	10	8	7	8	8	7	7	8	7	6	7	7	6	7	6	6	11	8	7	7	8	8	7	8	10	8	9	8	9
OsKitaake01g254700.2	12	14	12	12	13	15	12	13	18	16	6	7	9	14	8	8	9	9	9	7	8	13	17	12	16	17	16	16	11	17	11	13	10	11	10	17	17	15	15	15	8	6	7	6	7	16	16	15	15
OsKitaake01g254700.3	0	1	2	2	0	0	0	3	0	2	3	2	0	0	0	0	0	0	0	0	2	0	0	1	2	0	0	1	1	0	0	0	2	0	2	3	0	0	0	0	2	3	4	1	0	1	1	0	0
OsKitaake01g254900.1	0	0	0	0	0	0	0	0	0	0	0	0	0	0	0	0	0	0	0	0	0	0	0	0	0	0	0	0	0	0	0	0	0	0	0	0	0	0	0	0	0	0	0	0	0	0	0	0	0
OsKitaake01g255201.1	1	2	2	2	1	1	0	2	1	1	0	0	0	1	0	1	0	1	1	0	1	1	1	0	0	1	1	1	0	0	0	0	1	0	1	1	0	1	1	2	0	0	1	1	1	1	1	1	1
OsKitaake01g255300.1	14	14	13	13	15	9	4	8	5	5	8	6	6	6	7	13	10	14	14	12	9	9	6	11	12	10	10	10	11	8	11	9	12	12	12	13	8	11	10	13	9	13	11	12	13	11	12	11	11
OsKitaake01g255400.2	4	5	5	3	4	1	0	0	2	1	3	1	2	3	3	5	3	3	3	4	2	1	2	3	3	2	1	1	3	1	2	1	3	1	2	4	1	3	5	3	2	4	4	5	4	3	3	4	3
OsKitaake01g255800.1	70	68	69	74	64	46	36	43	53	55	51	36	53	61	58	54	55	51	54	53	51	56	48	57	54	53	50	53	60	55	49	37	48	47	43	58	63	60	55	68	39	46	41	43	45	61	63	61	65
OsKitaake01g255900.1	0	0	1	0	0	0	0	0	0	0	0	0	0	0	0	1	1	0	0	0	2	1	1	1	1	1	1	1	1	1	0	0	0	0	1	0	0	0	0	1	0	0	0	0	0	0	0	0	0
OsKitaake01g256000.1	0	0	0	0	0	0	0	0	0	0	0	0	0	0	0	0	0	0	0	0	0	0	1	0	0	3	3	2	3	1	1	1	1	0	0	1	0	0	1	0	0	1	1	0	0	0	0	1	0
OsKitaake01g256100.1	10	11	10	11	9	6	7	5	7	7	6	5	6	7	7	10	11	10	9	9	7	8	10	9	7	8	7	8	6	8	5	5	5	5	4	7	10	8	9	8	5	4	4	4	4	8	9	10	9
OsKitaake01g256300.1	20	21	19	22	16	11	16	10	18	20	20	13	21	16	18	22	20	17	19	21	19	24	21	21	17	22	18	15	27	19	26	18	21	20	16	24	14	19	23	22	20	26	22	28	25	22	24	20	21
OsKitaake01g256300.2	1	1	2	1	2	0	0	0	1	0	2	1	0	2	0	2	2	3	5	1	0	0	0	1	2	1	2	3	1	1	1	3	3	0	2	0	0	1	1	2	1	1	3	2	1	1	0	2	3
OsKitaake01g256400.1	3	3	3	4	3	6	7	6	5	6	7	6	6	9	6	6	7	8	6	6	7	7	7	7	7	8	10	9	8	9	9	10	11	10	11	6	4	6	6	4	10	12	10	9	8	6	6	7	5
OsKitaake01g256500.1	4	4	3	3	3	4	5	3	4	4	3	2	3	4	3	3	3	3	2	3	4	4	3	5	5	4	4	6	5	6	3	3	3	3	3	5	2	3	3	3	4	5	5	5	3	2	5	3	3
OsKitaake01g256600.1	11443	9966	12142	13326	12282	19548	10811	17742	25487	23009	16597	16468	19048	18800	18482	10682	13393	13481	13788	15168	12788	13320	8888	14246	7769	10941	11701	9488	9210	10974	12878	8715	11046	8735	9196	13950	20447	14926	15479	9861	10547	11118	9989	9643	10827	15830	15271	12816	16171
OsKitaake01g256600.2	1	1	0	0	0	2	2	0	0	0	0	2	0	0	0	0	0	0	1	0	1	0	0	2	2	0	0	0	0	0	0	0	0	1	0	0	1	1	0	2	0	2	1	0	0	1	1	0	2
OsKitaake01g256600.3	0	0	0	0	0	1	0	0	0	0	0	0	0	0	0	1	0	0	0	0	0	0	0	0	0	0	0	0	0	0	0	0	0	0	1	0	0	0	0	0	0	0	0	0	0	0	1	0	0
OsKitaake01g256600.4	870	711	856	910	934	761	456	667	1177	1024	938	709	978	1070	834	1041	1149	1011	979	1251	1032	1037	781	1120	891	1059	943	802	983	959	1242	775	1070	800	832	1169	837	1145	1281	888	662	815	813	761	790	1151	1227	1109	1194
OsKitaake01g256600.5	152	230	164	165	161	160	174	156	68	95	155	101	157	159	112	216	180	135	148	186	117	107	111	137	223	249	221	295	271	215	113	208	228	234	256	213	163	220	327	332	142	130	165	166	136	204	185	253	208
OsKitaake01g256600.6	22	21	2	0	9	0	8	0	1	0	22	0	9	9	19	8	20	8	26	0	8	0	0	7	11	2	0	9	17	2	2	3	8	0	0	0	3	31	3	2	8	12	14	9	2	3	1	3	12
OsKitaake01g256600.7	3930	5181	2921	2840	4457	7764	17058	10086	9	3199	6008	12467	4635	5024	5375	5083	2535	2357	2506	56	1103	1877	5854	157	8128	1662	1111	4806	1493	1949	16	4812	1770	4931	4840	1505	3466	4588	2513	6185	3817	466	1870	1902	242	4310	54	3448	289
OsKitaake01g256650.1	0	0	0	0	0	0	0	0	0	0	0	0	1	0	0	0	0	1	0	0	3	0	0	3	0	2	0	0	0	0	0	1	2	1	0	0	0	0	1	1	0	0	0	0	0	0	0	0	2
OsKitaake01g257000.1	10	10	10	11	9	11	10	13	13	12	12	10	13	13	13	12	13	13	12	12	14	17	20	17	15	17	16	17	14	18	14	14	14	14	15	14	17	12	13	14	18	17	18	16	16	13	13	14	13
OsKitaake01g257100.1	6	7	6	6	5	4	2	5	4	4	5	1	4	3	2	3	4	3	3	4	4	5	5	4	3	4	5	4	6	4	5	1	3	3	3	8	4	3	5	7	4	3	2	2	3	6	4	7	5
OsKitaake01g257100.3	1	0	1	1	1	0	0	0	0	1	0	0	1	0	0	1	1	1	2	1	0	0	0	0	1	0	0	0	0	1	1	0	0	0	0	0	0	0	0	0	0	1	1	0	1	0	1	0	0
OsKitaake01g257100.4	1	0	1	0	1	0	0	0	0	0	0	2	1	0	0	1	0	2	1	0	1	0	0	2	1	1	0	0	0	1	0	1	2	0	1	0	2	2	0	0	0	0	1	2	0	0	2	0	0
OsKitaake01g257100.5	0	0	1	1	1	0	0	0	1	0	0	1	0	0	3	0	1	0	0	1	0	0	3	0	1	0	0	0	0	0	0	1	1	1	0	0	0	1	1	0	0	0	0	0	0	0	0	0	0
OsKitaake01g257200.1	11	11	11	12	10	6	6	6	9	9	7	6	6	7	7	11	10	11	10	11	10	10	9	10	8	8	8	7	12	8	13	11	12	11	9	11	8	10	11	9	9	11	11	11	12	13	12	11	10
OsKitaake01g257300.1	9	10	10	9	7	6	7	4	9	7	11	9	9	14	8	14	13	11	10	12	11	9	7	11	10	11	10	11	12	10	14	13	14	13	14	10	8	12	12	13	10	10	15	14	16	11	8	8	9
OsKitaake01g257700.1	28	33	30	32	32	26	25	27	27	25	33	20	28	24	22	28	26	27	30	27	29	27	34	33	25	27	23	19	32	26	25	21	27	25	28	26	25	29	29	35	23	28	28	32	29	29	26	25	23
OsKitaake01g257800.1	0	0	0	0	0	0	0	0	0	0	0	0	0	0	0	0	0	0	0	0	0	0	0	0	0	0	0	0	1	0	0	0	0	0	1	0	0	1	0	0	1	1	1	1	1	0	0	0	0
OsKitaake01g257900.1	16	17	16	15	16	7	3	5	9	8	16	8	17	15	11	23	20	16	21	23	9	12	12	15	14	12	11	11	16	12	16	7	14	10	9	13	12	12	14	14	12	16	13	12	15	14	12	13	14
OsKitaake01g258000.1	7923	7435	8015	7309	5574	3965	5081	5165	4742	5185	4288	6518	4821	6034	8811	6415	6470	7125	5564	5057	3165	2994	3564	3037	4325	2987	3153	3004	3206	3067	3538	5111	3802	4684	4939	4491	3420	3972	3505	4548	3614	3567	3843	4240	4334	3624	4858	4037	4367
OsKitaake01g258300.1	2	2	1	2	2	2	2	2	2	2	1	1	2	1	2	1	2	2	1	1	2	2	2	2	2	2	3	3	3	3	3	2	2	2	2	4	4	3	3	4	4	3	2	3	4	3	3	4	3
OsKitaake01g258400.1	1	1	1	1	2	1	1	1	1	1	0	1	0	0	0	0	0	0	1	1	0	0	0	0	1	0	0	0	1	1	1	0	0	0	0	1	0	1	1	1	1	1	0	1	0	1	1	1	1
OsKitaake01g258600.1	0	0	1	0	0	1	0	0	0	0	0	0	1	0	0	0	0	1	1	0	0	0	0	1	0	1	0	0	0	1	0	0	0	0	0	0	0	1	0	0	0	0	1	0	0	0	1	0	0
OsKitaake01g258600.2	1	1	0	1	0	0	0	0	0	0	1	0	0	0	0	0	0	1	0	0	0	0	1	1	0	0	0	0	1	0	1	0	0	0	0	1	0	1	0	0	1	0	0	0	1	0	0	1	0
OsKitaake01g258600.3	0	0	1	1	2	0	0	1	0	0	2	1	0	0	1	2	1	0	1	1	1	0	0	0	1	1	1	1	1	0	1	0	1	1	1	0	0	0	1	1	1	1	1	1	0	1	0	1	0
OsKitaake01g258800.1	0	0	1	0	0	1	2	0	0	0	2	1	1	1	0	1	1	1	0	1	6	4	5	3	2	9	8	8	8	8	7	4	6	5	6	8	2	3	3	4	9	14	7	12	8	1	5	6	4
OsKitaake01g259100.1	2	2	1	2	2	2	2	2	2	2	3	2	3	3	2	3	3	4	3	2	5	4	6	3	4	3	3	3	3	4	3	3	3	3	3	3	4	3	3	4	2	2	2	2	2	3	4	3	3
OsKitaake01g259400.1	53	51	47	46	47	41	34	37	39	43	43	36	49	36	36	36	33	27	32	33	44	48	41	47	40	46	44	39	51	42	44	30	42	37	37	43	44	40	45	48	39	37	41	45	44	37	40	44	44
OsKitaake01g259600.1	3	2	3	3	3	5	5	5	8	8	3	2	2	2	2	2	3	3	2	2	6	6	3	6	4	7	6	5	5	6	7	6	6	6	5	8	3	5	7	5	7	8	7	7	6	4	4	5	6
OsKitaake01g259700.1	0	0	0	0	0	0	0	0	0	0	0	0	0	0	0	0	0	0	0	0	0	0	0	0	0	0	0	0	0	0	0	0	0	0	0	0	0	0	0	0	0	0	0	0	0	0	0	0	0
OsKitaake01g259700.2	0	0	0	0	0	0	0	0	0	0	0	0	0	0	0	0	0	0	0	0	0	0	0	0	0	0	0	0	0	0	0	0	0	0	0	0	0	0	0	0	0	0	0	0	0	0	0	0	0
OsKitaake01g259900.1	0	1	1	0	0	1	1	0	1	1	0	1	1	0	1	0	0	1	0	0	1	1	2	2	1	1	2	1	1	1	1	1	1	2	1	2	2	1	1	1	2	2	2	2	2	2	2	1	1
OsKitaake01g260000.1	4	6	5	6	5	6	6	7	5	6	6	6	6	6	8	5	5	7	5	5	5	5	5	5	4	5	5	4	4	5	4	4	4	4	4	4	7	5	5	4	6	5	5	5	5	6	5	4	5
OsKitaake01g260100.1	9	10	10	9	9	7	5	6	7	6	11	8	10	9	8	10	10	11	10	10	7	7	8	8	7	8	9	8	12	9	14	12	13	15	14	10	8	10	9	11	12	13	13	14	14	9	10	10	10
OsKitaake01g260200.1	23197	21485	24513	22068	17829	13701	14921	13768	11642	12886	20783	16025	18007	17909	18261	11255	11469	10485	10789	12461	18444	17887	16573	18789	20391	18340	17578	18165	18041	17570	8588	11854	11382	13631	11858	13721	18623	22118	22595	27834	8618	8320	7700	7947	9007	19461	15453	14102	14754
OsKitaake01g260400.1	1	1	1	1	1	1	0	1	0	0	0	0	1	1	1	1	0	1	1	0	1	1	1	1	1	1	1	1	1	1	1	1	1	1	1	0	0	0	1	1	1	2	1	1	2	1	1	1	1
OsKitaake01g260500.1	7	7	5	5	7	5	3	4	4	3	4	4	4	5	3	7	5	6	4	6	5	6	6	7	6	7	6	7	7	6	5	6	6	5	6	6	4	6	6	7	6	6	6	6	7	5	6	6	5
OsKitaake01g260600.1	5	6	6	8	7	5	3	5	4	3	7	3	6	5	7	7	5	5	7	6	12	12	12	10	9	11	12	12	11	12	9	7	11	10	11	8	4	8	8	8	9	9	10	9	9	7	8	8	7
OsKitaake01g260600.3	0	0	1	0	0	0	0	0	0	0	1	0	1	0	0	0	0	0	0	0	0	0	2	0	0	0	0	0	0	0	1	0	0	0	0	1	2	1	2	0	1	0	0	1	0	0	0	0	0
OsKitaake01g260800.1	0	0	0	1	1	1	0	1	0	0	0	0	0	0	1	1	1	1	0	1	1	1	1	1	1	1	1	1	1	1	1	1	0	1	0	1	0	1	1	1	1	1	1	1	1	1	1	1	1
OsKitaake01g260900.1	10	11	9	14	9	6	5	7	6	7	10	10	8	9	13	11	10	10	12	10	7	8	7	7	8	6	8	8	8	8	8	6	8	8	9	6	6	7	7	9	5	8	8	6	8	6	6	6	6
OsKitaake01g261400.1	3	2	3	2	3	2	1	0	2	2	2	1	2	1	1	3	3	2	2	3	2	2	2	3	2	3	3	3	4	3	4	3	3	2	3	5	3	3	4	4	3	3	3	3	4	3	4	4	3
OsKitaake01g261500.1	52	52	50	47	42	33	31	30	45	46	45	28	45	42	41	49	49	44	39	46	49	54	42	49	47	47	44	45	58	48	61	47	55	44	52	70	40	51	54	57	52	59	61	71	65	53	58	58	65
OsKitaake01g261600.1	6	7	6	5	5	3	3	4	5	5	5	4	5	4	3	6	5	5	4	4	7	8	6	8	6	6	7	8	9	7	6	5	6	6	6	7	4	7	6	8	9	8	9	10	7	5	6	6	6
OsKitaake01g262001.1	0	0	0	0	0	0	0	0	0	0	1	0	0	0	0	0	0	0	0	0	1	0	3	0	0	0	0	0	0	1	0	1	1	0	1	0	0	0	0	0	0	0	0	0	0	0	0	0	1
OsKitaake01g262001.2	6	7	5	6	4	4	4	4	4	5	3	3	4	4	3	5	4	5	4	3	6	7	5	7	6	5	6	5	5	5	5	5	4	5	4	4	5	5	5	4	5	5	6	6	6	4	4	3	3
OsKitaake01g262800.1	2	2	2	2	2	4	3	3	3	3	3	4	3	4	5	3	4	3	3	4	4	4	5	4	3	5	4	4	4	4	2	3	3	3	2	3	4	5	4	3	3	2	2	3	2	4	3	4	4
OsKitaake01g263600.1	17	17	17	17	16	13	14	11	18	16	13	11	14	14	12	14	15	16	15	14	11	12	11	11	10	13	12	12	17	13	16	15	14	15	14	19	11	17	16	20	13	18	18	19	20	19	18	17	16
OsKitaake01g264100.1	0	0	0	0	0	0	0	0	0	0	1	0	0	0	0	0	0	0	0	0	0	0	0	0	0	0	0	0	0	0	0	0	0	0	0	0	0	0	0	0	0	0	0	0	0	0	0	0	0
OsKitaake01g264500.1	5	5	4	5	5	3	3	3	4	4	4	3	4	4	2	5	4	4	4	5	3	3	3	3	3	5	5	5	5	5	7	5	6	5	5	6	3	4	4	3	7	10	9	9	10	4	5	5	5
OsKitaake01g264600.1	7	6	7	6	6	4	2	3	4	4	6	5	7	6	5	8	8	7	7	9	5	5	6	7	7	8	8	7	10	8	11	8	11	8	9	9	5	7	8	7	11	14	15	14	13	8	8	9	8
OsKitaake01g264700.1	1	1	1	0	0	0	0	0	1	0	1	0	0	1	0	1	2	0	0	0	0	0	0	1	0	1	0	0	1	0	0	0	0	0	1	2	0	1	0	0	1	2	2	1	1	0	0	1	1
OsKitaake01g264700.3	0	0	0	1	0	1	1	2	0	1	0	1	1	0	2	0	0	1	2	2	1	1	3	0	1	1	1	3	1	1	0	1	1	0	1	0	0	0	0	1	1	0	1	1	1	1	1	1	0
OsKitaake01g264800.1	6	8	8	9	5	5	4	2	1	4	6	3	5	4	4	4	6	5	6	6	6	7	2	6	4	5	4	5	7	5	5	3	4	6	5	3	3	6	4	7	7	5	3	8	7	3	5	7	5
OsKitaake01g264800.2	0	0	0	0	2	0	0	2	2	0	0	0	0	0	0	2	0	0	0	0	0	0	4	0	2	0	0	0	0	0	0	1	0	0	0	2	0	0	1	0	0	1	4	0	0	3	1	0	1
OsKitaake01g264900.1	8	9	8	8	8	5	4	4	6	6	9	7	9	7	9	7	9	7	8	9	8	10	10	9	10	9	7	7	11	8	10	10	12	11	8	10	5	9	10	12	9	11	11	13	11	8	7	10	9
OsKitaake01g265000.1	0	0	0	0	0	0	1	0	0	1	0	0	0	0	0	0	0	0	0	0	0	0	0	0	0	0	0	0	0	0	0	0	0	0	0	0	0	0	0	0	0	0	0	0	0	0	0	0	0
OsKitaake01g265100.1	40	37	45	40	37	34	25	30	37	37	35	28	35	30	27	34	31	29	32	33	44	50	41	47	47	66	55	57	75	57	67	50	67	57	64	76	38	51	56	68	77	92	93	106	102	50	70	68	67
OsKitaake01g265200.1	0	0	0	0	0	0	0	0	0	0	0	0	0	0	0	0	0	0	0	0	0	0	0	0	0	0	0	0	0	0	0	0	0	0	0	0	0	0	0	0	0	0	0	0	0	0	0	0	0
OsKitaake01g265800.1	7	8	8	8	9	5	2	4	4	4	6	4	5	5	5	8	6	6	6	7	6	6	6	7	7	7	6	6	9	6	9	5	8	6	6	9	4	8	8	9	7	9	9	9	10	7	9	8	8
OsKitaake01g265900.1	11	12	10	12	14	7	4	5	7	6	8	6	7	6	8	12	11	11	11	11	9	8	10	10	10	10	9	9	11	9	13	9	12	10	8	12	7	11	10	10	10	15	15	12	14	11	10	10	9
OsKitaake01g265900.2	0	0	1	0	0	0	0	0	0	0	0	0	0	1	0	0	0	0	0	0	0	0	0	0	0	0	0	0	0	0	0	0	0	0	0	0	0	0	0	0	0	0	1	1	0	0	2	0	0
OsKitaake01g266000.1	2	1	1	3	2	1	1	1	3	0	1	2	1	3	1	2	2	4	1	2	1	0	2	1	1	1	2	2	3	2	4	0	3	2	2	4	0	2	3	3	2	5	1	2	2	2	3	1	4
OsKitaake01g266100.1	81	85	79	84	84	80	53	69	68	58	74	55	60	52	53	24	22	23	26	25	73	82	85	94	91	114	109	107	134	119	57	54	62	67	61	90	100	118	121	138	34	40	43	45	40	99	90	79	82
OsKitaake01g266400.1	31	20	17	20	18	6	4	5	20	11	11	6	10	13	14	18	13	11	8	16	6	9	2	11	7	12	8	5	21	11	20	5	16	8	7	26	5	16	25	19	8	25	26	32	21	18	18	28	31
OsKitaake01g266400.2	0	10	11	7	13	14	11	13	0	8	8	6	5	1	0	8	9	6	11	4	19	16	17	17	20	12	14	16	12	9	9	16	9	14	18	10	13	12	3	13	18	9	9	6	17	7	15	5	0
OsKitaake01g266500.1	1	0	0	1	0	2	1	1	2	1	0	0	0	0	0	0	0	0	0	0	1	1	0	2	1	1	1	1	1	1	0	0	0	0	0	2	1	2	1	1	1	0	0	1	0	1	1	1	1
OsKitaake01g266700.1	0	1	0	0	0	0	0	0	0	0	0	0	0	0	1	0	0	0	0	0	0	1	2	0	0	1	1	1	0	1	0	2	2	0	2	0	0	0	0	0	0	4	2	1	2	0	0	0	1
OsKitaake01g266700.2	2	4	2	4	3	4	4	5	6	4	2	1	3	4	0	4	5	3	3	2	4	4	0	3	2	4	2	2	6	3	7	5	3	8	4	5	2	2	3	2	12	11	11	15	13	1	4	2	3
OsKitaake01g266700.3	5	3	3	3	5	8	4	4	2	4	3	4	2	1	5	2	1	2	3	2	5	3	8	5	5	4	5	6	2	5	2	5	8	5	6	3	5	3	2	5	15	7	9	8	7	2	3	4	2
OsKitaake01g266800.1	8	6	7	6	8	3	1	2	3	2	3	2	3	3	3	6	5	5	4	6	3	4	5	5	5	6	6	5	9	5	8	5	8	5	5	8	2	5	6	6	5	10	10	9	10	5	8	6	6
OsKitaake01g267500.1	278	279	281	268	249	209	187	205	222	212	308	280	256	274	269	308	315	319	328	301	346	332	268	323	294	302	305	307	306	308	328	319	332	302	329	263	226	286	295	293	280	280	305	305	325	289	268	256	263
OsKitaake01g267600.1	24	25	24	28	27	24	16	22	21	18	29	31	28	21	27	30	30	35	36	27	40	40	40	41	36	40	40	39	42	42	40	37	41	43	46	36	23	35	31	34	40	40	41	42	38	33	34	31	30
OsKitaake01g267600.2	1	1	1	1	0	0	0	0	0	0	2	0	1	0	1	1	1	0	1	2	4	2	0	2	2	1	2	1	2	1	4	2	3	2	2	1	1	1	0	2	2	2	1	1	2	1	3	2	0
OsKitaake01g267900.3	1	0	0	0	1	2	1	1	1	1	2	1	3	2	2	2	2	2	4	3	1	1	0	1	0	1	1	1	1	1	1	1	0	1	1	2	1	1	1	1	1	2	1	4	2	1	2	2	2
OsKitaake01g268000.1	90	82	94	89	83	81	70	73	75	75	104	92	91	85	96	84	83	78	79	83	106	100	96	99	99	113	110	113	111	109	110	95	111	102	110	120	100	104	99	106	117	122	127	128	125	99	105	108	101
OsKitaake01g268200.1	1	0	0	0	0	0	0	0	0	0	0	1	0	1	0	0	0	0	0	0	2	3	1	1	1	1	1	1	1	1	1	0	1	1	0	1	0	0	0	0	0	0	1	1	0	0	0	0	0
OsKitaake01g268400.1	1	1	1	1	1	1	1	2	2	1	1	2	2	1	1	3	3	3	3	4	5	5	5	5	4	4	4	4	5	4	1	1	1	2	1	2	4	3	4	4	1	1	0	0	0	3	2	2	2
OsKitaake01g268500.1	11	13	8	7	8	4	4	4	5	3	46	43	47	39	27	21	17	8	9	7	97	103	90	98	96	67	68	74	64	88	79	69	72	64	70	92	34	44	73	96	149	93	129	123	141	28	62	53	47
OsKitaake01g268600.1	1	2	2	2	1	1	0	1	1	1	1	0	1	1	0	1	1	1	1	1	1	1	1	1	1	1	1	0	1	1	1	1	2	1	1	1	1	1	1	1	1	1	2	1	1	1	1	1	1
[truncated: 23,920 more rows]
[truncated: 46 more columns]
